# Supplementary material for: Eosinophil accumulation in postnatal lung is specific to the primary septation phase of development
Source: Sci Rep. 2020 Mar 10;10:4425. doi: 10.1038/s41598-020-61420-5 (PMC7064572; doi:10.1038/s41598-020-61420-5)
Supplement: Supplementary file 2 — Supplementary Table 1. [file 41598_2020_61420_MOESM2_ESM.xlsx]

## Sheet: Sheet1
Table S1. RNASeq readouts comparing naïve eosinophils to eosinophils stimulated with ECM matrigels
GeneName	baseMean	log2FoldChange	lfcSE	stat	pvalue	padj
Itgae	225.028	2.56565	0.109458	23.4396	1.68752e-121	1.71486e-117
Itgax	918.399	1.07041	0.0597022	17.9291	6.98754e-72	3.55037e-68
Hexb	1188.44	0.956836	0.0582851	16.4165	1.45747e-60	4.93695e-57
Sell	736.777	-0.971992	0.0639913	-15.1894	4.15562e-52	9.92964e-49
Dhrs3	279.873	1.34449	0.0885767	15.1788	4.88567e-52	9.92964e-49
Ahnak	465.342	-1.10364	0.0763956	-14.4464	2.64294e-47	4.47626e-44
Itgb5	142.601	1.59255	0.114586	13.8983	6.48235e-44	9.41052e-41
Il1rn	2720.02	0.756248	0.056711	13.3351	1.44601e-40	1.8368e-37
Cxcr4	3274.85	0.61016	0.0460238	13.2575	4.08336e-40	4.61057e-37
Ccl9	284.228	-1.28034	0.0970214	-13.1965	9.18839e-40	9.33724e-37
Flna	7875.78	-0.508495	0.0392858	-12.9435	2.5581e-38	2.36322e-35
Ngp	3069.37	0.650874	0.0505102	12.886	5.39798e-38	4.57119e-35
Grina	5533.17	0.513305	0.0401831	12.7742	2.2857e-37	1.78671e-34
Fth1	17450.3	0.619903	0.0489206	12.6716	8.49351e-37	6.16507e-34
Gramd1a	1138.13	0.864218	0.0698536	12.3718	3.71177e-35	2.5146e-32
Cd34	181.403	1.16172	0.102346	11.3509	7.33674e-30	4.65974e-27
Nov	428.738	-0.881235	0.0779324	-11.3077	1.20218e-29	7.18622e-27
Blcap	501.002	0.905863	0.0809506	11.1903	4.54797e-29	2.56758e-26
Fgfr1	917.783	-0.707832	0.0637246	-11.1077	1.15113e-28	6.15674e-26
Adgre1	3842.51	-0.434871	0.0393429	-11.0534	2.11166e-28	1.07293e-25
Slc7a8	2978.35	0.489655	0.0446489	10.9668	5.51959e-28	2.67095e-25
Csf2rb2	5175.37	-0.381696	0.035849	-10.6473	1.79475e-26	8.29011e-24
Cd52	3486.55	0.534594	0.0510175	10.4787	1.08276e-25	4.7839e-23
Qpct	32.4331	1.52418	0.14823	10.2825	8.44928e-25	3.57756e-22
Ptprc	6507.59	-0.379294	0.0369434	-10.2669	9.93691e-25	4.03916e-22
Cfp	838.191	-0.651671	0.0635488	-10.2547	1.12783e-24	4.40807e-22
Acp5	176.756	1.04742	0.103923	10.0788	6.85511e-24	2.58006e-21
Ski	1440.91	0.541685	0.054723	9.89867	4.21828e-23	1.53093e-20
Lypd6	593.572	-0.691408	0.0708485	-9.75896	1.68871e-22	5.91746e-20
Itga4	888.518	-0.670241	0.0697016	-9.61586	6.8537e-22	2.32158e-19
Dhcr24	1090.69	-0.558991	0.0584707	-9.56019	1.17543e-21	3.85314e-19
F2r	550.949	-0.698267	0.0731375	-9.54731	1.33108e-21	4.22702e-19
Chst15	723.81	-0.624491	0.0657134	-9.50324	2.03456e-21	6.26521e-19
Atp5l	878.987	0.589465	0.0631906	9.32838	1.07504e-20	3.21311e-18
Fgl2	1122.6	-0.539464	0.0584626	-9.22749	2.7704e-20	8.04367e-18
Pstpip2	1307.1	-0.474707	0.0529497	-8.96525	3.09589e-19	8.73901e-17
Rps24	6702.16	0.468382	0.0524787	8.92519	4.44924e-19	1.22198e-16
Tgfbi	1246.36	-0.493956	0.0558747	-8.84043	9.53521e-19	2.54992e-16
Slc6a6	2344.64	-0.385089	0.0441139	-8.72943	2.5596e-18	6.6694e-16
Gngt2	92.6875	1.09556	0.125645	8.71951	2.79408e-18	7.09836e-16
Znrf1	1749.11	0.470506	0.0540395	8.7067	3.12843e-18	7.75394e-16
Man1a	580.318	-0.620894	0.0715879	-8.67317	4.20248e-18	1.0168e-15
Notch1	2425.35	0.406955	0.0473943	8.58659	8.95914e-18	2.11727e-15
Adgre5	1540.69	-0.46407	0.0542032	-8.56166	1.11255e-17	2.56949e-15
F5	3742.63	-0.419474	0.0493135	-8.50628	1.79604e-17	4.05585e-15
Btf3	2388.21	0.368802	0.0434508	8.48781	2.10568e-17	4.65171e-15
Fam65b	920.033	-0.552844	0.0652429	-8.47363	2.37863e-17	5.14291e-15
Esyt1	3872.96	-0.432274	0.0514321	-8.40476	4.28753e-17	9.07706e-15
Itgb3	631.393	-0.554872	0.0662147	-8.3799	5.29727e-17	1.09859e-14
Mcam	23.9372	1.22697	0.146762	8.36032	6.25485e-17	1.27124e-14
Fut8	1875.32	-0.423221	0.0506614	-8.35393	6.6031e-17	1.3157e-14
Grn	3730.59	0.372624	0.0447494	8.32691	8.29782e-17	1.62158e-14
Asb2	179.389	-1.01069	0.121414	-8.32431	8.48234e-17	1.62637e-14
Sla	1799.65	-0.394367	0.0475151	-8.29982	1.04271e-16	1.96223e-14
Rps12	6145.09	0.465056	0.0561531	8.28193	1.2119e-16	2.23915e-14
Prkd3	420.042	0.643573	0.0778092	8.27117	1.32646e-16	2.40705e-14
Ypel3	1339.87	0.548334	0.0669033	8.19592	2.48691e-16	4.43368e-14
Lrp12	919.31	-0.494711	0.0605972	-8.16392	3.24311e-16	5.68215e-14
Rpl27a	4014.46	0.386191	0.0483924	7.9804	1.45854e-15	2.51215e-13
Lbr	1944.34	-0.387865	0.0490262	-7.91138	2.5455e-15	4.31122e-13
Ptpn6	2595.44	-0.43196	0.0546316	-7.90678	2.64141e-15	4.40033e-13
1600014C10Rik	1553.33	0.561351	0.0711852	7.88578	3.12574e-15	5.12319e-13
Siglecg	1494.67	-0.493404	0.0627269	-7.86591	3.6641e-15	5.91025e-13
Gda	2230.97	-0.349436	0.0448413	-7.79274	6.55704e-15	1.04114e-12
Cd101	244.907	0.808212	0.103896	7.77906	7.30676e-15	1.14233e-12
Kctd12	567.025	-0.578369	0.0747073	-7.74181	9.80133e-15	1.50911e-12
Rpl41	7818.01	0.405979	0.0525507	7.72547	1.11446e-14	1.69031e-12
Ifitm1	421.731	-0.600254	0.0777902	-7.71632	1.19739e-14	1.7894e-12
Adra2a	771.088	-0.48043	0.0628604	-7.64282	2.12523e-14	3.12994e-12
Adora2a	69.4069	-1.05329	0.138849	-7.58588	3.30233e-14	4.79404e-12
Skil	339.038	0.63396	0.0840256	7.54484	4.52837e-14	6.4813e-12
Rps3a1	11322.6	0.33258	0.0441075	7.54022	4.69189e-14	6.62209e-12
Rpl9	6534.95	0.314199	0.0417807	7.5202	5.4692e-14	7.61343e-12
Snap23	1690.85	-0.414314	0.055272	-7.49591	6.58419e-14	9.04169e-12
Neb	80.5567	-0.988479	0.132474	-7.46168	8.54255e-14	1.15746e-11
Anxa1	2860.2	-0.373942	0.0503052	-7.43347	1.05781e-13	1.41441e-11
Notch2	1517.09	-0.39856	0.0538827	-7.3968	1.39502e-13	1.84106e-11
Klhdc4	725.628	0.508458	0.0688099	7.38932	1.47581e-13	1.92272e-11
Atp13a2	922.242	0.42969	0.0582965	7.37076	1.6966e-13	2.18239e-11
Csf1r	1115.69	-0.400427	0.0543472	-7.36794	1.73279e-13	2.20107e-11
Plec	1656.36	-0.381335	0.0518311	-7.35726	1.8772e-13	2.32636e-11
Capg	1031.3	-0.407991	0.0554435	-7.35868	1.85738e-13	2.32636e-11
Agl	662.599	0.465848	0.0634725	7.33936	2.14613e-13	2.62758e-11
Pfdn5	1327.15	0.478572	0.0652297	7.33672	2.18887e-13	2.64801e-11
Itgb2	8744.42	-0.279032	0.0382173	-7.3012	2.85216e-13	3.40984e-11
Itgb1	1392.36	-0.357355	0.0490382	-7.28727	3.16295e-13	3.73743e-11
S100a9	491.857	0.540833	0.0745781	7.25191	4.10934e-13	4.79989e-11
Eef1a1	23465.4	-0.245675	0.0339788	-7.23024	4.82143e-13	5.56766e-11
Slc2a3	3544.81	-0.3078	0.0427477	-7.20039	6.00423e-13	6.85562e-11
Rps15a	2651.05	0.396002	0.0550243	7.19687	6.161e-13	6.95645e-11
Sdf2l1	425.715	-0.569371	0.0794534	-7.1661	7.71648e-13	8.61702e-11
Rassf3	936.006	0.454343	0.0634262	7.16334	7.87371e-13	8.69703e-11
Csnk1e	1730.27	0.406144	0.0567227	7.16017	8.05768e-13	8.80453e-11
Pkn1	932.97	-0.410156	0.057706	-7.10769	1.18003e-12	1.27569e-10
Pmm1	619.574	0.537389	0.0760755	7.06389	1.61904e-12	1.73186e-10
P2rx1	3155.11	-0.288381	0.0408767	-7.05491	1.72707e-12	1.82817e-10
Il18rap	1197.23	-0.411796	0.0586105	-7.02597	2.12584e-12	2.20436e-10
Txn1	1865.26	0.385495	0.0548653	7.02621	2.12217e-12	2.20436e-10
Rps27l	545.866	0.464557	0.0670049	6.93318	4.11471e-12	4.2236e-10
Prodh	251.461	0.63683	0.0923522	6.89567	5.36116e-12	5.44801e-10
Eif5b	878.608	0.411841	0.0597558	6.89207	5.49847e-12	5.53222e-10
Rpl17	6412	0.357613	0.0519065	6.88957	5.59619e-12	5.57534e-10
Cited2	804.785	-0.423209	0.061602	-6.87005	6.41795e-12	6.33197e-10
Rpl35a	3591.82	0.337291	0.0491497	6.86251	6.76613e-12	6.61129e-10
Rps27a	8610.22	0.345891	0.0507665	6.81338	9.53297e-12	9.2261e-10
Rpl38	1894.07	0.381055	0.0560542	6.79797	1.06103e-11	1.01719e-09
Mob1a	246.768	-0.687555	0.102209	-6.72692	1.73298e-11	1.64584e-09
Rpl22	1971.18	0.374672	0.055993	6.69141	2.21025e-11	2.07968e-09
Pim1	3383.1	-0.307103	0.0462587	-6.63881	3.16226e-11	2.94816e-09
Adgre4	1635.16	-0.328659	0.0498666	-6.59077	4.37563e-11	4.04229e-09
Npepps	3446.83	0.330989	0.0503238	6.57719	4.79418e-11	4.38905e-09
Luc7l3	1014	0.416772	0.0636375	6.54916	5.78633e-11	5.2036e-09
Flnb	631.398	-0.448622	0.0684959	-6.54962	5.76828e-11	5.2036e-09
Myeov2	814.128	0.443645	0.0678155	6.54195	6.07212e-11	5.41271e-09
Rgl1	226.266	-0.635464	0.0978492	-6.49432	8.34094e-11	7.37049e-09
Uqcrh	1023.81	0.42068	0.0649785	6.47415	9.53487e-11	8.35287e-09
Rap1gap2	1070.05	-0.377038	0.0583279	-6.46412	1.01891e-10	8.84973e-09
Enah	1397.06	-0.35889	0.0555464	-6.46108	1.03958e-10	8.90678e-09
Glipr2	2151.45	-0.371112	0.0574425	-6.46058	1.04301e-10	8.90678e-09
Gpc3	21.8516	0.92841	0.143961	6.44902	1.12576e-10	9.5333e-09
Actn1	973.294	0.363009	0.0563876	6.43774	1.21266e-10	1.01843e-08
Rpl37a	4480.24	0.332388	0.0516947	6.42983	1.27745e-10	1.06406e-08
Rplp2	3663.55	0.314368	0.0489579	6.42119	1.35212e-10	1.11709e-08
Jak2	1692.16	-0.37907	0.0591962	-6.40362	1.51731e-10	1.24346e-08
Il1rl1	1892.55	-0.450389	0.0704086	-6.39678	1.58689e-10	1.29008e-08
I730030J21Rik	175.36	0.674648	0.105676	6.38409	1.72422e-10	1.39059e-08
Tlr13	502.625	-0.511735	0.0801742	-6.38278	1.73903e-10	1.39149e-08
Tmsb10	873.25	0.388494	0.0609103	6.37813	1.79268e-10	1.42322e-08
Plekho2	689.707	-0.431673	0.0677065	-6.37565	1.82187e-10	1.43519e-08
Emilin2	3093.02	-0.339609	0.0533643	-6.36396	1.96612e-10	1.5369e-08
Vcl	1603.84	-0.365349	0.057559	-6.34738	2.19012e-10	1.69893e-08
P4hb	4286.48	-0.277209	0.0437805	-6.33178	2.42341e-10	1.86566e-08
Cyp11a1	5106.5	-0.344349	0.054445	-6.32471	2.53709e-10	1.93849e-08
Tmem154	2981.72	-0.278352	0.0440451	-6.3197	2.62073e-10	1.98746e-08
Abi3	137.063	0.744314	0.117895	6.31339	2.72984e-10	2.05486e-08
Ndst1	688.234	-0.435646	0.0694136	-6.2761	3.47178e-10	2.59414e-08
Parvb	303.583	-0.546734	0.0871801	-6.27131	3.58017e-10	2.63821e-08
Rps13	3072.56	0.330467	0.052696	6.2712	3.5827e-10	2.63821e-08
Capn2	589.016	-0.486094	0.0775617	-6.26719	3.67614e-10	2.66835e-08
Litaf	1933.24	-0.331633	0.0529066	-6.26827	3.6508e-10	2.66835e-08
Rps29	3486.64	0.32855	0.0524949	6.25871	3.88183e-10	2.79767e-08
Rpl35	3417	0.335081	0.0537888	6.22956	4.67737e-10	3.34728e-08
Atp6v0a1	619.047	0.43581	0.0702411	6.20449	5.48736e-10	3.89948e-08
Snrpe	484.113	0.470072	0.0758264	6.19932	5.67071e-10	3.97419e-08
Nedd4	1133.72	-0.351545	0.056702	-6.19987	5.65092e-10	3.97419e-08
Slc16a3	1719.04	-0.30965	0.0500112	-6.19161	5.95535e-10	4.14509e-08
Arpc1b	6112.31	-0.210518	0.0340251	-6.18715	6.12601e-10	4.23487e-08
Dio2	97.7557	0.774331	0.125201	6.18472	6.22133e-10	4.2717e-08
Rps28	3303.48	0.311871	0.0510234	6.11231	9.81992e-10	6.69732e-08
Lilrb4a	2582.86	-0.360992	0.0592281	-6.09495	1.09472e-09	7.41638e-08
Ldlr	728.597	-0.487449	0.0801583	-6.08108	1.19379e-09	8.03398e-08
Pbxip1	1262.36	0.317595	0.0523562	6.06604	1.31107e-09	8.76516e-08
Relt	1012.81	-0.345885	0.0571653	-6.05061	1.44301e-09	9.5842e-08
AI662270	1227.58	0.356704	0.0590947	6.03614	1.57841e-09	1.04155e-07
Coq4	191.771	0.607076	0.100638	6.03225	1.61689e-09	1.06006e-07
Sec11c	1589.41	0.361934	0.0601148	6.02072	1.7364e-09	1.13111e-07
Cpd	6095.96	0.224378	0.037312	6.01356	1.8149e-09	1.17471e-07
Mapk14	1267.46	-0.347286	0.0578267	-6.00564	1.90584e-09	1.22577e-07
Eef1b2	3171.46	0.307079	0.051257	5.99097	2.08597e-09	1.33318e-07
Wdyhv1	178.973	0.64836	0.108367	5.98298	2.19094e-09	1.39152e-07
Ptpn1	1218.6	-0.348145	0.0582206	-5.97976	2.23461e-09	1.41044e-07
Dtx4	690.256	0.378264	0.0633125	5.97456	2.30712e-09	1.44722e-07
Aprt	1082.4	0.332416	0.0558106	5.95614	2.58269e-09	1.61014e-07
Sephs2	1082.82	0.389511	0.0658593	5.91429	3.3332e-09	2.06536e-07
Cd63	12563.1	0.250208	0.0423314	5.91071	3.40637e-09	2.09791e-07
Cass4	157.488	-0.732709	0.124035	-5.90729	3.4778e-09	2.129e-07
Rpl14	3186.97	0.252323	0.0428084	5.89425	3.76394e-09	2.29037e-07
Vdac2	1908.35	0.333154	0.0567041	5.87532	4.2203e-09	2.55278e-07
Mylk3	368.41	-0.489692	0.0834184	-5.87031	4.34974e-09	2.61551e-07
Gnaq	560.569	0.392362	0.0669246	5.86274	4.55285e-09	2.72153e-07
Lgmn	92.2567	0.757217	0.129419	5.85089	4.88955e-09	2.89791e-07
Cytip	1065.39	-0.393411	0.0672456	-5.85037	4.90495e-09	2.89791e-07
Cers6	379.295	-0.533474	0.0914085	-5.83614	5.34225e-09	3.13803e-07
Fam46a	1326.85	0.311985	0.0534734	5.8344	5.39847e-09	3.15283e-07
Clec4b2	141.673	0.645262	0.110766	5.82547	5.69518e-09	3.30711e-07
Rara	929.08	-0.380918	0.0654024	-5.82422	5.73797e-09	3.31303e-07
Etohi1	446.285	-0.488297	0.0839418	-5.81709	5.98823e-09	3.43799e-07
Lama5	231.253	-0.634145	0.10911	-5.81196	6.1747e-09	3.52513e-07
Gas7	2223.42	-0.307308	0.0529076	-5.80839	6.3077e-09	3.57414e-07
Lnpep	250.042	-0.566571	0.0975607	-5.80737	6.34607e-09	3.57414e-07
Pi16	1182.45	-0.326622	0.0562478	-5.80685	6.36607e-09	3.57414e-07
St3gal1	834.286	-0.384153	0.0662427	-5.79917	6.66442e-09	3.72109e-07
Dstn	3537.71	0.224964	0.0388477	5.79091	7.00052e-09	3.86626e-07
Rasa3	1577.56	-0.318471	0.054991	-5.79133	6.98328e-09	3.86626e-07
Itgb7	3534.67	-0.276638	0.0477828	-5.7895	7.05973e-09	3.87789e-07
Siglecf	2921.8	-0.238256	0.0414077	-5.75391	8.72032e-09	4.7643e-07
Zeb2	329.514	-0.505022	0.0879114	-5.74467	9.21022e-09	5.00504e-07
Fcer1g	2796.25	0.28249	0.0492071	5.74083	9.42115e-09	5.09243e-07
Klra2	306.596	-0.528091	0.0922602	-5.72393	1.04086e-08	5.5964e-07
Plk2	201.767	-0.628283	0.109914	-5.71615	1.08965e-08	5.82791e-07
Tmem71	2695.62	-0.260766	0.0457928	-5.69448	1.23748e-08	6.5839e-07
Lilra6	1566.75	-0.372066	0.0656759	-5.66518	1.46867e-08	7.77322e-07
Svil	559.503	-0.454648	0.0806114	-5.63999	1.70058e-08	8.95403e-07
C3ar1	739.963	-0.364561	0.064816	-5.62456	1.85983e-08	9.74206e-07
Foxo3	178.928	-0.576808	0.102817	-5.61003	2.02288e-08	1.05418e-06
Plxnc1	1654.49	-0.279214	0.0499263	-5.59252	2.23802e-08	1.16035e-06
Tarm1	455.126	-0.481368	0.0860892	-5.5915	2.25117e-08	1.16124e-06
Rpl13a	8190.57	0.264863	0.0475106	5.57483	2.47777e-08	1.27167e-06
Ptdss1	360.654	0.440904	0.0791021	5.57386	2.49157e-08	1.27233e-06
Cdkn2a	1082.53	-0.313438	0.0562447	-5.57277	2.50726e-08	1.27394e-06
Cd9	1275.63	-0.308176	0.0554588	-5.55685	2.74693e-08	1.38877e-06
Cox7a2l	1864.32	0.283296	0.0510298	5.55157	2.83116e-08	1.42427e-06
Tlr4	249.003	-0.54472	0.0981515	-5.54979	2.86021e-08	1.43179e-06
Amfr	1789.58	-0.264085	0.0476554	-5.54155	2.99801e-08	1.49342e-06
Npl	1157.77	-0.309141	0.0558122	-5.53895	3.0429e-08	1.50839e-06
Csf2rb	10690.6	-0.235658	0.0425804	-5.53444	3.12228e-08	1.54022e-06
Bnip3	230.743	0.547065	0.0990279	5.52435	3.30707e-08	1.6235e-06
Inpp5b	1113.24	-0.3325	0.060202	-5.52307	3.33128e-08	1.62752e-06
Tomm20	638.273	0.386723	0.0700883	5.51766	3.43552e-08	1.67042e-06
Nhsl2	1457.23	-0.29504	0.0534988	-5.51489	3.49001e-08	1.68883e-06
P2ry14	1133.98	-0.312798	0.0567537	-5.5115	3.55782e-08	1.71349e-06
Myo1g	2443.54	-0.281277	0.0512319	-5.49028	4.01304e-08	1.92361e-06
Abracl	724.448	0.347699	0.0637427	5.45472	4.9049e-08	2.34008e-06
Rgs14	1153.55	-0.36917	0.0677601	-5.4482	5.08823e-08	2.40496e-06
Chd7	1338.39	0.374909	0.0688032	5.44901	5.06517e-08	2.40496e-06
Cic	809.14	-0.339552	0.0624241	-5.43944	5.34469e-08	2.51448e-06
Rplp1	7243.35	0.253792	0.0467469	5.42906	5.66528e-08	2.65302e-06
Abca7	1627.29	-0.294724	0.0544117	-5.41657	6.07549e-08	2.83207e-06
Zfp949	171.67	0.616556	0.113996	5.4086	6.35209e-08	2.94749e-06
Tmem216	184.205	0.544485	0.101131	5.38398	7.28576e-08	3.36536e-06
Ccl3	380.996	-0.795943	0.148193	-5.37099	7.83077e-08	3.60074e-06
Sh3bgrl3	6122.41	0.249707	0.0465145	5.36838	7.94467e-08	3.63666e-06
Etf1	2383.86	-0.235975	0.0439807	-5.36542	8.07624e-08	3.6803e-06
Rin3	3501.21	-0.239088	0.0445798	-5.36316	8.17806e-08	3.71007e-06
2810001G20Rik	148.166	0.601656	0.112218	5.36148	8.2543e-08	3.72801e-06
Atp10a	76.8625	0.713839	0.133233	5.35781	8.42351e-08	3.7876e-06
Prkcd	3706.25	-0.249224	0.0466398	-5.34359	9.11228e-08	4.07925e-06
42622	1589.01	-0.328841	0.0616226	-5.33636	9.48317e-08	4.22667e-06
Zfyve28	31.7515	0.788791	0.148189	5.32286	1.02147e-07	4.53281e-06
Acsl4	805.886	-0.325198	0.0612219	-5.31179	1.08556e-07	4.79627e-06
Clec12a	3765.27	0.205948	0.0388027	5.30756	1.111e-07	4.88746e-06
Herc3	332.403	0.432616	0.081819	5.28747	1.2402e-07	5.43228e-06
AF251705	102.781	0.689235	0.130551	5.27941	1.296e-07	5.65232e-06
Rps10	4462.33	0.256904	0.0486741	5.27804	1.30576e-07	5.67058e-06
Rbm25	1485.38	0.274426	0.0520436	5.27299	1.34215e-07	5.80381e-06
Ccr3	5349.73	-0.215776	0.0409494	-5.26933	1.36925e-07	5.89592e-06
Mapk3	2137.35	0.299163	0.0568633	5.2611	1.43199e-07	6.14004e-06
Ppp3ca	2786.57	0.249473	0.0476674	5.23363	1.66217e-07	7.09704e-06
Agpat4	180.275	-0.55808	0.106724	-5.22919	1.70257e-07	7.23912e-06
Iqgap1	7770.61	-0.20061	0.0383764	-5.22742	1.71891e-07	7.27815e-06
Fem1c	234.802	-0.564032	0.108314	-5.20736	1.91549e-07	8.04347e-06
Map3k6	214.34	-0.502337	0.0964646	-5.20748	1.91427e-07	8.04347e-06
H2-K1	3833.83	0.218929	0.0420814	5.2025	1.96625e-07	8.22265e-06
Itpkb	177.384	-0.596158	0.114949	-5.18628	2.14533e-07	8.93478e-06
Smim14	704.161	0.365109	0.0705568	5.17468	2.28303e-07	9.46945e-06
Zyx	4410.13	-0.273292	0.052825	-5.17354	2.29706e-07	9.4889e-06
Atp5f1	1634.98	0.295198	0.0571006	5.16979	2.34352e-07	9.64166e-06
Ndufa4	768.329	0.346165	0.0669897	5.16744	2.37323e-07	9.7245e-06
Fam134b	132.795	0.590436	0.114296	5.16584	2.39361e-07	9.76861e-06
Rpl18	4566.67	0.219054	0.0424183	5.16415	2.41532e-07	9.81779e-06
Sh3kbp1	3130.47	0.255609	0.0496757	5.14555	2.66735e-07	1.0799e-05
Zwint	1174.05	0.309052	0.0602419	5.13018	2.89458e-07	1.16264e-05
Xbp1	1321.86	-0.312188	0.0608492	-5.13053	2.8893e-07	1.16264e-05
Cox6c	1015.03	0.33533	0.0654049	5.12698	2.94421e-07	1.17792e-05
Rps21	2611.61	0.289874	0.0565817	5.12311	3.00545e-07	1.1977e-05
Inpp5j	2741.66	-0.330493	0.064684	-5.10935	3.2327e-07	1.28323e-05
Sun1	423.096	-0.406824	0.0797671	-5.10015	3.39388e-07	1.34197e-05
Spata13	167.697	0.574018	0.112578	5.09884	3.41737e-07	1.34602e-05
Lrrc25	239.567	-0.521042	0.10221	-5.09778	3.43656e-07	1.34835e-05
Rps23	3332.41	0.233256	0.0458168	5.09105	3.56087e-07	1.39175e-05
Rps6	8576.14	0.19924	0.0392001	5.08263	3.72243e-07	1.44932e-05
Miox	106.884	0.612629	0.121006	5.0628	4.13151e-07	1.60246e-05
Itpr2	420.291	0.385231	0.0761103	5.06148	4.16021e-07	1.60746e-05
Dok2	1355.06	0.306907	0.0606649	5.05905	4.2134e-07	1.62184e-05
Tbca	416.236	0.386475	0.0764709	5.05389	4.32907e-07	1.66007e-05
2010107E04Rik	463.007	0.448989	0.0890214	5.04361	4.56837e-07	1.74116e-05
Rnase6	575.01	-0.414059	0.0821118	-5.04263	4.59177e-07	1.74116e-05
Eif2s2	796.047	0.33365	0.0661661	5.04262	4.59192e-07	1.74116e-05
Alox5	3724	-0.202238	0.0401893	-5.03214	4.85043e-07	1.83234e-05
Rps8	6042.32	0.214174	0.042613	5.02601	5.00779e-07	1.88478e-05
Myl12b	7218.45	0.257259	0.0512217	5.02245	5.10159e-07	1.913e-05
Shfm1	1459.54	0.33111	0.0659378	5.02156	5.12544e-07	1.91488e-05
Laptm4a	1228.17	0.279472	0.055899	4.99959	5.74517e-07	2.13855e-05
Bcl2a1b	267.087	-0.482824	0.0966934	-4.99335	5.93404e-07	2.20079e-05
Meis1	21.0329	-0.729673	0.146162	-4.99221	5.96918e-07	2.20577e-05
Mcee	268.95	0.440739	0.0885984	4.97457	6.53932e-07	2.4077e-05
Hprt	571.092	0.322251	0.0648585	4.96851	6.74679e-07	2.47512e-05
Rps26	2971.2	0.24676	0.0497604	4.95896	7.08732e-07	2.59069e-05
Kcnq1ot1	295.366	0.468773	0.0946245	4.95403	7.2692e-07	2.64766e-05
Tpd52	744.489	0.299937	0.0606996	4.94134	7.75885e-07	2.81591e-05
Abhd2	152.193	-0.544182	0.110621	-4.91935	8.68303e-07	3.1401e-05
Upp1	471.923	-0.37024	0.0753189	-4.91564	8.84937e-07	3.18891e-05
Kdm3b	768.556	-0.305628	0.0622073	-4.91305	8.96715e-07	3.21994e-05
Ppp1ca	1811.48	-0.223505	0.0455997	-4.90146	9.51284e-07	3.40386e-05
Lcp2	1538.04	-0.243553	0.0497256	-4.89794	9.68489e-07	3.44584e-05
Prg2	261988	0.188598	0.0385082	4.8976	9.70151e-07	3.44584e-05
Chchd2	689.926	0.359692	0.0734518	4.89698	9.7319e-07	3.44584e-05
Dgkd	1063.23	-0.263072	0.0538692	-4.88354	1.04196e-06	3.67651e-05
Slc24a3	352.797	0.409092	0.0838121	4.88106	1.05517e-06	3.71026e-05
Cdk5r1	658.096	0.326914	0.0670486	4.87578	1.08379e-06	3.78823e-05
Ap3s1	1346.07	0.249843	0.0512436	4.8756	1.0848e-06	3.78823e-05
Naca	2967.75	0.223863	0.0460301	4.86342	1.15377e-06	4.01526e-05
Fbxo9	977.91	-0.298762	0.0614629	-4.86085	1.16884e-06	4.05383e-05
Ly6e	6436.14	0.248626	0.0512223	4.85386	1.21079e-06	4.18506e-05
Eci2	381.716	-0.382889	0.0790838	-4.84156	1.28826e-06	4.43773e-05
Ppbp	30.6613	-0.717133	0.1482	-4.83896	1.30521e-06	4.48091e-05
Furin	3133.36	-0.245666	0.050901	-4.82635	1.39056e-06	4.75788e-05
Grk5	57.2825	-0.679836	0.141035	-4.82033	1.43324e-06	4.88745e-05
Ifi30	434.07	0.404054	0.0840458	4.80755	1.52791e-06	5.19284e-05
Anp32a	2019.91	0.223112	0.0464218	4.8062	1.53829e-06	5.21071e-05
Nek6	504.253	-0.339324	0.0707311	-4.79738	1.60756e-06	5.42724e-05
Selm	942.818	-0.286742	0.0598497	-4.79103	1.65928e-06	5.58331e-05
Tctex1d2	99.9773	0.601752	0.125788	4.78384	1.71975e-06	5.76768e-05
Csf1	1743.4	-0.498412	0.104305	-4.77844	1.76663e-06	5.90544e-05
Cndp2	1314.55	-0.255802	0.0536592	-4.76716	1.86843e-06	6.22523e-05
Hspa5	2547.9	-0.287833	0.0604162	-4.76416	1.89637e-06	6.29769e-05
Sec61b	716.818	0.304285	0.064032	4.75208	2.01337e-06	6.66445e-05
Perp	2009.75	-0.254071	0.0535854	-4.74143	2.12214e-06	7.00169e-05
Rpl21	3829.74	0.227826	0.0481346	4.7331	2.21116e-06	7.2718e-05
Uhrf1bp1	221.067	0.44998	0.0951038	4.73146	2.22908e-06	7.30708e-05
Abca3	119.272	-0.54908	0.116242	-4.72361	2.31695e-06	7.57068e-05
Max	1031.95	0.309197	0.0655088	4.71993	2.35928e-06	7.68431e-05
Cd300a	568.218	-0.337995	0.0716536	-4.71707	2.39262e-06	7.76799e-05
Copz1	1635.86	0.237054	0.0502639	4.71619	2.40304e-06	7.77697e-05
Rab44	10573.8	-0.226414	0.0480414	-4.7129	2.44221e-06	7.87063e-05
Pik3cd	3463.02	-0.209291	0.0444123	-4.71246	2.44747e-06	7.87063e-05
Il21r	51.5047	0.674887	0.143239	4.7116	2.4578e-06	7.87891e-05
Ptafr	290.339	-0.430754	0.09146	-4.70976	2.48012e-06	7.92547e-05
Kctd20	1201.86	-0.28071	0.0596734	-4.7041	2.54986e-06	8.12278e-05
Fasn	420.608	-0.453554	0.0964708	-4.70146	2.58302e-06	8.2027e-05
Rsu1	1223.7	-0.258396	0.0549808	-4.69974	2.60497e-06	8.24665e-05
Hist1h1c	440.201	-0.428506	0.0913111	-4.69281	2.69471e-06	8.50425e-05
Dock2	1753.35	-0.231723	0.0496484	-4.66728	3.05209e-06	9.60228e-05
Irf2bp2	2030.52	0.212928	0.0456288	4.66653	3.06328e-06	9.60775e-05
Rpl36a	1999.23	0.258946	0.0556743	4.65109	3.30188e-06	0.000103242
Eif1	4843.15	0.229016	0.0492467	4.65038	3.31328e-06	0.000103281
Wsb1	1110.32	0.268561	0.0577664	4.64908	3.33423e-06	0.000103616
Diap1	4065.34	-0.175301	0.0377165	-4.64786	3.35393e-06	0.00010391
Kdm4a	1289.22	-0.234856	0.0505392	-4.64702	3.36771e-06	0.00010402
Ccdc88c	430.629	-0.367682	0.0791479	-4.6455	3.39249e-06	0.000104468
Fcgr3	4272.77	0.175918	0.0378985	4.64182	3.45349e-06	0.000106025
Ncbp1	410.123	0.349926	0.0754646	4.63696	3.53578e-06	0.000108225
Thoc2	707.896	0.298339	0.0644985	4.62551	3.73674e-06	0.000114032
B3gnt7	150.519	0.512763	0.110871	4.62486	3.74855e-06	0.00011405
Slc27a4	2764.11	0.196898	0.0426179	4.62007	3.83607e-06	0.000116365
Rpl37	1699.78	0.253182	0.0548563	4.61537	3.92396e-06	0.000118676
Dusp6	490.542	-0.432276	0.0936827	-4.61426	3.94499e-06	0.000118959
Prkx	182.91	-0.482286	0.104572	-4.612	3.98811e-06	0.000119903
Lat2	358.359	-0.394987	0.0857056	-4.60865	4.053e-06	0.000121494
St3gal4	940.349	-0.324495	0.0706546	-4.59269	4.37564e-06	0.00013078
Pim2	770.732	-0.293305	0.063945	-4.58683	4.50033e-06	0.000134113
Man2a2	580.279	-0.310414	0.0677898	-4.57907	4.67049e-06	0.000138776
Sesn2	204.854	-0.498612	0.108991	-4.57479	4.76692e-06	0.000141229
Dbnl	2414.98	-0.198412	0.043386	-4.57319	4.80363e-06	0.000141903
Ndufb4	208.904	0.444783	0.0972896	4.57175	4.83675e-06	0.000142055
Fau	9250.35	0.2088	0.0456703	4.5719	4.83325e-06	0.000142055
Npm1	1633.89	0.249997	0.0547631	4.56507	4.99323e-06	0.000144813
Dusp5	68.5576	-0.619523	0.13572	-4.56471	5.0019e-06	0.000144813
Samhd1	6988.78	-0.216045	0.0473283	-4.56482	4.99916e-06	0.000144813
Rps20	3670.12	0.200128	0.0438306	4.56595	4.97229e-06	0.000144813
Cmklr1	21.5922	-0.670219	0.146759	-4.56679	4.95243e-06	0.000144813
Fam21	1162.98	-0.257932	0.0565485	-4.56124	5.08514e-06	0.000146804
Lta4h	2987.76	0.218943	0.048172	4.54503	5.49269e-06	0.000158121
Tnrc18	743.661	-0.28179	0.0620326	-4.5426	5.55636e-06	0.000159502
Cox7c	368.993	0.373618	0.0822667	4.54155	5.58431e-06	0.000159853
Sptbn1	1011.85	-0.274582	0.060488	-4.53944	5.64036e-06	0.000161004
Tmem134	582.294	0.313415	0.0691949	4.52945	5.91365e-06	0.000167862
Zc3hav1	609.201	-0.308746	0.0681594	-4.52976	5.90521e-06	0.000167862
Fmnl1	2282.66	-0.20591	0.045523	-4.52321	6.09078e-06	0.000172408
Atp5g3	829.346	0.296726	0.0656397	4.52053	6.16856e-06	0.000174125
Fam174a	362.098	0.406169	0.0898993	4.51805	6.24124e-06	0.00017527
Kidins220	894.418	-0.266877	0.0590702	-4.51797	6.24364e-06	0.00017527
Nbeal2	2925.66	-0.284002	0.0629461	-4.51182	6.42744e-06	0.000179933
Sun2	4782.14	0.212151	0.047068	4.50734	6.56447e-06	0.000183264
Myo1d	579.39	-0.345	0.0766019	-4.5038	6.67479e-06	0.000185834
Rps15	4346.19	0.213615	0.0474645	4.50051	6.77896e-06	0.000188218
Rbm3	3886.79	0.219151	0.0487231	4.49789	6.86306e-06	0.000190034
Bach1	652.95	-0.289657	0.0645868	-4.48478	7.29905e-06	0.000201557
Csk	1740.98	-0.222804	0.0497296	-4.4803	7.45382e-06	0.000205273
Slc6a4	46.9534	-0.649335	0.145087	-4.4755	7.62339e-06	0.000208811
Elmo2	383.573	-0.374069	0.0835735	-4.47592	7.60823e-06	0.000208811
Metrnl	178.189	-0.462088	0.103297	-4.47341	7.69836e-06	0.000210298
Dmxl2	1320.32	0.245144	0.0548272	4.47121	7.77782e-06	0.000211899
Anp32b	1335.06	0.289814	0.0648388	4.46976	7.83061e-06	0.000212766
Ugt1a7c	160.681	-0.501992	0.112533	-4.46085	8.16363e-06	0.000221224
Plek	2341.5	-0.495414	0.111155	-4.45698	8.31213e-06	0.000224053
Gpr34	159.343	-0.504948	0.113282	-4.45746	8.29376e-06	0.000224053
Arhgef39	201.526	0.45182	0.101441	4.45401	8.42818e-06	0.00022658
Cyb561a3	631.727	0.296691	0.0666637	4.45057	8.5642e-06	0.000229629
Klf3	142.71	-0.49393	0.111024	-4.44886	8.63277e-06	0.000230858
Hspe1	173.67	0.453403	0.101955	4.44709	8.70404e-06	0.000232153
Hic1	175.564	0.455713	0.102491	4.44639	8.73264e-06	0.000232307
Rp9	405.498	0.370764	0.0835642	4.43688	9.12732e-06	0.000242172
Atp8b5	295.469	-0.404959	0.0913371	-4.43367	9.26417e-06	0.000245163
Mrfap1	583.369	0.332009	0.0749038	4.43247	9.31582e-06	0.000245889
Gpr146	151.01	-0.482654	0.109009	-4.42763	9.52726e-06	0.000250819
Rps25	4264.75	0.208111	0.0470581	4.42242	9.75999e-06	0.000256282
Wasf2	578.209	-0.316632	0.0716185	-4.42109	9.82053e-06	0.000257207
Acly	1288.12	-0.252035	0.0570918	-4.41456	1.01215e-05	0.000264408
Eif1b	583.729	0.361876	0.0823082	4.39659	1.09964e-05	0.000286527
Pla2g4a	450.249	-0.347483	0.0790776	-4.39421	1.11177e-05	0.000288946
Flot2	519.393	-0.310449	0.0706714	-4.39286	1.1187e-05	0.000289405
Tgm1	239.171	-0.413873	0.0942219	-4.39254	1.12034e-05	0.000289405
Tln1	7348.04	-0.199564	0.0454359	-4.3922	1.12208e-05	0.000289405
Ncl	2190.75	0.298298	0.0679874	4.38754	1.14638e-05	0.000294181
Cox17	637.469	0.318635	0.0726162	4.38794	1.14429e-05	0.000294181
Aplp2	724.059	-0.32358	0.0738436	-4.38196	1.17615e-05	0.00030106
Nrros	729.72	-0.323527	0.0739045	-4.37764	1.19972e-05	0.000306321
Btg1	2353.79	0.266524	0.0610553	4.36528	1.26957e-05	0.000323343
Trerf1	539.891	-0.309848	0.0710051	-4.36375	1.27854e-05	0.000324814
Fads2	31.4415	-0.645931	0.14824	-4.35733	1.31659e-05	0.000333646
Adam8	9245.8	-0.186102	0.0427154	-4.35678	1.31988e-05	0.000333646
Myh9	21254.8	-0.160228	0.0367866	-4.3556	1.32701e-05	0.000334617
Gpr157	87.6014	0.549258	0.126265	4.35005	1.36106e-05	0.000342353
Phf20l1	3078.48	-0.242333	0.0557459	-4.34711	1.37944e-05	0.000346121
Naga	1127.31	-0.232324	0.0534605	-4.34572	1.38823e-05	0.000347467
Lamtor4	774.744	0.278691	0.0641415	4.34494	1.39314e-05	0.000347841
Whsc1l1	1022.78	-0.247505	0.0569924	-4.34278	1.40694e-05	0.000350424
Was	917.181	-0.256069	0.0589796	-4.34165	1.41418e-05	0.000351367
Ikzf1	1004.86	-0.293238	0.0675945	-4.33819	1.4366e-05	0.000356065
Mt1	523.041	0.375989	0.0867292	4.33521	1.45621e-05	0.000360049
Map3k9	860.518	0.280119	0.0646453	4.33316	1.46981e-05	0.00036253
Vps13c	336.177	-0.396102	0.09166	-4.32143	1.55024e-05	0.000381441
Mmp9	42.0749	-0.638948	0.147944	-4.31884	1.56853e-05	0.000385008
Cotl1	11145.3	0.165771	0.0384011	4.31683	1.58287e-05	0.000387594
Emc6	237.764	0.391103	0.0906363	4.31508	1.59547e-05	0.00038974
Evi2a	473.741	-0.358522	0.0832895	-4.30452	1.67347e-05	0.000407814
Tomm7	483.442	0.31683	0.073623	4.30341	1.68187e-05	0.000408881
Rgs3	149.664	-0.518195	0.120495	-4.30055	1.70375e-05	0.00041321
Pced1b	363.336	0.334484	0.0778991	4.29381	1.75634e-05	0.00042495
Cpa3	350.88	-0.432569	0.100844	-4.2895	1.79077e-05	0.000432253
Adap2	32.7685	0.635599	0.148234	4.2878	1.8045e-05	0.000434055
Asph	442.615	-0.335166	0.0781725	-4.28752	1.80678e-05	0.000434055
Tomm22	654.121	0.297813	0.0695239	4.28361	1.83885e-05	0.000439681
Tm6sf1	407.652	-0.323347	0.0754779	-4.284	1.83566e-05	0.000439681
Eri1	359.91	-0.383089	0.0894638	-4.28206	1.85172e-05	0.000441717
Dnah2	199.998	-0.427873	0.100034	-4.27726	1.89211e-05	0.000447154
Nkiras2	67.8051	-0.594649	0.139025	-4.27728	1.89192e-05	0.000447154
Slc25a39	446.467	0.31519	0.0736789	4.27788	1.88678e-05	0.000447154
Ltb4r2	91.6757	-0.538445	0.125878	-4.27753	1.88982e-05	0.000447154
Rnasek	788.396	0.271193	0.0635093	4.27013	1.95356e-05	0.000459538
Lgals1	2203.4	-0.208344	0.0487863	-4.27054	1.95001e-05	0.000459538
Mboat1	528.416	-0.312471	0.073186	-4.26954	1.95876e-05	0.000459698
Usp2	53.9123	0.60935	0.143019	4.26062	2.03864e-05	0.000477342
Tagap	463.531	-0.316457	0.074376	-4.25483	2.09207e-05	0.000488726
Lsp1	811.099	-0.288614	0.0678506	-4.25367	2.10292e-05	0.000490135
Cnih1	374.09	0.343582	0.0807926	4.25264	2.11267e-05	0.00049128
Cox4i1	2043.46	0.248118	0.0585196	4.23992	2.236e-05	0.000518774
Prr5l	19.9643	-0.621335	0.146649	-4.23689	2.26635e-05	0.000524615
Esyt2	861.509	-0.276671	0.0653781	-4.23186	2.31762e-05	0.000535264
Nt5dc1	166.395	-0.44789	0.105942	-4.22767	2.36123e-05	0.000543986
Car4	1317.08	0.224654	0.0531447	4.22721	2.36609e-05	0.000543986
Hgf	115.246	-0.493049	0.116945	-4.21609	2.48576e-05	0.000570209
Rbx1	519.364	0.331847	0.0787671	4.21301	2.51985e-05	0.000576513
Rock1	1205.51	0.250656	0.0595016	4.21259	2.52458e-05	0.000576513
Grcc10	443.306	0.322981	0.0766946	4.21126	2.5395e-05	0.000577325
Cd37	2987.89	0.198734	0.0471884	4.2115	2.53686e-05	0.000577325
Rps16	5285.46	0.19961	0.0474154	4.20981	2.55581e-05	0.000579734
Ldha	4716.84	0.17409	0.0413614	4.20901	2.56498e-05	0.000580519
Fgfr1op	155.695	0.465639	0.110861	4.20021	2.66666e-05	0.00060219
Rnasel	1775.68	-0.266098	0.0634684	-4.19261	2.7576e-05	0.000621346
Ksr1	305.426	-0.365189	0.0871557	-4.19008	2.7886e-05	0.000626942
42430	346.964	-0.352384	0.0841358	-4.18827	2.81088e-05	0.000630556
Anxa2	554.304	-0.288969	0.0690339	-4.1859	2.84038e-05	0.000635769
Cd164	1264.86	0.24043	0.0575724	4.17612	2.96519e-05	0.000662248
Il10ra	401.264	-0.402647	0.096433	-4.1754	2.97461e-05	0.000662895
Lmnb1	680.723	0.343674	0.0823297	4.17436	2.98825e-05	0.000664477
Cstb	429.711	0.351155	0.0841428	4.17332	3.00188e-05	0.00066605
Bin2	1279.71	-0.268087	0.0644318	-4.16079	3.1715e-05	0.000702152
Ear2	3431.65	0.250981	0.0603614	4.15797	3.2109e-05	0.00070933
Mrpl41	394.685	0.328631	0.0790672	4.15635	3.23379e-05	0.000712836
Celf2	2012.08	0.197382	0.0475037	4.15509	3.25165e-05	0.000715218
Themis2	306.605	-0.353887	0.0851798	-4.15459	3.25867e-05	0.000715218
Prex1	1825.85	-0.200006	0.0482149	-4.14822	3.35067e-05	0.000733825
Dgkg	326.869	0.373965	0.0903616	4.13854	3.4952e-05	0.000763832
H2afx	516.81	0.366834	0.0886566	4.13769	3.50817e-05	0.000765023
Sin3b	590.435	-0.283459	0.0685857	-4.13292	3.58189e-05	0.000779426
Krt80	27.5074	-0.610261	0.147716	-4.13132	3.60685e-05	0.000783179
Pira2	53.3904	-0.585483	0.141794	-4.12912	3.64151e-05	0.000789019
Hcst	306.736	0.337057	0.0817795	4.12153	3.76361e-05	0.00081374
Rassf5	2181.02	-0.191927	0.0465874	-4.11972	3.79327e-05	0.000817189
Retnlg	331.043	0.361777	0.0878189	4.11958	3.79564e-05	0.000817189
Gm10872	47.6414	0.598405	0.145281	4.11896	3.80587e-05	0.000817658
Ipcef1	768.017	-0.256348	0.0622729	-4.11653	3.84619e-05	0.000824533
Atp2a3	5822.83	-0.164541	0.0399847	-4.11509	3.87032e-05	0.000824533
Btaf1	247.1	-0.373873	0.0908534	-4.11512	3.86973e-05	0.000824533
Tmem164	2160.51	-0.190336	0.0462467	-4.11567	3.86063e-05	0.000824533
Fam13b	156.483	-0.439968	0.10701	-4.11146	3.93173e-05	0.000835863
Kcnab2	880.83	-0.25298	0.0615833	-4.10794	3.99204e-05	0.000846913
Pycard	898.891	0.259719	0.0632377	4.10703	4.0078e-05	0.000848484
Aldh2	8236.5	-0.165096	0.0402284	-4.10398	4.06108e-05	0.000857977
Hint1	585.921	0.281123	0.0685094	4.10342	4.07085e-05	0.000858257
Dock5	817.055	-0.249476	0.0608428	-4.10034	4.12541e-05	0.000867958
Ripk2	73.1208	0.544354	0.132816	4.09856	4.15728e-05	0.000872858
Unc5c	41.0815	-0.596375	0.145762	-4.09141	4.2875e-05	0.000898342
Cish	1111.88	-0.22642	0.0553765	-4.08874	4.33718e-05	0.000906881
Rpl23	5687.93	0.177813	0.0436341	4.0751	4.59944e-05	0.000959743
Cd84	5380.98	-0.168744	0.0414509	-4.07094	4.68232e-05	0.000975035
Ptk2	25.3429	0.592046	0.145501	4.06901	4.72129e-05	0.00098114
Gstm1	262.771	0.379577	0.0936553	4.05291	5.05841e-05	0.00104905
Add3	1576.82	-0.209727	0.0517858	-4.04989	5.12428e-05	0.00106055
Lims1	1606.15	-0.206724	0.0511046	-4.04512	5.22973e-05	0.00107888
Lyrm9	119.041	0.475634	0.117588	4.04492	5.23408e-05	0.00107888
Kdm6b	1493.87	-0.217632	0.0538307	-4.04291	5.27922e-05	0.00108598
Arhgef3	566.854	-0.286705	0.070932	-4.04198	5.30023e-05	0.00108808
Myadm	4412.02	-0.18643	0.0461289	-4.04151	5.31086e-05	0.00108808
Epn1	800.448	0.244897	0.060629	4.03928	5.36164e-05	0.00109628
Tmem256	258.402	0.394278	0.0976606	4.03723	5.40864e-05	0.00110367
Agfg2	367.38	-0.372459	0.0922897	-4.03576	5.44257e-05	0.00110836
Plcg2	1599.1	-0.199671	0.0496025	-4.02541	5.68761e-05	0.00115595
Antxr2	277.452	-0.36073	0.0896708	-4.02283	5.75028e-05	0.00116635
Map3k3	457.68	-0.320192	0.0796133	-4.02185	5.77439e-05	0.00116891
Camkk1	455.864	-0.365313	0.0910666	-4.0115	6.03345e-05	0.00121893
Spint2	271.023	0.353475	0.0881301	4.01083	6.05056e-05	0.00121996
Ahrr	59.8384	0.555182	0.138578	4.00628	6.16828e-05	0.00124123
Stk17b	2266.7	-0.243219	0.0607452	-4.00392	6.23015e-05	0.0012512
E230016K23Rik	110.553	-0.497733	0.124372	-4.00199	6.28126e-05	0.00125898
Pde4d	135.532	0.506907	0.126962	3.99258	6.53589e-05	0.0013065
Ndufv3	535.839	0.281099	0.0704105	3.99228	6.54407e-05	0.0013065
Atf4	2197.7	0.222145	0.0556971	3.98844	6.65101e-05	0.00132415
Plxnd1	1616.09	-0.22231	0.0557423	-3.98817	6.65856e-05	0.00132415
Srp9	858.612	0.248782	0.0624892	3.98121	6.85664e-05	0.00135448
2410006H16Rik	403.207	0.317214	0.079683	3.98095	6.86404e-05	0.00135448
Eif4b	1911.84	0.181192	0.045515	3.98094	6.86439e-05	0.00135448
Atp11a	633.347	-0.26272	0.065994	-3.98097	6.86339e-05	0.00135448
Prg3	6472.32	0.16827	0.0423428	3.97398	7.06809e-05	0.00139198
Dusp1	481.427	-0.572586	0.144402	-3.96523	7.33266e-05	0.00144129
Ankrd12	813.416	0.251818	0.0636037	3.95918	7.52072e-05	0.0014754
Mif	285.344	0.353958	0.0894186	3.95844	7.54413e-05	0.00147714
Dctpp1	151.746	0.440428	0.111558	3.94797	7.88174e-05	0.00154027
Lpcat2	2051.67	-0.17715	0.0448811	-3.9471	7.91028e-05	0.00154288
Nampt	414.552	-0.365962	0.09273	-3.94654	7.92897e-05	0.00154357
Arhgap18	524.71	-0.301978	0.076633	-3.94057	8.12878e-05	0.00157944
Cd300lb	1552.74	-0.240639	0.0611569	-3.93478	8.3274e-05	0.00161494
Slc35e3	239.817	-0.445646	0.113351	-3.93155	8.44015e-05	0.00163369
Exo5	218.583	-0.384774	0.09791	-3.92987	8.49919e-05	0.00164199
Coro2a	3622.65	-0.161259	0.0411188	-3.92177	8.78997e-05	0.00169495
Nudt7	209.657	0.376428	0.0960971	3.91716	8.95991e-05	0.00172444
9130008F23Rik	12.7973	-0.528395	0.135012	-3.91368	9.08993e-05	0.00174616
Nat6	421.664	0.305847	0.0781944	3.91136	9.17761e-05	0.00175968
Ubn2	449.255	0.295746	0.075629	3.91049	9.21095e-05	0.00176274
Snrnp70	5483.3	0.191166	0.0489378	3.90632	9.37132e-05	0.00179006
Gbp9	45.2288	-0.557677	0.143137	-3.89611	9.77509e-05	0.00186369
Phip	473.71	0.287841	0.0738957	3.89523	9.8105e-05	0.00186694
Atp5h	1043.44	0.226991	0.058389	3.88756	0.000101259	0.00191619
Ripk1	511.765	-0.270635	0.0696	-3.88843	0.000100895	0.00191619
Rps4x	5837.22	0.139046	0.0357631	3.88798	0.00010108	0.00191619
Rsrp1	4984.88	0.194888	0.0501921	3.88285	0.000103239	0.00195003
Rnf144a	29.2192	-0.575255	0.14824	-3.88056	0.000104218	0.00196487
Myl10	70.683	0.529165	0.136524	3.87598	0.000106197	0.00199846
Psmb1	940.223	0.242871	0.062685	3.87447	0.000106857	0.00200717
Mctp1	396.653	-0.317057	0.0818423	-3.874	0.000107065	0.00200737
Gmfg	2165.86	0.232609	0.0601033	3.87016	0.000108763	0.00203545
Pabpn1	1247.55	0.218399	0.0564476	3.86905	0.000109259	0.00204098
Rpl23a	5518.98	0.166421	0.0430236	3.86813	0.000109674	0.00204168
Mcts1	259.611	0.377746	0.0976575	3.86807	0.000109698	0.00204168
Ccnt2	390.675	-0.344209	0.0890154	-3.86685	0.000110252	0.00204461
Mkl1	1258.28	-0.214649	0.0555104	-3.86683	0.000110258	0.00204461
Ube2m	544.888	0.262182	0.0678517	3.86404	0.000111527	0.00206437
Hspa4l	132.791	-0.451675	0.116929	-3.8628	0.000112094	0.0020711
Adgrg1	455.418	0.295029	0.0765314	3.85501	0.000115727	0.00213433
Hmgcr	436.35	-0.376665	0.0978189	-3.85063	0.000117812	0.00216102
Ubtd1	307.685	-0.389136	0.101055	-3.85074	0.000117762	0.00216102
Pirb	2837.61	-0.219673	0.0570389	-3.85128	0.000117504	0.00216102
Smpd1	302.653	-0.33544	0.0871309	-3.84984	0.000118193	0.0021641
Stim1	749.568	-0.236977	0.0615782	-3.8484	0.000118891	0.0021701
Cbl	169.771	-0.403881	0.104951	-3.84829	0.000118947	0.0021701
Fam49a	15.8706	-0.546729	0.142264	-3.84305	0.000121513	0.00221145
Ube2r2	831.66	0.249054	0.0648109	3.84278	0.000121649	0.00221145
Ltb4r1	1559.38	-0.184439	0.0480052	-3.84206	0.000122006	0.00221397
Klf2	802.733	-0.476097	0.124201	-3.83327	0.000126453	0.00229058
Myb	844.912	0.230683	0.0605337	3.81081	0.000138512	0.00250456
Tspo	2308.06	0.204605	0.0537286	3.80812	0.00014003	0.00252302
Socs1	618.147	-0.274888	0.0721774	-3.80851	0.000139806	0.00252302
Ier3	294.829	-0.388083	0.102124	-3.8001	0.000144637	0.00260142
Sort1	701.491	-0.251953	0.0663991	-3.79453	0.000147923	0.00265582
Rnase12	648.593	0.27296	0.0720902	3.78637	0.000152863	0.00272525
Gng5	745.02	0.235601	0.0622129	3.78701	0.000152469	0.00272525
Cap1	6255.88	-0.172131	0.0454522	-3.78707	0.000152434	0.00272525
Mrpl20	274.36	0.332225	0.0877344	3.78671	0.000152653	0.00272525
Lilr4b	2872.13	-0.398185	0.105255	-3.78305	0.000154918	0.00275705
Wars	295.838	-0.330456	0.0873765	-3.78198	0.000155585	0.00276408
Fermt3	3106.55	-0.164481	0.0435067	-3.78059	0.000156454	0.00277467
Ing4	628.234	0.262594	0.0695452	3.77588	0.000159445	0.00282279
Gtf2h5	200.429	0.377223	0.0999674	3.77346	0.000161	0.00284537
Serinc1	428.715	-0.306266	0.0813022	-3.76701	0.000165213	0.00291475
Nucks1	776.241	0.29447	0.0781868	3.76624	0.000165724	0.00291869
Ncf1	10968.3	0.149179	0.0396355	3.76376	0.000167378	0.00294272
Brk1	1191.7	0.205197	0.0545453	3.76195	0.000168594	0.00295899
Tmem38b	437.111	0.277718	0.0739499	3.75548	0.000173009	0.00303123
Slco4c1	74.2666	-0.528309	0.140707	-3.75468	0.000173564	0.00303573
Rps15a-ps6	18.4295	0.545325	0.145332	3.75228	0.000175235	0.00305969
Sfxn1	427.408	0.309835	0.0826177	3.75023	0.000176674	0.00307591
Tesc	1254.13	-0.224972	0.0599911	-3.75009	0.00017677	0.00307591
Ccnd2	44.4751	-0.548533	0.146424	-3.74619	0.000179538	0.00311875
Atp5e	718.242	0.268159	0.0717152	3.73923	0.000184587	0.0031985
Trappc4	410.927	0.28802	0.0770315	3.73899	0.000184759	0.0031985
Cd47	2126.36	-0.210698	0.0564083	-3.73522	0.000187548	0.00324126
Rpl36al	1386.67	0.202791	0.0543145	3.73365	0.000188725	0.00325607
Ccr5	96.0684	-0.479388	0.128446	-3.73222	0.000189803	0.00326912
Lyst	625.243	-0.269128	0.0721234	-3.7315	0.000190344	0.00327289
Ndufa2	411.948	0.28175	0.0755171	3.73094	0.000190767	0.00327462
Lrrc8c	49.378	-0.542152	0.145508	-3.72591	0.000194608	0.00333492
Mmgt2	156.013	0.44766	0.120185	3.72476	0.000195504	0.00334464
Sf3b6	432.195	0.302162	0.0811714	3.72252	0.000197247	0.00336878
Rilpl2	301.714	-0.348868	0.0937333	-3.72193	0.000197709	0.00337101
Smpd5	39.5014	0.543266	0.146044	3.71988	0.000199315	0.0033927
Megf9	113.977	-0.469654	0.126444	-3.71432	0.000203753	0.00346244
Stk26	148.503	-0.401036	0.108047	-3.71167	0.000205897	0.00349303
Mrpl48	138.738	0.408847	0.110198	3.7101	0.00020718	0.0035031
Elf4	1495.82	-0.199541	0.0537831	-3.71012	0.000207164	0.0035031
Slc2a6	126.613	-0.430144	0.115991	-3.70843	0.000208549	0.00352038
Ap2s1	813.55	0.236017	0.0636557	3.70771	0.000209139	0.0035245
St6gal1	52.8648	-0.527367	0.142254	-3.70723	0.000209537	0.00352535
Gnl1	572.055	0.285597	0.0770574	3.70629	0.00021032	0.00353268
Gpx4	3147.36	0.20433	0.0551637	3.70406	0.000212173	0.00355792
Sipa1l3	320.136	-0.351718	0.0950286	-3.70119	0.000214595	0.0035926
B430212C06Rik	60.3625	0.508897	0.137932	3.68947	0.000224723	0.00375599
Lpcat3	1160.04	-0.219646	0.059541	-3.68899	0.000225144	0.00375683
Aldoa	12114.3	0.170587	0.0462496	3.6884	0.00022567	0.00375944
Rnf44	1207.74	-0.202134	0.0548131	-3.6877	0.000226288	0.00376356
Mprip	454.942	-0.29178	0.0792021	-3.68399	0.000229611	0.0038126
Abcg3	112.213	-0.476045	0.129243	-3.68333	0.000230203	0.00381619
Sh3gl1	369.166	-0.323912	0.0879813	-3.6816	0.000231775	0.00383599
Arhgap30	3564.79	-0.167862	0.0456252	-3.67916	0.000234007	0.00386663
Slc43a2	569.427	-0.266557	0.072464	-3.67848	0.00023463	0.00387063
Acap3	447.36	-0.366014	0.0995298	-3.67743	0.000235598	0.0038803
Tmem251	142.582	0.435277	0.118434	3.67527	0.000237597	0.0039069
Cmtm3	47.1793	-0.526958	0.143478	-3.67276	0.000239946	0.00393915
Rgs18	1028.63	-0.232128	0.0632386	-3.67066	0.000241923	0.0039652
Hnrnpa3	701.783	0.269496	0.0734323	3.66999	0.000242557	0.00396918
Klf11	49.0867	0.522889	0.142736	3.66333	0.000248956	0.00406735
Ccdc107	102.739	0.46103	0.125892	3.66212	0.00025014	0.00408014
Pnisr	1266.57	0.218258	0.0596056	3.6617	0.000250545	0.00408019
Gale	177.329	-0.397921	0.108757	-3.6588	0.0002534	0.00412008
Tomm6	339.515	0.323956	0.0887217	3.65138	0.00026084	0.00423427
Ccl6	68231.9	-0.146893	0.0402748	-3.64727	0.000265038	0.00429557
Hdac5	335.738	-0.301942	0.0828706	-3.64354	0.000268919	0.00435152
Eny2	137.56	0.413817	0.113604	3.64264	0.000269854	0.00435278
Zbtb7b	517.789	-0.290059	0.0796243	-3.64285	0.000269635	0.00435278
Ntan1	197.872	0.360666	0.0991148	3.63887	0.000273839	0.0044044
Ndufv2	381.906	0.305306	0.0839031	3.63879	0.000273921	0.0044044
Rps9	10236.4	0.162695	0.0447187	3.63819	0.000274564	0.00440777
Gm15800	629.028	-0.252974	0.0696291	-3.63316	0.00027997	0.00448747
Stard4	140.19	-0.447303	0.12319	-3.63101	0.000282317	0.00451705
Rpl39	2203.83	0.198481	0.054668	3.63065	0.000282704	0.00451705
L1cam	142.612	-0.411487	0.113365	-3.62977	0.000283679	0.0045255
Il5ra	478.438	-0.299938	0.0826487	-3.62908	0.000284435	0.00453046
Khnyn	440.656	-0.275569	0.0759685	-3.6274	0.000286285	0.00454566
Rnf6	383.07	-0.29627	0.0816753	-3.62741	0.000286277	0.00454566
Rtcb	497.058	0.275438	0.0760211	3.62317	0.000291011	0.0046135
Pgls	313.941	0.327274	0.0903719	3.62141	0.000292996	0.00463774
Esf1	136.858	0.420564	0.116164	3.62043	0.00029411	0.00464813
Madd	758.067	-0.226084	0.0624645	-3.61939	0.000295294	0.00465959
Lrrc49	18.5686	0.521642	0.144305	3.61486	0.00030051	0.00473454
Cxcr2	219.679	0.382701	0.105909	3.6135	0.000302095	0.00473748
Gramd4	587.013	-0.244487	0.0676474	-3.61413	0.000301353	0.00473748
Tnfsf14	497.248	-0.337434	0.0933717	-3.61388	0.000301651	0.00473748
Stk10	1257.33	-0.209535	0.0580228	-3.61125	0.000304729	0.00477142
Sft2d2	934.499	-0.218746	0.0605892	-3.61032	0.000305823	0.00478119
Rragc	820.355	-0.233861	0.064793	-3.60936	0.000306952	0.00479147
Top1	820.182	0.293086	0.0812879	3.60553	0.000311515	0.00485524
Aurkaip1	554.376	0.247923	0.0689774	3.59426	0.000325311	0.0050625
Tmem234	226.082	-0.344895	0.095997	-3.59277	0.000327177	0.00508376
Ncoa4	2816.91	-0.212837	0.0592609	-3.59153	0.000328742	0.00510028
Tpt1	12405.3	0.135705	0.0378138	3.58878	0.000332227	0.00514649
Fam126a	518.173	-0.277213	0.0772601	-3.58805	0.000333155	0.005153
Trappc8	405.273	-0.274146	0.076512	-3.58304	0.000339615	0.00524493
Apobec1	104.357	-0.454869	0.12698	-3.5822	0.000340713	0.00524595
Ldhc	536.515	0.247833	0.0691795	3.58246	0.000340377	0.00524595
Sumo2	869.673	0.207491	0.0579581	3.58001	0.000343575	0.00528202
Camk2n1	10.0674	0.440355	0.12315	3.57578	0.00034919	0.00535214
Ampd3	341.295	-0.355673	0.0994639	-3.5759	0.000349027	0.00535214
Cwf19l2	169.268	0.367311	0.102739	3.57519	0.000349974	0.00535609
Txn2	486.217	0.252369	0.0706916	3.57001	0.000356973	0.00544279
Acap2	562.999	-0.248327	0.0695512	-3.57043	0.000356402	0.00544279
Cox6b1	917.268	0.217459	0.0609162	3.56981	0.000357247	0.00544279
Abcg1	301.805	0.30481	0.0854242	3.56819	0.000359454	0.00546685
B430306N03Rik	720.815	-0.307787	0.0862666	-3.56786	0.000359902	0.00546685
Snrnp48	123.242	0.412337	0.115621	3.56629	0.000362069	0.00549156
Fam49b	2065.37	0.173166	0.0486789	3.55732	0.00037466	0.00567406
Hbegf	31.8241	-0.5271	0.148205	-3.55657	0.000375724	0.00568171
Fdps	532.172	-0.308361	0.0867216	-3.55576	0.000376886	0.00569081
Clint1	2843.57	-0.164937	0.0464019	-3.55454	0.00037864	0.00570882
Cdk11b	786.992	0.206713	0.0582502	3.54871	0.00038713	0.00582817
Gm17066	210.287	0.347488	0.0980046	3.54563	0.000391669	0.00588779
Ptpre	934.316	-0.236574	0.0667649	-3.54339	0.000395024	0.00592944
Pdlim5	437.483	-0.264382	0.0746483	-3.5417	0.000397563	0.00595875
Tsg101	353.991	0.304016	0.0858567	3.54097	0.000398652	0.00596628
Smcr8	324.529	-0.291401	0.0823118	-3.54021	0.000399815	0.00597488
2700060E02Rik	322.126	0.285846	0.0807532	3.53975	0.000400505	0.00597641
Unc45a	285.75	-0.323263	0.091359	-3.53838	0.000402595	0.00599879
Dnajc2	312.73	0.300171	0.0848911	3.53595	0.000406309	0.00604526
Heatr5a	864.528	-0.241134	0.0682446	-3.53338	0.000410279	0.0060954
Capza1	2567.68	-0.154279	0.0437271	-3.52822	0.000418363	0.00619739
Leprot	388.052	-0.273306	0.0774618	-3.52827	0.000418278	0.00619739
Mgst1	1119.71	0.228919	0.064903	3.5271	0.000420136	0.00621459
Lsm5	175.09	0.376532	0.106788	3.52598	0.000421913	0.0062318
Dock10	425.894	-0.271551	0.077031	-3.52522	0.000423124	0.00624062
Ptpn12	491.32	-0.27517	0.0781107	-3.52282	0.000426982	0.00628839
Lipa	286.681	-0.308926	0.087826	-3.51747	0.000435674	0.00640712
C7	80.6686	-0.460021	0.130953	-3.51287	0.00044329	0.0065097
Cd300ld	50.8076	-0.501516	0.142802	-3.51196	0.000444815	0.00652267
Rpl36	1539.76	0.199744	0.0569579	3.50687	0.000453402	0.00663901
Fis1	1343.47	0.194082	0.0553893	3.50397	0.000458374	0.00670216
Ptma	7204.09	0.172626	0.0492813	3.50287	0.000460279	0.00672034
Rcc2	776.95	0.249713	0.0713593	3.49937	0.00046636	0.00679935
Rab37	923.562	-0.205306	0.0587195	-3.49639	0.000471598	0.00686587
Csnk2b	735.168	0.229348	0.0656869	3.49153	0.000480266	0.00698206
Ap1m1	674.434	-0.224228	0.0642364	-3.49066	0.000481828	0.00699477
E2f2	785.018	-0.246283	0.0706178	-3.48755	0.000487467	0.00706654
Adk	315.357	-0.290887	0.0834268	-3.48673	0.000488956	0.00707802
Pcyt1a	801.605	-0.236723	0.0679895	-3.48175	0.000498146	0.00720079
Cdk9	1188.6	0.185979	0.0534352	3.48046	0.000500552	0.0072253
Slc8a1	47.3128	-0.497448	0.143045	-3.47758	0.00050597	0.00729315
Trim25	763.082	0.22071	0.0634762	3.47705	0.000506971	0.00729722
Fam111a	1209.22	-0.222019	0.0639174	-3.47352	0.000513673	0.00738323
Rbm38	500.577	-0.314405	0.090645	-3.46853	0.000523318	0.00751124
Tnfaip8l2	342.722	-0.28241	0.0814537	-3.46712	0.000526067	0.00754004
Trp53i11	184.241	0.374188	0.107943	3.46653	0.000527221	0.00754595
Rassf4	278.071	-0.369121	0.106571	-3.46361	0.000532973	0.00761754
Kcnk5	90.1495	-0.442082	0.127685	-3.46228	0.000535622	0.00764466
Atxn7l3b	820.187	0.208974	0.0603871	3.46057	0.000539031	0.00768251
Tgfbr1	395.172	0.288134	0.0833102	3.45856	0.000543064	0.00772916
Padi2	472.923	-0.270924	0.0783666	-3.45713	0.000545951	0.00775938
Cnn2	5498.69	-0.147499	0.0426849	-3.45553	0.000549217	0.00776805
Grk6	2529.44	-0.163738	0.0473864	-3.45537	0.000549539	0.00776805
H2-D1	4393.17	0.141271	0.0408849	3.45533	0.000549619	0.00776805
Sec61a1	697.331	-0.227945	0.0659526	-3.4562	0.000547847	0.00776805
Xpa	130.564	0.392786	0.113811	3.45122	0.000558056	0.00787634
Sytl1	1019.91	-0.21751	0.0631519	-3.44424	0.000572674	0.00806027
Fam133b	286.621	0.302554	0.0878422	3.44429	0.000572556	0.00806027
C1galt1	248.587	-0.317493	0.0921961	-3.44367	0.000573871	0.00806594
Syne1	10541.6	0.143351	0.0416364	3.44294	0.000575437	0.00807679
Uqcrfs1	402.263	0.26714	0.0776215	3.44157	0.000578344	0.00810639
Nabp1	1408.16	-0.242603	0.0706286	-3.43491	0.000592743	0.00829677
Deb1	161.007	0.365671	0.106666	3.42819	0.000607623	0.00849336
Uso1	450.64	-0.274452	0.0800994	-3.4264	0.000611646	0.00853783
Slc25a3	1248.86	0.187259	0.0547076	3.42291	0.00061954	0.00863616
Syt8	23.1366	0.506145	0.147945	3.42117	0.000623513	0.00867964
Rassf2	647.743	0.258559	0.0755928	3.42042	0.000625254	0.00869197
Mrpl14	145.551	0.370265	0.108319	3.41827	0.000630202	0.00874879
H2-Ke6	554.014	0.230143	0.067351	3.41707	0.000632995	0.00877557
Cnr2	554.812	-0.239864	0.0702215	-3.41582	0.000635906	0.00880392
Trip11	111.426	-0.439299	0.128817	-3.41025	0.000649042	0.00897355
Slc12a6	1163.95	-0.183608	0.0538829	-3.40754	0.000655507	0.00905063
Naip5	774.195	0.235209	0.06913	3.40241	0.000667939	0.00917334
42436	266.69	-0.337533	0.0992049	-3.40238	0.000668005	0.00917334
1810037I17Rik	707.526	0.269899	0.0793252	3.40243	0.000667887	0.00917334
Akna	2330.11	-0.159993	0.04702	-3.40265	0.000667351	0.00917334
Hsp90aa1	1649.8	0.224946	0.0661683	3.39961	0.000674832	0.00925458
Nfkbia	667.144	0.257035	0.0756329	3.39845	0.000677685	0.00926962
Gna12	146.617	-0.364741	0.107327	-3.39842	0.000677753	0.00926962
Ly6a	32.6053	0.503546	0.148225	3.39717	0.000680867	0.00929969
Slc12a5	30.3699	-0.502928	0.148175	-3.39415	0.000688413	0.00939014
Mrps35	146.711	0.367501	0.108313	3.39295	0.000691434	0.00941871
Dync1h1	956.425	-0.184826	0.0544831	-3.39235	0.000692962	0.00942687
Aacs	530.553	-0.262335	0.0773875	-3.38989	0.000699214	0.00948653
Tbl1x	43.2767	-0.493742	0.145639	-3.39017	0.000698502	0.00948653
Slc3a2	2729.51	0.172952	0.0510535	3.38766	0.000704905	0.00955099
Vamp2	475.255	0.262904	0.0776591	3.38535	0.000710865	0.00960614
Gpi1	10695.1	0.119915	0.0354207	3.38546	0.000710594	0.00960614
Cox5a	1037.9	0.201863	0.0596408	3.38466	0.000712677	0.00961783
Usp25	628.017	-0.225826	0.0667509	-3.38312	0.000716675	0.00964807
Slc2a1	536.805	-0.334217	0.0987912	-3.38306	0.000716817	0.00964807
Psat1	395.415	-0.291994	0.0863478	-3.3816	0.000720652	0.00968686
Dpy19l3	97.7926	-0.434282	0.128499	-3.37966	0.000725758	0.00974261
Rpl24	2568.67	0.180984	0.0535599	3.37909	0.000727253	0.00974979
Tmem138	88.5238	0.422387	0.125039	3.37803	0.00073008	0.0097748
Gpr132	108.173	-0.411511	0.121898	-3.37588	0.000735811	0.00983857
Hexa	1199.86	0.187618	0.0556073	3.37398	0.000740907	0.00989369
Sema4b	304.857	-0.347036	0.10291	-3.37222	0.000745656	0.00994403
Lamp1	3735.5	0.149978	0.0444804	3.37177	0.000746862	0.00994707
Crtc1	439.936	-0.270287	0.0802092	-3.36977	0.000752305	0.0100064
Idi1	378.627	-0.277018	0.0823511	-3.36387	0.000768588	0.0101963
BC005537	1200.94	-0.201083	0.0597726	-3.36414	0.000767816	0.0101963
Glud1	929.044	-0.188037	0.0559141	-3.36296	0.000771107	0.0102164
St3gal2	171.785	-0.375395	0.111655	-3.36209	0.000773553	0.0102355
Ubqln4	179.591	0.337342	0.100586	3.35377	0.000797195	0.0105346
Rnf144b	1530.49	-0.17921	0.0534704	-3.35157	0.000803541	0.0106046
Gata2	673.512	-0.242818	0.0724647	-3.35084	0.000805665	0.0106189
Ppp1r12c	1207.02	-0.189336	0.0565104	-3.35047	0.000806746	0.0106194
Gm2a	3342.44	-0.134486	0.0401524	-3.34939	0.00080989	0.010647
Mt2	67.2356	0.459778	0.137369	3.34702	0.000816857	0.0107247
Sepp1	431.597	-0.288218	0.0861569	-3.34527	0.000822034	0.0107696
Slc25a53	11.8237	0.456697	0.136525	3.34514	0.000822396	0.0107696
Adipor1	3662.32	0.148975	0.0445688	3.34258	0.000830029	0.0108555
Tgfbr2	788.975	-0.245284	0.073403	-3.3416	0.000832959	0.0108799
Ctdspl2	139.921	-0.36446	0.109133	-3.33958	0.000839046	0.0109453
Osgin1	740.739	0.228763	0.0685174	3.33876	0.000841519	0.0109635
Csnk2a1	847.878	0.193268	0.0579113	3.33731	0.000845922	0.0110067
Rps17	2855.08	0.153792	0.0461027	3.33587	0.000850344	0.0110413
Rab11fip1	442.617	-0.253254	0.0759215	-3.33573	0.000850754	0.0110413
Fam129b	120.107	-0.413995	0.124149	-3.33467	0.000854014	0.0110695
Bank1	495.354	-0.270624	0.0811937	-3.33307	0.000858937	0.0111191
Tma7	1184.61	0.172875	0.0518845	3.33192	0.000862478	0.0111508
Olfr856-ps1	162.891	0.369378	0.110873	3.33154	0.000863675	0.0111521
Impa2	490.765	0.249859	0.0750838	3.32774	0.000875536	0.011278
Prkcb	2793.1	0.159482	0.0479255	3.3277	0.00087565	0.011278
Tbcd	256.725	-0.300208	0.090262	-3.32597	0.000881124	0.0113243
Itgam	10225.3	-0.128519	0.0386423	-3.32586	0.000881472	0.0113243
Magoh	235.405	0.317049	0.0953414	3.32541	0.000882891	0.0113282
Myo1c	504.131	-0.243195	0.0731416	-3.32498	0.000884234	0.0113311
Calm2	7985.6	0.143116	0.0430582	3.32377	0.000888083	0.0113661
1110059G10Rik	120.344	0.390703	0.117578	3.32291	0.000890826	0.0113869
Lmna	752.528	-0.224394	0.067593	-3.31978	0.000900877	0.0115009
Vwa5a	265.308	-0.298101	0.0898505	-3.31775	0.000907459	0.0115704
Ddx47	388.856	0.270813	0.0816614	3.31629	0.000912201	0.0116163
Manf	935.499	0.227294	0.0685575	3.31537	0.000915207	0.01164
Bsg	1064.51	0.194332	0.0587015	3.31051	0.000931258	0.0118293
B230219D22Rik	464.135	-0.253304	0.0765499	-3.30901	0.000936274	0.0118782
Creg1	2906.5	0.157506	0.0476217	3.30745	0.000941507	0.0119297
Uqcr10	246.239	0.312552	0.0945432	3.30591	0.000946672	0.0119802
Actg1	24647	-0.165495	0.0500785	-3.30471	0.000950764	0.012017
Ube2b	841.82	0.23367	0.0707721	3.30173	0.000960921	0.0121303
B2m	4964.9	0.130502	0.0395302	3.30133	0.000962287	0.0121325
Lmo4	563.963	0.243713	0.0738394	3.30059	0.000964821	0.0121493
Bst1	102.891	-0.398006	0.120608	-3.30001	0.000966819	0.0121594
Fgd6	154.29	-0.360005	0.109292	-3.29396	0.000987873	0.0124089
Dock8	1535.12	-0.166574	0.0505854	-3.29293	0.000991478	0.0124388
Tceb1	344.899	0.272719	0.0829033	3.28961	0.00100327	0.0125568
Irs2	92.0551	-0.418582	0.127245	-3.28958	0.00100336	0.0125568
Vim	5680.39	-0.142993	0.0434877	-3.28812	0.00100857	0.0126065
Adssl1	931.485	0.188633	0.057424	3.28492	0.00102011	0.0127351
Degs1	918.493	0.194961	0.0593761	3.28349	0.00102529	0.0127841
Kdelr1	421.238	0.245323	0.074723	3.2831	0.00102671	0.0127861
Hdgf	1970.34	0.163566	0.0498277	3.28264	0.00102842	0.0127916
Itga2	13.1794	-0.45661	0.139252	-3.27901	0.00104172	0.0129413
Pde3b	654.947	-0.245393	0.0748875	-3.27682	0.00104985	0.0130263
Ndel1	598.895	-0.234368	0.0715616	-3.27505	0.00105644	0.0130762
Zfp36l2	1950.58	-0.216554	0.0661211	-3.27511	0.0010562	0.0130762
Wapal	674.811	-0.205943	0.0628921	-3.27455	0.00105831	0.0130834
Uqcrb	428.243	0.248275	0.0758331	3.27397	0.00106048	0.0130907
Gpatch4	47.0164	0.467274	0.142736	3.2737	0.00106148	0.0130907
Tcf7l2	52.1434	0.463619	0.141692	3.27203	0.0010678	0.0131527
Neurl3	2825.86	0.192324	0.0587904	3.27135	0.00107035	0.0131681
Tardbp	1465.39	0.16568	0.0506672	3.26997	0.00107558	0.0132165
Cul3	540.544	-0.235981	0.07219	-3.26889	0.00107968	0.0132368
Cyb5r4	1799.28	0.151427	0.0463243	3.26885	0.00107984	0.0132368
Arhgap23	35.3175	-0.483808	0.148115	-3.26643	0.00108911	0.0133344
Cog5	58.3025	-0.455181	0.139408	-3.2651	0.00109427	0.0133814
Galnt6	2913.53	0.138094	0.0423126	3.26365	0.00109988	0.0134338
Macf1	649.973	-0.238345	0.0730839	-3.26124	0.00110925	0.013532
H2-Oa	291.411	0.280532	0.0860373	3.26059	0.00111181	0.013547
Rab10os	87.2003	0.410391	0.125951	3.25834	0.00112066	0.0136222
Rpia	614.716	0.223538	0.0686029	3.25843	0.00112029	0.0136222
Gatad2b	81.6547	-0.429563	0.131912	-3.25644	0.0011282	0.0136974
Lyrm5	115.816	0.387516	0.119121	3.25313	0.00114141	0.0138413
Snhg8	129.159	0.368703	0.113366	3.25234	0.00114459	0.0138633
Ccno	21.6944	0.476286	0.1465	3.25109	0.00114962	0.0138671
Ube2v2	143.144	0.352255	0.108356	3.25091	0.00115036	0.0138671
Aifm3	40.908	-0.474547	0.145972	-3.25095	0.00115022	0.0138671
Rhog	1919.26	0.16925	0.0520541	3.25143	0.00114826	0.0138671
Rpl27	2882.5	0.176295	0.0542651	3.24877	0.00115903	0.0139551
C1d	357.406	0.308289	0.0949373	3.24729	0.00116511	0.0140117
C4a	378.348	-0.284682	0.0877405	-3.24458	0.00117622	0.0141119
Kdm2a	952.365	0.208098	0.0641317	3.24486	0.0011751	0.0141119
Cuta	441.346	0.24886	0.0767205	3.24372	0.00117979	0.014138
Parp10	348.282	0.281701	0.087075	3.23515	0.00121577	0.0145279
Atpif1	661.671	0.215519	0.0666194	3.23507	0.00121612	0.0145279
Gsap	312.575	0.280847	0.0868162	3.23496	0.00121662	0.0145279
Dstyk	304.396	0.295389	0.0913749	3.23272	0.00122619	0.014625
Lsm6	263.754	0.314022	0.097199	3.23071	0.00123482	0.0147107
Mrpl13	152.662	0.364962	0.113069	3.22778	0.00124755	0.0148276
Alcam	70.3482	-0.438703	0.135904	-3.22803	0.00124646	0.0148276
Sbno2	828.011	-0.213488	0.0661718	-3.22627	0.00125415	0.0148887
Azin1	459.834	-0.237724	0.0737214	-3.22463	0.00126137	0.0149568
Kctd9	241.847	-0.299829	0.0930263	-3.22305	0.00126833	0.0150044
Trio	68.8588	-0.432077	0.134054	-3.22316	0.00126785	0.0150044
Gpc1	140.048	0.371938	0.11547	3.22109	0.00127706	0.0150868
Tapbp	2057.52	0.155702	0.0483423	3.22081	0.00127827	0.0150868
Ehd1	1262.87	-0.180683	0.0561368	-3.21862	0.0012881	0.0151852
Rab11a	1095.07	0.19349	0.0601667	3.2159	0.00130035	0.0153119
Rai1	211.543	-0.310236	0.0965556	-3.21303	0.00131341	0.0154478
Gpaa1	274.618	0.284019	0.0884107	3.21249	0.00131589	0.015459
Fer	417.331	-0.262615	0.0817599	-3.21202	0.00131803	0.0154664
Erf	58.8158	-0.459105	0.143023	-3.21001	0.0013273	0.0155571
Rcor1	174.635	-0.362961	0.113119	-3.20867	0.00133352	0.015612
Snrpc	232.79	0.310314	0.0967766	3.2065	0.00134359	0.0157118
Ier3ip1	541.029	0.225391	0.0703046	3.20591	0.00134634	0.0157259
Snrpb2	380.454	0.26752	0.0834737	3.20484	0.00135137	0.0157665
Maf	69.2693	-0.436245	0.136374	-3.19889	0.00137958	0.0160771
Ube2d2a	991.66	0.184681	0.0577478	3.19806	0.00138357	0.0161051
1700020L24Rik	163.093	0.363372	0.113659	3.19704	0.00138844	0.0161434
Prkca	509.783	-0.226527	0.0709326	-3.19356	0.00140531	0.0163209
Rnh1	3890.17	-0.126149	0.0395408	-3.19034	0.00142106	0.0164849
Hspd1	483.321	0.267409	0.0839604	3.18495	0.00144781	0.0167761
Ankrd52	334.312	-0.264107	0.0829525	-3.18383	0.0014534	0.0168217
Mdm4	2178.83	0.170673	0.0536263	3.18263	0.00145944	0.0168561
Sf3b5	337.422	0.265858	0.0835354	3.18258	0.00145969	0.0168561
Pank3	339.207	-0.265182	0.0833347	-3.18213	0.00146195	0.016863
Cmpk1	782.772	0.207088	0.0651143	3.18038	0.00147081	0.016946
Wdfy2	30.1838	-0.471362	0.148239	-3.17975	0.00147405	0.0169641
Usmg5	302.023	0.273018	0.0859071	3.17806	0.00148262	0.0170434
Rpl22l1	451.671	0.239919	0.0755579	3.1753	0.00149683	0.0171874
Eid2	35.7811	-0.468627	0.147831	-3.17002	0.00152431	0.0174831
Rab32	858.805	0.213009	0.0672463	3.1676	0.00153705	0.0176093
F630111L10Rik	76.1339	0.414387	0.130907	3.16551	0.0015481	0.017716
Atp6v1g1	522.332	0.250396	0.0792479	3.15965	0.0015796	0.0180561
Magohb	75.5984	0.409349	0.129579	3.15907	0.00158274	0.0180717
Slmap	656.272	-0.224111	0.0709693	-3.15786	0.00158934	0.0181063
Cox7a2	434.943	0.248428	0.0786653	3.15804	0.00158835	0.0181063
Gtf2a1	475.739	0.229431	0.0726628	3.15747	0.00159143	0.0181099
Rhou	111.463	0.395696	0.125351	3.1567	0.00159568	0.0181379
Klhl24	490.121	-0.274139	0.0868796	-3.15539	0.00160283	0.0181786
S100a10	2248.49	-0.179714	0.0569509	-3.1556	0.00160168	0.0181786
Il1a	56.5249	0.448001	0.142127	3.15211	0.00162097	0.0183638
Nckap1l	1764.51	-0.161325	0.0511979	-3.15102	0.00162703	0.0184118
Tmem179b	256.643	0.295287	0.0937416	3.15001	0.00163265	0.0184549
Ndufa1	524.083	0.255748	0.0812217	3.14876	0.00163963	0.0185133
Alg10b	110.578	-0.380184	0.120764	-3.14816	0.00164301	0.0185309
Rab43	379.76	-0.263143	0.0836285	-3.14657	0.00165196	0.0186112
Dpm3	128.517	0.354858	0.113059	3.13871	0.00169693	0.0190754
Cd53	2712.8	-0.159733	0.0508904	-3.13877	0.0016966	0.0190754
Parp14	184.363	-0.31495	0.100401	-3.13693	0.00170728	0.0191706
Glrx	419.332	0.248289	0.0791668	3.13628	0.00171106	0.0191918
Cd48	564.69	-0.22021	0.070222	-3.13592	0.00171316	0.0191942
Gabarap	2940.58	0.150242	0.047929	3.13467	0.0017205	0.0192552
Nek7	423.78	-0.240744	0.0768236	-3.13372	0.00172607	0.0192962
Eps8	23.2305	-0.462412	0.147674	-3.13131	0.00174029	0.0194339
Cox14	183.322	0.312845	0.100053	3.12678	0.00176731	0.019714
Rps3	7329.67	0.138724	0.0444077	3.12386	0.00178493	0.0198887
Odc1	481.451	0.266786	0.0854792	3.12107	0.00180196	0.0200565
Cat	1886.22	-0.182803	0.0586074	-3.1191	0.00181403	0.0201687
Ccr1	2372.93	-0.148341	0.0475693	-3.11841	0.00181829	0.020194
Rab8b	1489.13	-0.175108	0.0561616	-3.11793	0.00182125	0.0202048
Srsf1	1328.61	0.160799	0.0516138	3.11543	0.00183676	0.0203546
Ndufb3	322.405	0.269929	0.0867085	3.11306	0.00185157	0.0204785
Phf21a	1142.76	0.204897	0.0658197	3.113	0.00185197	0.0204785
Tuba1a	211.401	-0.331087	0.106779	-3.10066	0.00193088	0.0213278
Nuf2	206.132	-0.315003	0.101605	-3.10028	0.00193335	0.021332
Cd180	40.438	-0.449188	0.144927	-3.09941	0.00193903	0.0213566
Tomm34	360.211	0.263491	0.0850162	3.0993	0.00193979	0.0213566
Dck	402.195	-0.261722	0.0844912	-3.09762	0.00195082	0.0214548
Gid4	132.212	0.352452	0.113826	3.09642	0.00195873	0.0215185
Brd3	1480.66	0.18197	0.0587909	3.09521	0.00196674	0.0215599
Dmwd	17.6577	-0.447599	0.144605	-3.09532	0.00196601	0.0215599
Srgap3	312.025	0.258161	0.0834578	3.09331	0.00197937	0.0216749
Tspyl2	166.23	-0.330277	0.106786	-3.09287	0.00198228	0.0216834
Tmcc3	331.629	0.300074	0.0970929	3.09058	0.00199764	0.0218279
Adck1	532.482	-0.21416	0.0693037	-3.09017	0.00200044	0.0218351
Serpinb2	4820.34	-0.145567	0.0471275	-3.08879	0.00200977	0.0219134
Exoc4	103.486	-0.388273	0.125771	-3.08714	0.0020209	0.0220112
Msra	607.628	0.208834	0.0676646	3.08631	0.00202656	0.0220492
Slc16a6	323.227	0.27325	0.0888434	3.07563	0.00210058	0.02283
Tecr	1099	0.163161	0.0530751	3.07416	0.00211096	0.0229184
Ndufb10	428.094	0.274043	0.0892907	3.06912	0.00214693	0.0232592
Pde7a	454.477	-0.227022	0.0739626	-3.06941	0.00214482	0.0232592
Mgat4a	166.162	0.342912	0.111839	3.06613	0.00216849	0.0234313
Snrpd3	390.093	0.237949	0.0776011	3.06632	0.00216714	0.0234313
Herc1	1057.14	-0.184167	0.0600684	-3.06596	0.00216974	0.0234313
Lrrc27	18.4824	0.443217	0.144609	3.06495	0.0021771	0.0234859
Samsn1	1187.39	0.199042	0.0649726	3.06347	0.00218785	0.0235518
Gpank1	267.57	0.294187	0.0960246	3.06367	0.00218643	0.0235518
Rpl31	3315.98	0.143375	0.0468156	3.06256	0.00219453	0.0235988
Frmd4b	12.3368	0.416872	0.136297	3.05855	0.00222412	0.0238917
Hcls1	2539.72	-0.135151	0.0442024	-3.05755	0.00223153	0.0239459
Siva1	185.323	0.306821	0.100495	3.05311	0.00226482	0.0242775
Ndufs6	280.091	0.292241	0.0958191	3.04993	0.00228895	0.0245103
Susd3	103.326	-0.371214	0.121797	-3.04782	0.00230511	0.0246574
Adnp2	147.676	-0.330035	0.10831	-3.04713	0.00231035	0.0246875
Mrpl45	329.061	0.253943	0.0833563	3.04648	0.00231536	0.0246937
Tmem86a	73.4268	0.405314	0.133046	3.04643	0.0023158	0.0246937
Tmem64	896.96	-0.229851	0.0754666	-3.04573	0.00232112	0.0247246
Cct3	420.287	-0.232503	0.0763533	-3.0451	0.00232606	0.0247512
Acbd6	298.807	0.266254	0.0874806	3.04357	0.00233787	0.0248508
Npc2	2557.33	0.127034	0.0417501	3.04272	0.00234449	0.0248952
Slc9a3r1	1824.99	-0.160775	0.0528777	-3.04051	0.00236177	0.0250263
Plekhg3	611.732	-0.246055	0.080921	-3.04068	0.00236042	0.0250263
Zmiz1	231.26	-0.303551	0.0999409	-3.03731	0.00238702	0.0252676
Ddrgk1	401.814	0.240618	0.0792838	3.03489	0.00240622	0.0254443
Map3k11	550.326	-0.232859	0.0768134	-3.03149	0.00243354	0.0257064
C230037L18Rik	35.096	0.445974	0.147168	3.03038	0.00244247	0.025774
Taf15	821.891	0.186288	0.0615064	3.02876	0.00245561	0.0258576
9330151L19Rik	46.9977	0.437199	0.144363	3.02846	0.00245803	0.0258576
Anapc15	229.297	0.288605	0.0952819	3.02896	0.00245396	0.0258576
Hmgn5	128.592	0.374401	0.12389	3.02204	0.0025108	0.0263855
Ttyh3	748.388	-0.192622	0.063809	-3.01872	0.00253845	0.0266485
Ptpn18	496.205	0.220517	0.0730919	3.01699	0.00255301	0.0267461
Traf3ip3	442.098	-0.237865	0.0788382	-3.01713	0.00255177	0.0267461
Ndufa7	393.887	0.255875	0.0848331	3.01622	0.00255951	0.0267866
Atraid	123.916	0.352915	0.11703	3.01559	0.00256481	0.0268144
Gpr55	375.995	-0.244557	0.0811162	-3.0149	0.00257061	0.0268429
Agap1	334.862	0.244273	0.0810288	3.01464	0.00257282	0.0268429
Klhl6	668.244	-0.198788	0.0659713	-3.01326	0.00258461	0.0269032
Ppp2r1a	1018.38	0.170494	0.0565891	3.01284	0.00258819	0.0269032
N4bp2	54.6178	-0.433657	0.143936	-3.01284	0.00258816	0.0269032
Pgk1	3114.11	0.11989	0.0397946	3.01272	0.00258919	0.0269032
Lamtor2	379.586	0.237418	0.078888	3.00955	0.00261631	0.0271566
Nqo1	1002.41	-0.177157	0.0588707	-3.00925	0.00261892	0.0271566
Dip2c	114.835	-0.356587	0.118512	-3.00886	0.00262229	0.0271638
Slc25a33	63.6601	0.409737	0.136244	3.00739	0.00263504	0.0272681
Higd1a	300.923	0.282418	0.0939203	3.00699	0.00263846	0.0272757
Gucd1	489.599	-0.243674	0.0810543	-3.0063	0.00264445	0.0272821
Zmat2	437.448	0.228243	0.075921	3.00632	0.00264433	0.0272821
Prrc2b	510.358	-0.231012	0.0768537	-3.00587	0.00264824	0.0272936
Stard3	250.477	-0.278403	0.0926351	-3.00537	0.00265256	0.0273103
Nme2	627.962	0.218933	0.0728554	3.00503	0.00265553	0.0273132
Fam195b	397.161	0.244999	0.081606	3.00222	0.0026802	0.0275391
Pmaip1	333.068	-0.296353	0.0988282	-2.99867	0.00271165	0.0278341
Arrdc3	421.045	0.299052	0.0997487	2.99805	0.00271712	0.0278621
Mzt2	43.086	0.434482	0.144956	2.99734	0.00272347	0.0278991
Slc35a3	216.724	-0.303182	0.101208	-2.99564	0.00273871	0.0280269
Smpdl3a	1311.52	0.163368	0.0545558	2.99451	0.00274888	0.0281027
Phc1	170.082	-0.309129	0.103268	-2.99347	0.00275821	0.0281697
Uck2	183.424	-0.316521	0.105846	-2.99039	0.00278619	0.028427
Cmpk2	83.3386	-0.398113	0.133156	-2.98981	0.00279147	0.0284522
Hk3	386.521	-0.230605	0.0771816	-2.98782	0.00280976	0.02861
Cks2	380.014	0.235649	0.0789376	2.98526	0.0028334	0.0288112
Nup210	1236.46	0.167236	0.0560244	2.98506	0.00283519	0.0288112
Kif21b	1642.71	-0.167398	0.0561527	-2.98112	0.00287197	0.0290686
Ptges3	593.662	0.199323	0.0668513	2.98158	0.00286765	0.0290686
Riok1	233.463	0.287463	0.0964091	2.9817	0.00286653	0.0290686
Pgr	106.409	0.386209	0.129551	2.98114	0.00287175	0.0290686
Stk4	1705.29	-0.16425	0.0551207	-2.97982	0.00288419	0.0291344
Gm1966	531.215	-0.23295	0.0781688	-2.98009	0.00288163	0.0291344
Celsr1	71.8081	-0.402739	0.13517	-2.97951	0.00288711	0.0291348
Smad3	185.532	-0.297144	0.0997734	-2.97819	0.00289954	0.0292313
Nyap1	25.35	-0.435763	0.146448	-2.97555	0.0029246	0.0294547
Bcl2a1a	273.95	-0.2695	0.0906026	-2.97453	0.00293436	0.0295237
Sema4f	70.089	0.393468	0.13236	2.97272	0.00295175	0.0296693
Vps35	685.786	-0.19584	0.0659006	-2.97176	0.002961	0.0297329
Msmo1	347.845	-0.251489	0.0846751	-2.97004	0.00297757	0.0298697
Cd24a	27174.9	-0.0997282	0.0335885	-2.96912	0.00298659	0.0299307
Gpr18	53.09	0.418489	0.141038	2.96721	0.0030052	0.0300876
Nck2	285.28	-0.266263	0.0898518	-2.96335	0.00304309	0.0304369
Dync1li1	203.778	-0.312383	0.105428	-2.96299	0.00304665	0.0304425
Tgif1	90.7612	0.418837	0.141381	2.96247	0.0030518	0.030464
Rptor	201.215	-0.290815	0.0982422	-2.96019	0.00307453	0.0306608
Eef2k	2476.71	-0.184852	0.0624575	-2.95965	0.00307989	0.0306841
B3gnt2	942.838	0.174363	0.059059	2.95236	0.00315357	0.0313567
Ppie	133.715	0.357349	0.121026	2.95265	0.00315054	0.0313567
Siglece	67.5423	0.408124	0.138272	2.95161	0.00316121	0.031402
Prkcq	1058.46	-0.206563	0.070002	-2.95081	0.00316939	0.0314484
Zfand6	897.188	0.192871	0.0653679	2.95055	0.00317208	0.0314484
Syne3	50.961	-0.423142	0.14345	-2.94975	0.00318035	0.031469
Polr1d	668.088	0.191659	0.064969	2.95001	0.00317768	0.031469
Fes	3543.6	-0.127761	0.0433178	-2.9494	0.00318396	0.0314741
Mrpl51	229.019	0.27894	0.0946357	2.94752	0.00320338	0.0316354
Otulin	191.742	0.295087	0.100154	2.94634	0.0032156	0.0317252
Mrps15	178.242	0.303163	0.10296	2.94448	0.00323497	0.0318853
Mocs1	232.373	-0.271577	0.0923029	-2.94224	0.0032585	0.0320861
Anapc2	500.685	-0.207734	0.0706497	-2.94034	0.00327856	0.0322524
Commd3	344.009	0.238733	0.0812398	2.93862	0.00329675	0.0324
S1pr4	783.982	-0.17551	0.0597552	-2.93716	0.00331238	0.0325222
Dpy30	149.785	0.313841	0.106905	2.9357	0.00332798	0.0326438
Nxnl2	78.5537	0.384397	0.130974	2.93491	0.00333643	0.032695
Amz2	193.033	0.306535	0.104497	2.93344	0.0033523	0.0328189
Sema7a	1802.68	-0.325381	0.110975	-2.93203	0.00336759	0.0329369
Ubl3	879.794	-0.184021	0.0628162	-2.92951	0.00339499	0.0331729
Tmem5	36.8164	-0.433048	0.14796	-2.92679	0.00342477	0.0334318
Ppp3r1	1356.72	0.162227	0.0554585	2.92519	0.00344249	0.0335725
Srebf2	1422.55	-0.172028	0.0588243	-2.92444	0.00345076	0.0335887
Add1	2003.43	-0.146129	0.0499669	-2.92452	0.00344987	0.0335887
Fzd4	29.1499	-0.433401	0.148237	-2.92371	0.00345888	0.0336356
Insig1	234.545	-0.426167	0.145842	-2.92212	0.0034766	0.0337756
Paf1	389.898	0.231691	0.0793118	2.92126	0.00348615	0.0338036
Gga2	291.179	-0.257884	0.0882712	-2.9215	0.00348352	0.0338036
Stk19	877.992	-0.189493	0.0649347	-2.9182	0.00352056	0.0341048
Egr3	55.9258	-0.311575	0.106797	-2.91746	0.00352899	0.0341539
Gnb2l1	5141.2	-0.117144	0.0401839	-2.91519	0.00355471	0.0343701
Atp5g2	640.177	0.185169	0.0635503	2.91374	0.00357125	0.0344972
Gltscr1	223.759	-0.280237	0.0962097	-2.91277	0.00358234	0.0345715
Dnmt3a	387.148	-0.235072	0.0807545	-2.91095	0.00360332	0.034741
Zmynd8	918.872	-0.17276	0.0593663	-2.91007	0.00361351	0.0348061
Sgk1	148.121	-0.35907	0.123559	-2.90607	0.00366002	0.0352208
Slc7a11	3155.28	-0.203194	0.0699797	-2.90361	0.0036889	0.0354651
Sepsecs	18.5	-0.422996	0.145765	-2.90191	0.00370894	0.035624
Larp1	600.583	0.20162	0.0695233	2.90003	0.00373123	0.0357818
Iqgap2	548.951	-0.226893	0.0782408	-2.89993	0.00373241	0.0357818
Arhgap11a	359.078	-0.249767	0.0861706	-2.89852	0.00374934	0.0359103
Abhd16a	349.995	-0.230209	0.0795351	-2.89444	0.00379838	0.0363457
Ptpn23	305.461	-0.251997	0.087096	-2.89332	0.00381191	0.0364409
Zfp740	319.735	0.240827	0.083288	2.8915	0.00383412	0.0366187
Junb	1351.43	-0.396048	0.137019	-2.89046	0.00384673	0.0367046
Srgn	6849.63	-0.142938	0.049465	-2.88967	0.00385641	0.0367625
Spin1	433.056	0.224512	0.0777319	2.88828	0.00387353	0.0368911
Hnrnpul1	991.463	-0.172568	0.0597733	-2.88704	0.00388886	0.0370024
Nmt2	81.6729	0.379598	0.131524	2.88614	0.00389993	0.037073
Ndufb5	290.105	0.263682	0.0913909	2.88522	0.00391145	0.0371478
Calm1	2926.43	-0.144571	0.0501251	-2.8842	0.00392413	0.0372071
Ppig	815.348	0.19241	0.0667203	2.88383	0.00392867	0.0372071
Wdr83os	263.348	0.266184	0.0922928	2.88412	0.00392507	0.0372071
Milr1	204.892	0.321823	0.111679	2.88167	0.0039557	0.0373975
Prmt10	241.034	0.291869	0.101286	2.88164	0.00395614	0.0373975
Mxd1	3367.65	-0.150521	0.0522417	-2.88124	0.0039611	0.0374095
Abi1	806.285	-0.168213	0.0583956	-2.88058	0.00396949	0.037454
Gpbp1l1	630.702	0.187721	0.0652595	2.87653	0.00402076	0.0379026
Aaas	211.793	0.283775	0.0986675	2.87607	0.00402656	0.0379221
Psma1	698.165	0.174271	0.0606998	2.87103	0.00409135	0.0384966
Lsg1	120.403	-0.330917	0.115285	-2.87043	0.0040992	0.0384991
Arhgef2	979.43	-0.2007	0.0699148	-2.87064	0.00409643	0.0384991
Ybx3	399.971	0.239976	0.083656	2.8686	0.00412291	0.038686
Srpk2	1281.26	-0.175846	0.0613506	-2.86625	0.00415364	0.0389384
Tmigd3	162.114	0.321277	0.112151	2.86467	0.00417449	0.0390979
Srp19	292.37	0.243334	0.0849582	2.86416	0.0041812	0.0391246
Arrb2	2138.01	0.148219	0.0517915	2.86184	0.00421189	0.0393393
Dnajb6	846.659	0.173573	0.0606502	2.86187	0.00421149	0.0393393
Vmp1	401.908	-0.225415	0.078809	-2.86027	0.00423281	0.0394984
Cnot8	462.817	0.217095	0.0759191	2.85956	0.0042423	0.0395506
Mat2a	1194.15	-0.147634	0.051659	-2.85786	0.00426505	0.0397264
Sgms1	513.804	-0.214105	0.0749284	-2.85746	0.00427046	0.0397403
Ctsc	290.625	-0.289023	0.1012	-2.85596	0.00429068	0.0398919
Ypel2	60.0869	-0.399266	0.139908	-2.85377	0.00432042	0.0401317
Prdx1	706.178	0.187106	0.0655946	2.85246	0.0043382	0.040231
Bhlhe40	5894.89	-0.149511	0.0524159	-2.8524	0.00433903	0.040231
Psen2	252.65	-0.266984	0.0937328	-2.84835	0.00439461	0.0406722
Minos1	476.535	0.226789	0.0796142	2.8486	0.00439117	0.0406722
Scyl2	112.452	-0.350746	0.123224	-2.84642	0.00442144	0.040877
Ncor2	155.976	-0.317002	0.111378	-2.84617	0.00442479	0.040877
Ell	477.704	-0.228419	0.0802801	-2.84528	0.00443724	0.0409548
1700021F05Rik	73.4652	0.379724	0.133488	2.84462	0.00444641	0.0410022
Etv3	394.338	-0.230573	0.0811032	-2.84296	0.00446965	0.0411465
Anpep	13.3152	-0.389702	0.137078	-2.84293	0.00447016	0.0411465
Hmgn2	4104.67	0.138568	0.048774	2.84102	0.00449694	0.0413556
Pira6	149.861	-0.343075	0.120792	-2.84022	0.00450823	0.041422
Imp3	182.827	0.290957	0.102532	2.83773	0.00454356	0.0417088
A230046K03Rik	303.973	-0.239771	0.0845609	-2.83548	0.00457569	0.0419658
Pigt	709.964	0.20232	0.0714036	2.83347	0.00460456	0.0421925
Mrpl23	125.189	0.327551	0.115665	2.83189	0.00462741	0.0423638
Zbed6	74.4676	-0.383532	0.135568	-2.82906	0.00466847	0.0426244
Prpf8	805.431	-0.189814	0.067091	-2.8292	0.00466641	0.0426244
Rab31	252.696	-0.257513	0.0910211	-2.82915	0.00466716	0.0426244
Celf1	878.372	0.169943	0.0600901	2.82813	0.00468206	0.0427101
Ckb	478.634	-0.240263	0.0850102	-2.82628	0.00470919	0.0429191
Gm9733	172.246	0.287593	0.101808	2.82486	0.00473017	0.0430331
Chchd7	116.389	0.335313	0.118701	2.82486	0.00473016	0.0430331
Tyms	122.237	-0.332207	0.117613	-2.82457	0.00473447	0.0430337
Rap2b	437.012	-0.210384	0.0745869	-2.82065	0.00479258	0.0434454
Topors	204.797	-0.288981	0.102452	-2.82066	0.00479253	0.0434454
Micall2	263.231	-0.300614	0.106575	-2.82068	0.00479224	0.0434454
Trim28	580.072	0.204942	0.072692	2.81932	0.0048126	0.043588
Zfp36	1371.3	-0.405111	0.143717	-2.81882	0.0048201	0.043617
Trim30b	104.574	0.356036	0.126325	2.81842	0.00482603	0.0436275
Ddx3x	1836.66	-0.160755	0.0570423	-2.81817	0.00482985	0.0436275
Lsm2	106.547	0.340509	0.120841	2.81782	0.00483511	0.0436362
Polr2l	128.778	0.318444	0.113075	2.81621	0.00485945	0.043817
Nrp	17.1937	0.403796	0.143459	2.81471	0.00488207	0.0439429
Tcf20	418.185	-0.228825	0.0812888	-2.81497	0.0048782	0.0439429
1700071M16Rik	20.5282	-0.41299	0.146783	-2.81362	0.00489878	0.0440154
Cetn2	356.075	0.243393	0.0865008	2.81376	0.00489651	0.0440154
Wdr77	175.742	0.295377	0.105037	2.81211	0.00492172	0.0441824
Insr	244.923	-0.260117	0.0925532	-2.81046	0.00494712	0.0443713
Selp	114.977	-0.335555	0.119418	-2.80992	0.00495541	0.0443878
Morc3	611.761	-0.182675	0.0650143	-2.80977	0.0049577	0.0443878
Nudt16l1	154.228	0.305732	0.108838	2.80905	0.00496883	0.0444335
Atp6v0b	1835.58	0.144702	0.0515162	2.80887	0.00497155	0.0444335
H2afv	382.065	0.220009	0.0784003	2.80623	0.00501257	0.0446114
Ehmt2	836.037	-0.170918	0.0608885	-2.80707	0.00499946	0.0446114
Eif4ebp3	79.475	0.369192	0.131552	2.80644	0.00500925	0.0446114
Gapdh	4404.25	0.114705	0.0408761	2.80617	0.0050134	0.0446114
Golga7	523.199	0.199595	0.0711065	2.80699	0.00500075	0.0446114
Dlgap5	133.735	-0.34885	0.124447	-2.80319	0.00505997	0.044911
H2afz	2975.64	0.135606	0.0483759	2.80317	0.00506034	0.044911
Il12rb2	34.8403	-0.413805	0.147613	-2.80331	0.00505816	0.044911
Rbm39	2191.64	0.134351	0.0479475	2.80204	0.00507813	0.0449904
Eif3k	857.957	0.167311	0.0597095	2.80208	0.00507744	0.0449904
Rogdi	996.301	0.193157	0.0689441	2.80164	0.0050843	0.0450058
Pkig	248.346	0.252875	0.0902904	2.80069	0.0050994	0.0451002
Chil1	90.8313	0.353582	0.126338	2.7987	0.00513095	0.0453398
Parp6	143.72	0.303593	0.108555	2.79668	0.00516312	0.0455844
Arid5a	85.7813	-0.371233	0.132771	-2.79604	0.00517326	0.0456343
Dbi	778.458	0.190021	0.0679912	2.79479	0.00519338	0.0457707
Zfp276	273.864	-0.281472	0.100723	-2.79452	0.00519773	0.0457707
Srrm1	1071.35	0.150414	0.0538531	2.79304	0.00522158	0.0459408
Gm2848	35.3948	0.41073	0.147074	2.79267	0.00522744	0.0459527
Prkab1	397.622	-0.231053	0.0828084	-2.79021	0.00526731	0.0462631
Ier2	1625.66	-0.392126	0.140551	-2.78992	0.00527214	0.0462655
Ltf	138.829	0.312578	0.112139	2.78742	0.00531298	0.0465837
Rmnd5b	595.367	-0.19082	0.0685416	-2.784	0.00536927	0.0470367
Mtpn	1047.2	-0.152564	0.0548179	-2.78311	0.00538411	0.047126
Paxbp1	1079.74	0.1705	0.0612726	2.78264	0.00539179	0.0471526
Gm14005	625.062	0.233467	0.0839386	2.78141	0.0054124	0.0471705
Med28	310.119	0.232017	0.0834011	2.78194	0.00540348	0.0471705
Leprotl1	841.162	0.159089	0.0571807	2.78221	0.00539902	0.0471705
Pkm	9214.94	0.113716	0.0408834	2.78146	0.00541144	0.0471705
Unc119	598.625	-0.212193	0.0763365	-2.7797	0.00544084	0.0473372
Tm9sf1	309.61	0.251691	0.0905394	2.77991	0.00543747	0.0473372
Tubb4b	1077.08	-0.177141	0.0637359	-2.7793	0.00544756	0.0473551
Daglb	254.616	-0.246871	0.0888679	-2.77796	0.0054702	0.0475113
Paip1	184.872	0.280858	0.101134	2.7771	0.00548469	0.0475964
Trpm2	435.35	-0.22264	0.0802129	-2.77562	0.00550964	0.0477722
Ssh3	376.22	-0.230923	0.0832951	-2.77235	0.00556537	0.0482143
Eif3e	1210.82	0.150898	0.0544666	2.77046	0.00559765	0.0484525
Lysmd1	68.2992	0.369062	0.13333	2.76803	0.00563965	0.0487746
Ptpn11	426.446	-0.209997	0.0759052	-2.76657	0.00566495	0.0489194
Mboat7	1275.52	-0.14441	0.0521994	-2.76651	0.00566603	0.0489194
Gm11423	14.4551	0.37689	0.136381	2.7635	0.00571843	0.04933
Laptm5	10204.9	0.11028	0.0399104	2.7632	0.00572377	0.0493341
Ly6c2	5942.17	0.142034	0.0514554	2.76033	0.00577439	0.0497282
Tmem147	176.021	0.300635	0.108936	2.75973	0.00578498	0.0497773
Rpl28	3671.73	0.125318	0.0454203	2.75909	0.00579632	0.0498327
Nin	2019.36	-0.154496	0.0560785	-2.75499	0.00586944	0.0504186
Pi4ka	278.176	-0.241012	0.0875847	-2.75176	0.00592765	0.0508756
Lasp1	2290.66	-0.12696	0.0461608	-2.75039	0.00595235	0.0510355
Nhp2l1	292.327	0.271123	0.0985838	2.75018	0.00595632	0.0510355
Nudt21	333.68	0.234811	0.0854076	2.7493	0.00597234	0.0511297
Angpt1	79.8275	-0.368442	0.13403	-2.74894	0.00597881	0.051142
Gdpd3	76.5635	0.364301	0.13259	2.74758	0.00600366	0.0513114
1190007I07Rik	18.3223	0.399418	0.145662	2.74208	0.00610518	0.0520914
Ubl5	970.218	0.168301	0.0613741	2.74221	0.00610276	0.0520914
Rfc2	1237.4	-0.155378	0.0566739	-2.74162	0.00611367	0.05212
Ndufs3	180.635	0.302263	0.110272	2.74106	0.00612406	0.0521649
Cdk14	16.2965	-0.394707	0.144101	-2.7391	0.00616072	0.0524332
Snhg20	154.199	0.321553	0.117411	2.73869	0.00616842	0.0524548
Inpp1	36.4704	-0.405535	0.148167	-2.73702	0.00619992	0.0526786
Elf1	554.986	-0.217761	0.0795711	-2.73668	0.00620621	0.052688
Idh1	619.101	-0.196159	0.0717096	-2.73547	0.00622915	0.0528386
Tnrc6c	372.41	0.218234	0.0798944	2.73153	0.00630417	0.0534303
4930453N24Rik	368.808	0.215681	0.078979	2.73086	0.0063169	0.0534937
Atp11b	1964.97	-0.124043	0.0454556	-2.72889	0.00635479	0.0537697
Ambra1	260.645	-0.246781	0.0904688	-2.7278	0.00637585	0.053903
Bms1	600.5	-0.187007	0.0685768	-2.72697	0.00639187	0.0539935
Pbx2	723.975	0.199312	0.0731088	2.72623	0.00640616	0.0540693
Uhrf1bp1l	276.981	-0.262318	0.0962353	-2.7258	0.00641455	0.0540951
Sptb	11.047	-0.354504	0.130103	-2.7248	0.00643398	0.054214
Luc7l2	1902.86	0.139542	0.0512198	2.72439	0.00644214	0.0542378
Fam117a	617.034	-0.181579	0.0667002	-2.72231	0.00648279	0.0545349
Xist	2905.82	0.117936	0.0433303	2.7218	0.00649279	0.0545738
Ankrd28	582.281	-0.205882	0.0757292	-2.71866	0.00655469	0.0550176
Clip2	191.868	-0.275177	0.101221	-2.71857	0.00655642	0.0550176
Vapa	754.268	0.175658	0.064651	2.71702	0.00658732	0.0552313
H2afy	1569.97	0.136588	0.0503009	2.71541	0.00661937	0.0554543
Mrpl44	164.286	0.295639	0.108895	2.7149	0.00662952	0.0554935
Hspa13	126.948	-0.310986	0.114616	-2.7133	0.00666168	0.0557169
Arl1	153.289	-0.294333	0.1085	-2.71275	0.00667277	0.0557637
Zfp646	141.397	-0.306878	0.113218	-2.71051	0.00671798	0.0560522
Ptpn9	470.448	-0.210593	0.0776955	-2.71049	0.00671832	0.0560522
Slc36a1	459.828	-0.252704	0.0932858	-2.70892	0.00675027	0.0562726
Mark4	120.684	-0.315318	0.11653	-2.70589	0.00681214	0.0566953
Sc5d	402.795	-0.218613	0.0807866	-2.70606	0.00680877	0.0566953
Nfkbid	210.154	-0.264785	0.0979166	-2.70419	0.00684721	0.0569405
Bzw2	51.396	0.390246	0.144421	2.70215	0.00688918	0.0572427
Psmc1	462.169	-0.210102	0.0777727	-2.70149	0.00690288	0.0573097
Myo9b	1594.75	-0.138528	0.051301	-2.7003	0.00692772	0.057469
Arrdc1	981.508	0.156659	0.0580451	2.69891	0.00695666	0.0576619
Actb	66970	0.0999398	0.0370413	2.69806	0.00697444	0.0577622
Cbx3	660.619	0.171489	0.0635883	2.69686	0.00699972	0.0579244
Mfsd8	85.6867	-0.360042	0.133553	-2.69587	0.00702044	0.0580486
Tes	974.05	-0.153969	0.057119	-2.69558	0.00702664	0.0580526
Slc36a4	52.4156	-0.387396	0.143755	-2.69484	0.00704234	0.0581351
Epb4.1l1	43.4563	-0.387987	0.144254	-2.6896	0.0071537	0.0590064
U2af1	302.966	0.244494	0.0909143	2.68928	0.0071607	0.0590163
Syce2	69.8131	0.35608	0.132487	2.68766	0.00719555	0.0592554
Scyl3	180.458	-0.293121	0.109095	-2.68685	0.00721284	0.0593017
Pomp	533.943	0.201143	0.0748615	2.68686	0.00721261	0.0593017
Gar1	67.6896	0.359684	0.13393	2.6856	0.00723988	0.0594759
BC005561	65.7885	0.370892	0.138149	2.68473	0.00725877	0.0595829
Alox5ap	9875.9	0.106753	0.0397884	2.68301	0.00729619	0.0598417
Tnks	115.789	-0.356575	0.133035	-2.6803	0.00735562	0.0602805
Polr2k	192.596	0.259939	0.0970461	2.67851	0.00739503	0.0605059
Cdk5rap2	73.3818	-0.359837	0.134338	-2.6786	0.00739312	0.0605059
Spns3	1889.61	0.137448	0.051323	2.67809	0.00740428	0.0605328
A630033H20Rik	75.606	-0.359499	0.134257	-2.6777	0.00741305	0.0605558
Rufy4	25.7764	-0.396446	0.148128	-2.67637	0.00744243	0.0606982
Tnrc6b	1030.6	0.159419	0.0595637	2.67644	0.00744087	0.0606982
Pde8a	44.9074	-0.386662	0.144561	-2.67473	0.0074789	0.0609468
Gpatch8	314.728	-0.23268	0.087026	-2.67368	0.00750238	0.0610568
Lgals3bp	139.145	-0.294561	0.110174	-2.67359	0.00750442	0.0610568
Spen	355.549	-0.247429	0.0925605	-2.67317	0.00751392	0.0610852
Galns	359.772	0.219501	0.0821622	2.67155	0.00755008	0.0613301
Gpr107	216.689	-0.262542	0.0982992	-2.67084	0.0075661	0.0614111
Zfpm1	185.093	-0.279435	0.104635	-2.67057	0.00757236	0.0614129
Adpgk	704.415	0.177107	0.0663573	2.66899	0.00760787	0.0616516
Snx10	300.564	0.243825	0.0913939	2.66784	0.007634	0.0617649
Xrn1	75.4869	-0.367145	0.137608	-2.66806	0.00762911	0.0617649
Ffar2	1111.62	-0.151053	0.0566324	-2.66724	0.00764759	0.0618257
Vav3	136.962	-0.32012	0.120113	-2.66516	0.00769513	0.0621605
Helb	150.15	-0.295588	0.110976	-2.66354	0.00773234	0.0623619
Ago2	180.128	-0.286011	0.107376	-2.66365	0.0077298	0.0623619
Cnpy3	649	0.179623	0.0674809	2.66183	0.00777165	0.0626292
Cyp4f18	8022.16	0.105351	0.0396059	2.65999	0.00781438	0.0629237
A530064D06Rik	532.763	-0.184663	0.0694667	-2.65829	0.00785383	0.0631913
Hectd1	947.222	-0.159494	0.0600113	-2.65773	0.00786679	0.0632455
Rbm15b	473.684	-0.194109	0.0730438	-2.65743	0.00787382	0.063252
Ranbp6	159.349	-0.284448	0.107079	-2.65643	0.00789733	0.0633908
Dedd2	481.008	-0.263024	0.0990343	-2.65589	0.00791004	0.0634427
Pck2	194.34	-0.267639	0.100798	-2.65519	0.00792641	0.0635238
4833420G17Rik	456.437	0.198438	0.074772	2.65391	0.00795642	0.0637141
Fam134c	460.639	-0.196709	0.0742163	-2.65049	0.0080376	0.0643135
Ceacam1	256.638	-0.255778	0.0965317	-2.64968	0.00805679	0.0644163
Mphosph8	111.738	0.311871	0.11773	2.64904	0.00807203	0.0644874
Vcpip1	481.714	-0.198711	0.0750347	-2.64826	0.00809074	0.0645861
Socs3	168.342	-0.293717	0.110979	-2.6466	0.00813053	0.0648528
Psma6	780.176	0.175135	0.0662026	2.64544	0.0081584	0.0649026
Ndufa3	510.623	0.210984	0.0797523	2.64549	0.00815737	0.0649026
Thap11	115.087	0.311789	0.117844	2.64577	0.00815044	0.0649026
Ccr1l1	48.1095	-0.381825	0.144342	-2.64528	0.00816232	0.0649026
Rpl18a	4965.61	0.108077	0.0408681	2.64452	0.00818064	0.0649974
Hmgcs1	522.82	-0.350034	0.132421	-2.64335	0.00820903	0.065172
Vcp	2063.17	0.139486	0.0527755	2.64302	0.00821714	0.0651854
Orai2	1026.47	-0.148938	0.0563648	-2.6424	0.00823215	0.0652536
Arl2bp	726.699	-0.186971	0.0707994	-2.64085	0.00826977	0.0654497
Cyp1a1	31.305	0.390605	0.147903	2.64095	0.00826739	0.0654497
Ints8	106.707	-0.327491	0.124024	-2.64054	0.00827735	0.0654587
Slc25a37	445.723	0.204851	0.0776242	2.63901	0.00831488	0.0657044
Fntb	21.1044	0.385355	0.146041	2.63867	0.0083232	0.065719
Rnf128	1118.1	0.147609	0.0559558	2.63796	0.0083406	0.0658053
Spred2	65.8039	-0.373598	0.141682	-2.63689	0.00836708	0.065963
Gm20219	44.9461	0.381487	0.144744	2.63559	0.00839901	0.0661634
Arhgef4	125.453	0.306016	0.116142	2.63485	0.00841756	0.0662581
Peli2	317.384	0.215145	0.0816738	2.6342	0.0084336	0.0662993
Syt11	13.3967	0.36406	0.13821	2.63411	0.00843584	0.0662993
Ndst2	614.871	-0.188455	0.0715963	-2.63219	0.00848369	0.0666239
Tmbim4	461.649	0.196336	0.0746074	2.63159	0.00849852	0.0666314
Bzrap1	690.266	0.191695	0.0728523	2.63129	0.0085062	0.0666314
Slc25a12	339.412	-0.213579	0.0811747	-2.6311	0.00851088	0.0666314
Rcn1	363.461	-0.227348	0.0863891	-2.63167	0.00849663	0.0666314
Kmt2e	836.596	-0.156586	0.0595243	-2.63063	0.00852271	0.0666727
Ndufs7	271.333	0.236592	0.0899747	2.62954	0.00854996	0.0668344
Lsm3	192.835	0.264093	0.100545	2.6266	0.00862422	0.067363
Tbl1xr1	1149.52	0.167244	0.0636873	2.62602	0.00863901	0.0674268
Fbxl6	231.776	0.252297	0.0961287	2.62458	0.00867561	0.0676085
Mib1	41.3302	-0.388087	0.147855	-2.62477	0.00867072	0.0676085
Nrip1	19.8157	-0.376387	0.143582	-2.62141	0.00875671	0.0681883
Mrpl38	53.7668	0.363631	0.138825	2.61935	0.00880969	0.0685483
Atp5b	2085.21	-0.137158	0.0523699	-2.61902	0.0088183	0.0685628
Rps6ka3	619.247	-0.169874	0.0648877	-2.61796	0.00884564	0.0687228
Aldh3a2	1303.68	-0.182462	0.0697332	-2.61657	0.00888176	0.068898
Hmgb1	2957.08	0.143486	0.0548336	2.61675	0.00887701	0.068898
Cnp	260.862	-0.263589	0.100768	-2.61579	0.00890202	0.0689307
Mrps16	168.241	0.271471	0.103788	2.61563	0.00890631	0.0689307
Itprip	674.297	-0.173929	0.0664886	-2.61591	0.00889887	0.0689307
Avl9	227.324	-0.266302	0.101838	-2.61495	0.00892396	0.0690146
Rhbdf2	598.718	-0.213757	0.0818024	-2.6131	0.00897263	0.0693383
Cast	1240.99	-0.148555	0.0568631	-2.61251	0.00898809	0.069405
Ilk	1239.81	-0.158803	0.0608565	-2.60947	0.00906833	0.0699715
Tnfrsf13b	40.4741	-0.380479	0.145868	-2.60838	0.00909721	0.070108
Abtb2	238.184	-0.244359	0.0936858	-2.60828	0.00909983	0.070108
Bcat2	642.825	0.170277	0.0652919	2.60793	0.00910908	0.0701261
Ddx5	7702.58	-0.0902514	0.0346182	-2.60705	0.00913259	0.0702007
Lyar	130.378	0.303416	0.116375	2.60723	0.00912776	0.0702007
Grpel1	151.139	-0.277908	0.106624	-2.60644	0.00914882	0.0702724
Aff4	805.545	-0.167721	0.0643711	-2.60553	0.00917313	0.0704059
Dennd2c	15.6879	-0.370399	0.142184	-2.60507	0.00918551	0.0704477
Lmtk2	473.428	0.221422	0.0850296	2.60406	0.00921262	0.0705491
F8a	53.17	0.363974	0.139759	2.6043	0.00920625	0.0705491
Lin7b	22.8895	0.383524	0.147303	2.60364	0.00922393	0.0705825
Sgsm2	106.904	0.319205	0.122633	2.60293	0.00924296	0.0706749
Heg1	36.6271	-0.382553	0.147112	-2.60042	0.00931102	0.0711418
Gaa	234.904	0.259715	0.0999124	2.59943	0.00933782	0.071293
Mrpl43	332.629	0.216063	0.0831654	2.598	0.00937694	0.0715379
Tec	953.738	-0.160711	0.0618711	-2.59751	0.00939022	0.0715855
Rpl7	5531.45	0.103499	0.0398615	2.59648	0.00941856	0.0717477
Mfn2	485.075	0.194379	0.0748797	2.59588	0.00943478	0.0718174
Rbm17	573.638	0.18312	0.0705536	2.59548	0.00944587	0.071848
2900076A07Rik	30.2159	0.383827	0.147912	2.59496	0.00946022	0.0719034
B4galt5	209.99	-0.261354	0.100726	-2.5947	0.00946735	0.0719038
Pilrb2	26.6883	-0.383671	0.148049	-2.59152	0.00955541	0.0725183
Wdr62	81.7748	-0.335023	0.129352	-2.59002	0.00959714	0.0727807
Esd	1215.33	0.141686	0.0547503	2.58786	0.00965741	0.0731286
Slc50a1	220.739	0.254354	0.0982787	2.58808	0.00965112	0.0731286
Arhgef11	95.0011	-0.326011	0.126001	-2.58738	0.00967096	0.0731767
Supt20	211.041	-0.254627	0.0984512	-2.58633	0.00970038	0.0733447
Ppib	333.601	-0.217998	0.0843463	-2.58456	0.00975026	0.073667
Tor1aip1	792.741	-0.156453	0.0605885	-2.58222	0.00981673	0.0741142
Ier5	656.028	-0.353615	0.136967	-2.58175	0.0098302	0.0741607
Trim56	78.314	-0.340119	0.131787	-2.58082	0.00985663	0.074305
Ptcd1	76.0058	-0.337683	0.130866	-2.58037	0.00986942	0.0743462
Tysnd1	146.835	0.277929	0.107826	2.57758	0.00994944	0.0748381
Mtdh	913.553	0.158533	0.0615014	2.57772	0.00994541	0.0748381
Sdcbp	1846.88	0.128956	0.0500453	2.57679	0.00997229	0.0749545
Hiatl1	1204.2	-0.141878	0.0551086	-2.57452	0.0100378	0.0753912
Tmpo	599.93	-0.19979	0.0776326	-2.57354	0.0100665	0.0755278
Tnfrsf1b	166.473	-0.280432	0.108974	-2.57339	0.0100709	0.0755278
Akt1	2393.33	-0.10594	0.0411789	-2.57268	0.0100915	0.0756265
Tmc8	298.475	-0.231577	0.0901039	-2.57011	0.0101667	0.0761344
Ncoa3	680.907	-0.18824	0.0732528	-2.56974	0.0101776	0.0761597
Gm11201	79.5584	-0.340559	0.132541	-2.56947	0.0101855	0.076163
Itgav	230.974	-0.246572	0.0960014	-2.56842	0.0102162	0.0763328
Rnf113a1	14.8293	0.367073	0.142931	2.56818	0.0102233	0.0763328
Nhej1	31.9247	0.380157	0.148087	2.56713	0.0102545	0.0764536
6530402F18Rik	279.914	-0.230629	0.089837	-2.56719	0.0102527	0.0764536
Ramp1	219.788	0.259125	0.101028	2.56489	0.0103208	0.0768354
Svip	347.988	0.209773	0.0817861	2.56489	0.0103207	0.0768354
Surf1	198.481	0.248627	0.0970143	2.56278	0.0103837	0.0772467
Stard5	58.2973	0.35957	0.14032	2.56251	0.010392	0.0772517
Cyb561d2	46.2458	-0.365942	0.142947	-2.55998	0.0104677	0.077758
Ppp1r42	19.7981	0.370864	0.144941	2.55872	0.0105057	0.0779832
Phf6	62.3555	-0.364214	0.14246	-2.5566	0.01057	0.0784033
S100a8	15.5635	0.353995	0.138482	2.55625	0.0105807	0.0784255
Frmd7	121.113	0.308149	0.12057	2.55577	0.0105953	0.0784765
1110037F02Rik	372.562	-0.218084	0.0853446	-2.55534	0.0106086	0.0785172
Aktip	152.466	0.289515	0.113391	2.55324	0.0106726	0.078934
Tbc1d4	50.4687	0.363889	0.142584	2.5521	0.0107076	0.0791348
Dpp9	242.165	-0.237227	0.0929765	-2.55148	0.0107267	0.0791622
Ccrl2	41.6419	-0.374634	0.146831	-2.55147	0.0107269	0.0791622
Ikzf3	511.58	-0.20313	0.0796364	-2.55071	0.0107503	0.0792774
Jade2	164.123	-0.272642	0.106907	-2.55028	0.0107636	0.0793185
Herc4	650.439	-0.193332	0.0758271	-2.54965	0.0107831	0.0794046
Wwp1	243.199	0.253583	0.0995519	2.54724	0.0108579	0.0798972
Msl1	1124.28	0.154204	0.0605722	2.54578	0.0109034	0.0801741
Maob	55.7953	-0.354371	0.139256	-2.54474	0.010936	0.0803552
Snhg6	104.178	0.325731	0.128054	2.5437	0.0109685	0.0805361
Fam162a	65.4061	0.348276	0.136944	2.5432	0.0109843	0.080547
D6Wsu163e	165.453	-0.2826	0.11114	-2.54273	0.0109989	0.080547
Akap13	3690.18	-0.136333	0.0536126	-2.54293	0.0109926	0.080547
Gatad2a	584.008	-0.167457	0.0658592	-2.54265	0.0110017	0.080547
Atp10d	87.1024	-0.330894	0.130237	-2.54071	0.0110629	0.0809367
Hnrnph2	581.3	0.171889	0.0676694	2.54013	0.0110812	0.0810126
R3hdm4	1047.62	0.143672	0.0565849	2.53905	0.0111155	0.0812044
Acpp	1282.8	0.292691	0.115334	2.53777	0.0111562	0.0814438
Sp3	479.517	-0.189905	0.0748724	-2.53638	0.0112006	0.081709
Cenpt	89.9577	-0.329736	0.130043	-2.53559	0.0112258	0.0818343
Ccnb1	235.452	-0.250879	0.0989597	-2.53517	0.0112393	0.081874
Tatdn1	53.8594	0.359115	0.141787	2.53278	0.0113163	0.0823756
Mau2	441.46	-0.194322	0.0767798	-2.5309	0.0113771	0.0827585
Lrrfip1	2290.32	-0.121577	0.048052	-2.53012	0.0114025	0.0828841
Id1	408.476	-0.191063	0.0755422	-2.52922	0.0114317	0.0830369
Zc3h18	305.74	-0.233039	0.0921786	-2.52813	0.0114672	0.0832354
Aes	1062.39	-0.155571	0.0616445	-2.52368	0.0116134	0.0841163
Idnk	152.588	0.278787	0.110458	2.52391	0.0116058	0.0841163
Rasgrp4	4849.59	-0.133615	0.0529405	-2.52387	0.0116071	0.0841163
Hnrnpd	1176.16	0.150596	0.0596939	2.52281	0.0116422	0.0842647
Polr3e	89.2623	0.324207	0.128536	2.52231	0.0116586	0.0843238
Atf3	16.0101	0.353847	0.140312	2.52185	0.011674	0.0843722
Cstf3	252.338	0.231331	0.0917393	2.52161	0.0116819	0.0843722
Anp32e	917.472	0.302017	0.119786	2.52131	0.0116917	0.0843832
Foxk1	338.072	-0.21392	0.0848616	-2.52081	0.0117085	0.0844443
Ankrd33b	1445.15	-0.14207	0.0564301	-2.51762	0.011815	0.085031
Mknk1	776.593	-0.185709	0.0737519	-2.51802	0.0118015	0.085031
Pdp2	41.2848	-0.370068	0.146987	-2.51769	0.0118128	0.085031
Ddost	1010.61	-0.146789	0.0583258	-2.51671	0.0118455	0.0851904
Plcb2	2931.28	-0.144965	0.0576625	-2.51403	0.0119361	0.0857202
Gdpgp1	30.9279	-0.372693	0.148241	-2.51411	0.0119333	0.0857202
Sys1	413.649	0.192155	0.0764634	2.51304	0.0119697	0.0859009
Mrpl54	147.742	0.274114	0.10919	2.51043	0.0120586	0.0864778
Snw1	685.214	-0.173462	0.0691431	-2.50874	0.0121161	0.086792
Pgm1	263.065	0.230027	0.0916936	2.50865	0.0121194	0.086792
F630028O10Rik	4970.95	0.264018	0.105357	2.50592	0.0122132	0.0874017
Srsf11	836.916	0.15006	0.0599006	2.50514	0.0122402	0.0875331
Erbb2ip	706.932	-0.164032	0.0655085	-2.50398	0.0122806	0.0877605
Fen1	218.36	-0.258537	0.103292	-2.50298	0.0123154	0.0879474
Dennd5a	1065.18	-0.136782	0.0546535	-2.50272	0.0123243	0.0879492
Fcrls	88.625	0.325625	0.130141	2.5021	0.012346	0.0879802
Plp2	1811.65	-0.114377	0.0457088	-2.5023	0.012339	0.0879802
Dtnb	135.311	0.276525	0.110555	2.50124	0.0123761	0.0880095
Nfam1	1637.74	-0.192884	0.0771099	-2.50142	0.0123696	0.0880095
Nup98	236.748	-0.235867	0.0942852	-2.50163	0.0123622	0.0880095
Syne2	301.784	-0.21614	0.0864559	-2.5	0.0124192	0.0882548
Ikbkb	1196.8	0.133922	0.0536066	2.49824	0.0124813	0.0886339
1500011K16Rik	36.2642	0.368074	0.147365	2.4977	0.0125001	0.0887056
Sepw1	654.008	0.177848	0.0712194	2.49718	0.0125184	0.0887734
Dtx3	329.793	0.20433	0.0818501	2.4964	0.0125462	0.0888463
Arrdc2	76.5368	-0.337517	0.135195	-2.49653	0.0125416	0.0888463
Mbd1	460.846	-0.198464	0.0795504	-2.49482	0.0126022	0.0890771
Swi5	571.297	0.184249	0.0738512	2.49487	0.0126004	0.0890771
Nkg7	74.582	-0.332194	0.133158	-2.49474	0.0126051	0.0890771
Mvb12b	734.996	0.16072	0.0644548	2.49353	0.0126481	0.0893186
Ppp2r2d	189.049	-0.247281	0.0991918	-2.49296	0.0126684	0.0894002
Ndufa5	141.291	0.280292	0.112471	2.49214	0.0126977	0.0895446
Snrpd1	248.602	0.242699	0.0974115	2.49148	0.0127211	0.0895853
Irf5	368.722	-0.230965	0.0927008	-2.49151	0.0127203	0.0895853
B230208H11Rik	40.6957	0.363731	0.146022	2.49093	0.0127408	0.0896623
D930016D06Rik	57.0887	0.346186	0.139064	2.4894	0.0127959	0.0899876
2410015M20Rik	225.811	0.24353	0.0978592	2.48858	0.0128255	0.0901336
Fbxo30	107.916	-0.305074	0.122612	-2.48812	0.0128422	0.0901881
Prr33	20.0669	-0.362837	0.145881	-2.48721	0.0128749	0.0902928
Ubash3b	631.106	0.168465	0.0677301	2.4873	0.0128718	0.0902928
Adora2b	266.349	-0.225254	0.0905764	-2.4869	0.0128863	0.0902955
Erh	403.018	0.199598	0.0802659	2.48671	0.012893	0.0902955
Gas5	663.483	0.171881	0.0691408	2.48595	0.0129205	0.0904259
Gabpa	287.403	-0.217715	0.0876106	-2.48503	0.0129541	0.0905983
Cox20	150.467	0.269984	0.108682	2.48416	0.0129858	0.0906327
Pofut2	101.861	-0.302189	0.121636	-2.48437	0.0129781	0.0906327
Gak	774.154	-0.151399	0.0609371	-2.48451	0.0129731	0.0906327
Ogfrl1	424.017	0.188317	0.0758484	2.4828	0.0130353	0.0908755
Ndufc2	248.884	0.22662	0.091279	2.48272	0.0130384	0.0908755
Nrp1	197.535	-0.262611	0.105817	-2.48175	0.0130738	0.0910593
Rtf1	582.17	0.171691	0.0692358	2.47979	0.0131458	0.0914297
Ppdpf	169.23	0.257229	0.10373	2.47979	0.0131458	0.0914297
42624	330.385	-0.211511	0.0853013	-2.47957	0.0131539	0.0914297
Coa3	266.173	0.21997	0.088766	2.47809	0.0132088	0.0917486
Atf7ip	269.978	-0.24478	0.0988372	-2.47659	0.0132643	0.0920712
Cyc1	262.245	-0.223326	0.0902005	-2.47588	0.0132906	0.0921908
Tmem41a	16.7867	0.347263	0.140356	2.47417	0.0133548	0.0925723
Mpc1	307.302	0.206862	0.0836278	2.47361	0.0133756	0.0925908
Psmb9	435.16	0.18965	0.0766647	2.47376	0.01337	0.0925908
Vps26a	375.491	-0.193575	0.0782811	-2.47282	0.0134052	0.0926694
Pds5a	292.142	-0.231175	0.0934848	-2.47286	0.0134036	0.0926694
Mrps30	131.577	0.279145	0.112935	2.47173	0.0134461	0.0928888
Rpa3	148.559	0.266867	0.108006	2.47086	0.013479	0.093053
Dars	503.209	-0.179244	0.0725737	-2.46982	0.0135182	0.0932602
Mospd2	281.824	-0.227594	0.0921609	-2.46952	0.0135293	0.0932732
Tmem246	236.169	0.265439	0.107557	2.46789	0.0135911	0.0933823
Pabpc4	354.806	0.230857	0.0935414	2.46797	0.0135882	0.0933823
Meaf6	73.6741	0.328086	0.132918	2.46833	0.0135746	0.0933823
Nudc	336.112	0.232188	0.094077	2.46806	0.0135848	0.0933823
Kxd1	292.489	0.213457	0.0864756	2.46841	0.0135714	0.0933823
Farsb	139.963	0.281953	0.114304	2.46668	0.0136371	0.0936352
Tbc1d1	483.908	-0.20035	0.0812829	-2.46484	0.0137074	0.0939908
Rps19	4720.29	0.114253	0.0463498	2.46502	0.0137006	0.0939908
Tspan4	15.2183	0.350967	0.142423	2.46426	0.0137297	0.0940802
Napsa	2172.87	-0.13288	0.0539427	-2.46336	0.0137642	0.0942534
Atp6v1d	657.284	0.167616	0.06807	2.46241	0.0138006	0.0943728
Sik1	62.22	-0.338182	0.137337	-2.46242	0.0138004	0.0943728
Snrnp200	489.425	-0.185152	0.0751983	-2.46218	0.0138095	0.0943728
Coro7	973.478	-0.133141	0.0540947	-2.46126	0.0138448	0.0945505
Zfp706	550.89	0.167267	0.0679708	2.46087	0.0138602	0.0945919
Rnf214	169.921	0.273475	0.111242	2.45838	0.0139565	0.095185
Rnf111	586.844	-0.164709	0.0671048	-2.45451	0.0141077	0.0961518
Pkib	17.1103	0.35391	0.144211	2.45412	0.0141231	0.096192
Xrcc3	117.723	-0.291308	0.118806	-2.45197	0.0142077	0.0967035
Sbf1	1493.83	-0.128619	0.0524746	-2.45108	0.0142429	0.0968786
2810410L24Rik	20.5656	0.352155	0.143701	2.45061	0.0142613	0.0969386
Stk40	649.657	-0.177281	0.0723636	-2.44986	0.0142911	0.0970761
Frrs1	334.804	0.210993	0.0861548	2.44899	0.0143256	0.0972454
Arid4a	821.223	0.150585	0.061496	2.44869	0.0143377	0.0972631
Eif4ebp2	672.752	-0.164315	0.0671144	-2.44828	0.014354	0.0973084
Adss	2088.21	0.12854	0.0525142	2.44772	0.0143763	0.0973946
4930579G18Rik	35.6292	-0.360231	0.147337	-2.44494	0.0144875	0.0979154
P2rx4	749.149	-0.159472	0.0652134	-2.44539	0.0144694	0.0979154
Zdhhc7	282.079	-0.21381	0.0874504	-2.44493	0.014488	0.0979154
Arhgef6	771.682	-0.171009	0.0699469	-2.44484	0.0144917	0.0979154
Thra	52.9856	0.339571	0.13895	2.44383	0.0145323	0.0981241
Mogs	293.424	0.212879	0.0871488	2.44271	0.0145774	0.0983633
Becn1	552.737	-0.172341	0.070579	-2.44181	0.0146137	0.0985429
Sertad2	186.546	-0.24188	0.0991076	-2.44057	0.0146639	0.09866
Srsf2	1651.66	0.115929	0.0475079	2.44021	0.0146787	0.09866
Kif20a	98.5306	-0.302296	0.123882	-2.44019	0.0146796	0.09866
Taf1d	140.344	0.267059	0.109439	2.44025	0.0146771	0.09866
Pigyl	103.442	0.303079	0.124161	2.44101	0.0146462	0.09866
Brca1	76.292	-0.323832	0.132722	-2.43993	0.01469	0.0986647
Tnrc6a	1601.16	0.118584	0.0486062	2.43969	0.0146999	0.0986664
Ndufa12	115.736	0.283196	0.116161	2.43796	0.0147703	0.0990731
Otud5	1012.21	-0.143773	0.0589887	-2.43729	0.0147977	0.0991911
Cers5	121.363	-0.282556	0.115951	-2.43686	0.0148153	0.0992437
Slc23a2	91.8215	0.300991	0.123748	2.43228	0.0150039	0.100441
H2afj	629.837	0.166701	0.0685534	2.43169	0.0150284	0.100539
Gpr65	252.622	0.226041	0.0929747	2.43121	0.0150483	0.100606
Socs2	760.056	0.147363	0.0606451	2.42992	0.015102	0.100898
Ube2a	359.35	0.194177	0.0799307	2.42931	0.0151275	0.101002
Inpp5a	362.164	0.195439	0.080521	2.42719	0.0152165	0.10153
2700094K13Rik	192.882	0.248198	0.102289	2.42643	0.0152481	0.101674
Fam98b	148.071	0.263065	0.108492	2.42474	0.0153195	0.102016
Runx3	326.451	0.207899	0.0857373	2.42483	0.0153154	0.102016
Spint1	13.4018	0.331857	0.136889	2.42428	0.015339	0.102069
Rbm8a	422.193	0.192565	0.0794386	2.42407	0.0153475	0.102069
B3gnt8	320.946	0.226511	0.0934633	2.42353	0.0153706	0.102156
Itsn2	462.336	-0.192402	0.0794075	-2.42297	0.0153943	0.102246
Rmdn2	82.5011	0.317029	0.130869	2.42249	0.0154146	0.102314
Hadh	115.87	0.306855	0.1267	2.4219	0.0154398	0.102414
G0s2	19.6379	-0.34373	0.141958	-2.42135	0.0154629	0.102501
Hnrnpa0	1060.98	0.140503	0.0580543	2.4202	0.0155118	0.102758
Rab27b	30.5741	-0.357798	0.147861	-2.41983	0.0155277	0.102796
Rfwd3	543.015	0.18354	0.0758558	2.41959	0.0155382	0.102799
Clp1	134.297	-0.27562	0.113982	-2.4181	0.0156018	0.103096
Asxl1	1237.73	-0.139208	0.05757	-2.41806	0.0156034	0.103096
Fndc3a	375.025	0.212343	0.0878463	2.41721	0.0156399	0.103203
Casd1	353.693	0.211826	0.0876285	2.41731	0.0156355	0.103203
Sema4d	2241.52	-0.118087	0.0488925	-2.41525	0.0157244	0.103694
Ccdc167	42.8817	-0.349408	0.144761	-2.41368	0.0157923	0.103991
Lrmp	990.636	-0.139248	0.0576954	-2.4135	0.0158003	0.103991
Usp31	120.625	0.290207	0.120237	2.41362	0.0157948	0.103991
Kcmf1	520.545	0.186529	0.0772983	2.4131	0.0158173	0.104036
Sec23a	216.996	-0.235993	0.0978188	-2.41255	0.0158414	0.104127
Eid1	403.501	0.189085	0.0783963	2.41191	0.0158691	0.104141
Eps15l1	461.91	-0.195705	0.0811452	-2.41179	0.0158743	0.104141
Cdk10	148.025	0.262334	0.108761	2.41203	0.015864	0.104141
Ivns1abp	998.335	0.140674	0.0583415	2.41122	0.0158992	0.104238
Rtn4	1010.09	-0.14493	0.0601139	-2.41092	0.0159124	0.104257
Cdc26	170.678	0.255445	0.105973	2.41048	0.0159316	0.104315
Irak2	273.655	0.254259	0.105544	2.40904	0.0159948	0.104661
3830403N18Rik	11.9976	0.328379	0.136398	2.40751	0.0160616	0.105031
Cd200r4	641.381	-0.161042	0.0669144	-2.40668	0.0160983	0.105203
Isca2	207.881	0.238596	0.0991896	2.40546	0.0161522	0.105488
Osm	498.349	-0.356396	0.148239	-2.4042	0.016208	0.105784
Med30	146.218	0.258163	0.107475	2.40209	0.0163019	0.106328
Ifngr1	529.742	-0.173673	0.0723571	-2.40022	0.0163854	0.106805
D10Wsu102e	224.218	-0.261999	0.109212	-2.39899	0.0164403	0.107048
Ngrn	162.704	0.259573	0.108204	2.39891	0.0164438	0.107048
Cisd1	55.1093	0.339083	0.14141	2.39787	0.0164908	0.107189
Irf2bpl	177.545	0.259781	0.10833	2.39804	0.0164831	0.107189
Ralgps1	76.0217	-0.334652	0.13957	-2.39773	0.0164971	0.107189
Hnrnpab	1723.44	0.156591	0.0653495	2.39621	0.0165658	0.107566
Fra10ac1	67.4956	0.340609	0.142169	2.3958	0.0165843	0.107618
Lyrm4	21.2401	0.35337	0.147542	2.39505	0.0166183	0.10777
Zfp865	199.219	-0.256492	0.107125	-2.39433	0.0166506	0.10791
Sbds	309.722	0.21534	0.0899849	2.39307	0.0167082	0.108215
Cct5	815.88	-0.143531	0.0599956	-2.39236	0.0167406	0.108355
Smdt1	695.608	0.15374	0.0642885	2.3914	0.0167841	0.10845
Atl3	355.261	-0.217792	0.0910747	-2.39135	0.0167865	0.10845
Uba1	1235.71	-0.133592	0.055865	-2.39133	0.0167873	0.10845
Eif4a1	2196.14	-0.137507	0.0575085	-2.39107	0.0167991	0.108458
Ube2s	649.098	0.193369	0.0808868	2.39062	0.0168201	0.108524
Churc1	155.421	0.278417	0.116506	2.38972	0.0168613	0.108652
Aco1	77.0597	-0.31439	0.131559	-2.38973	0.0168608	0.108652
Nfxl1	59.8331	-0.32964	0.1381	-2.38697	0.016988	0.109399
Gtf3c3	43.2173	-0.346196	0.145082	-2.38621	0.017023	0.109555
Als2	48.7217	-0.341243	0.143072	-2.38512	0.0170736	0.109812
Klhl28	42.2722	-0.346017	0.145103	-2.38463	0.0170964	0.109889
Ppm1h	190.964	0.246887	0.103582	2.38349	0.0171496	0.110091
Pqlc2	17.9113	-0.339314	0.142359	-2.38351	0.0171484	0.110091
0610037L13Rik	57.2065	0.330225	0.138701	2.38083	0.0172735	0.110817
Por	705.348	-0.171008	0.0718342	-2.38059	0.0172847	0.110819
Specc1	214.925	-0.230246	0.0968299	-2.37783	0.0174146	0.111581
Igf1r	1289.35	-0.139197	0.0585495	-2.37743	0.0174339	0.111634
Dynll2	278.887	0.222063	0.0934462	2.37637	0.0174837	0.111883
Egr2	30.9239	-0.268848	0.113224	-2.37447	0.017574	0.11239
Lamp2	1458.71	-0.124361	0.0523834	-2.37406	0.0175937	0.112445
Lin28a	107.831	0.279167	0.117697	2.37191	0.0176966	0.112979
Psd3	26.3599	-0.350418	0.147741	-2.37185	0.0176995	0.112979
Unc93b1	229.524	0.236521	0.0997701	2.37066	0.0177565	0.113142
Gpd2	291.82	-0.210787	0.0889165	-2.37062	0.0177585	0.113142
Emc7	318.484	0.199284	0.0840543	2.3709	0.0177447	0.113142
Kif3b	874.761	-0.169244	0.0714214	-2.36965	0.0178048	0.113215
Tmed2	2250.72	0.127687	0.0538839	2.36968	0.0178036	0.113215
Gtf2ird1	45.6834	-0.34226	0.144406	-2.37012	0.0177821	0.113215
Tubb3	29.3887	-0.351207	0.148223	-2.36945	0.0178145	0.113215
Arhgap27	376.507	0.198175	0.0836471	2.36918	0.0178276	0.113228
Kif11	305.185	-0.223791	0.0945124	-2.36785	0.017892	0.113565
Plekha2	876.403	0.192025	0.0811268	2.36698	0.017934	0.113761
Tcirg1	724.137	0.153615	0.0649084	2.36664	0.0179503	0.113794
Trub2	328.893	0.206729	0.087385	2.36573	0.0179946	0.114003
Rusc2	87.9973	-0.30139	0.127505	-2.36376	0.0180908	0.114541
Pip4k2b	284.222	0.209386	0.0885953	2.36339	0.0181084	0.114581
Hsd17b7	88.3303	-0.324913	0.137506	-2.36291	0.0181322	0.11466
2310001H17Rik	129.779	0.264488	0.111953	2.3625	0.0181523	0.114716
Smim3	1178.84	0.170329	0.072111	2.36204	0.0181749	0.114787
Ing3	123.521	-0.278002	0.117736	-2.36123	0.0182144	0.114965
Sik3	278.188	-0.232314	0.0984067	-2.36075	0.0182379	0.115043
Slc25a30	37.583	-0.347857	0.147414	-2.35974	0.0182879	0.115286
Smg8	114.283	-0.280225	0.118767	-2.35946	0.0183017	0.115302
Dyrk1b	143.079	-0.256072	0.108547	-2.35909	0.0183199	0.115345
Ccnl1	536.818	0.165723	0.070301	2.35733	0.0184067	0.115819
P4ha1	262.629	0.246564	0.104636	2.35639	0.0184534	0.115947
Asprv1	20.0978	-0.344906	0.14638	-2.35624	0.0184612	0.115947
Taz	539.418	0.163322	0.069315	2.35624	0.0184612	0.115947
Hnrnpf	3055.39	-0.100093	0.0424988	-2.3552	0.0185127	0.116199
Ick	227.005	-0.231576	0.09837	-2.35413	0.0185661	0.116462
Strn	131.936	-0.261776	0.111223	-2.35362	0.0185916	0.11655
Lrrc59	259.476	-0.243258	0.103482	-2.35072	0.0187369	0.117388
M6pr	1155.87	-0.131353	0.0559007	-2.34975	0.018786	0.117551
Zbtb44	425.001	0.185483	0.0789301	2.34996	0.0187754	0.117551
Pot1b	389.417	-0.200761	0.0854541	-2.34934	0.0188068	0.117609
Gnai3	1342.76	-0.127265	0.0541867	-2.34864	0.0188421	0.117758
Uqcc2	178.358	0.257949	0.109841	2.34839	0.0188547	0.117764
Malat1	11354.9	0.122656	0.0522503	2.34747	0.0189016	0.117984
Gpcpd1	1080.88	-0.140197	0.0597498	-2.34641	0.0189553	0.118247
Fam43a	31.3444	-0.347365	0.148077	-2.34584	0.0189843	0.118282
Seh1l	311.413	0.204846	0.0873226	2.34585	0.0189837	0.118282
Styx	69.3609	0.317532	0.135395	2.34522	0.0190158	0.118306
AI413582	481.712	0.191636	0.081704	2.34549	0.0190021	0.118306
Atg7	970.287	-0.144655	0.0616843	-2.34508	0.019023	0.118306
Polr2a	1003.78	-0.137052	0.0584677	-2.34406	0.019075	0.118557
Lenep	54.0201	0.331126	0.141315	2.34318	0.0191204	0.118766
Smim24	53.4971	0.336302	0.143562	2.34256	0.0191518	0.118889
5530601H04Rik	59.6219	-0.323647	0.138226	-2.34144	0.0192095	0.119174
Naaladl1	908.808	-0.163582	0.0699534	-2.33845	0.0193641	0.119986
D8Ertd738e	594.23	0.159067	0.0680162	2.33867	0.0193526	0.119986
Mr1	18.3274	-0.336306	0.143914	-2.33685	0.019447	0.120377
Lif	36.4075	-0.342921	0.14675	-2.33678	0.0194508	0.120377
Prrc2c	847.131	-0.152529	0.0652812	-2.33649	0.0194658	0.120397
Chpf	43.123	0.33627	0.143985	2.33546	0.0195196	0.120656
Ddx27	165.05	-0.248982	0.106669	-2.33417	0.0195869	0.120925
Snrnp27	193.796	0.249566	0.106908	2.33439	0.0195753	0.120925
Slbp	452.527	0.174677	0.0748813	2.33272	0.0196626	0.121319
Nme1	359.394	0.213678	0.0916138	2.33238	0.0196808	0.121347
Ssfa2	248.498	-0.231924	0.0994451	-2.33218	0.0196911	0.121347
Eif2b2	226.063	-0.222294	0.095374	-2.33076	0.0197661	0.121514
BC005624	406.876	0.188405	0.0808211	2.33114	0.0197461	0.121514
Tars2	156.113	0.244709	0.104963	2.33138	0.0197332	0.121514
Ei24	396.816	0.186067	0.0798238	2.33097	0.019755	0.121514
Snrpg	371.272	0.186049	0.079847	2.33007	0.0198024	0.121664
Dnajc14	530.851	-0.170899	0.073357	-2.32969	0.0198225	0.121707
Cntrl	612.416	-0.152375	0.0654114	-2.32949	0.0198334	0.121707
Park7	423.141	0.182406	0.0783278	2.32875	0.0198722	0.121872
Zswim8	731.658	-0.150404	0.0645931	-2.32849	0.0198863	0.121885
Zfp729b	69.7025	-0.314996	0.135326	-2.32769	0.0199286	0.12207
Agpat5	406.225	0.18187	0.0781436	2.32739	0.0199446	0.122095
Raf1	1728.42	-0.129855	0.0558149	-2.32652	0.0199907	0.122303
Aamp	564.511	0.167055	0.0718344	2.32555	0.0200424	0.122325
Tfrc	660.25	0.207071	0.0890401	2.3256	0.0200401	0.122325
Adrb2	157.89	-0.251678	0.108215	-2.32571	0.020034	0.122325
Jtb	204.062	0.227017	0.0976134	2.32568	0.0200358	0.122325
Atp5j2	587.898	0.165472	0.0711915	2.32432	0.0201084	0.122654
Uba52	3915.95	0.103602	0.0445806	2.32393	0.020129	0.122706
Coro1b	1577.47	-0.122631	0.0527797	-2.32346	0.0201545	0.122788
Tcp11l2	903.683	-0.153912	0.0662541	-2.32306	0.0201758	0.12282
Ern1	79.721	-0.313292	0.13487	-2.32291	0.020184	0.12282
Rft1	95.2204	-0.295942	0.12747	-2.32165	0.0202517	0.122869
Prdx5	3590.55	0.113151	0.0487376	2.32164	0.0202525	0.122869
Ppt1	458.039	-0.176282	0.0759279	-2.3217	0.0202493	0.122869
Kdm7a	782.133	0.157849	0.0679841	2.32185	0.0202412	0.122869
Acsbg1	11.374	-0.310392	0.133652	-2.32238	0.0202124	0.122869
Lipg	2070.96	-0.262523	0.113095	-2.32126	0.020273	0.12292
Pnkd	46.7443	0.333769	0.143836	2.32048	0.0203151	0.12305
Heca	284.414	-0.215228	0.0927541	-2.32041	0.0203186	0.12305
Abca13	93.0627	-0.290966	0.125434	-2.31968	0.020358	0.123068
Casc5	62.5773	-0.323524	0.139454	-2.31994	0.0203444	0.123068
Trappc2l	235.862	0.217378	0.0937095	2.3197	0.0203571	0.123068
Gsg2	79.0405	0.300626	0.129649	2.31877	0.0204075	0.123294
Abcc2	267.58	-0.216854	0.0935459	-2.31815	0.0204409	0.123423
Znhit6	35.6391	0.339991	0.146699	2.31761	0.0204707	0.123514
Kifc3	13.1351	-0.317953	0.1372	-2.31743	0.0204803	0.123514
Pik3cg	668.766	0.157941	0.0681711	2.31683	0.0205132	0.123639
Ftsj3	142.532	-0.254585	0.110002	-2.31437	0.0206474	0.1243
Arid2	512.666	0.164296	0.0709885	2.31441	0.0206452	0.1243
Hscb	97.7648	0.284212	0.122825	2.31396	0.0206701	0.124363
Gtf2h2	70.5204	0.31042	0.134202	2.31307	0.0207185	0.124581
Sash3	1269.77	0.138695	0.0599867	2.3121	0.0207721	0.124829
Pgf	39.2161	-0.342519	0.14818	-2.3115	0.020805	0.124879
Cux1	848.323	0.168291	0.0727997	2.3117	0.0207941	0.124879
Tmem135	214.776	0.218257	0.0944422	2.31101	0.0208322	0.124969
Nudt18	120.636	0.275205	0.119097	2.31076	0.0208461	0.124978
Fam63a	836.084	-0.151781	0.065711	-2.30983	0.0208974	0.125212
Rnf125	84.976	-0.297405	0.128769	-2.3096	0.0209105	0.125217
Wipi1	277.583	0.208944	0.0905241	2.30816	0.0209902	0.12562
Scyl1	290.138	-0.198498	0.0860687	-2.30627	0.0210953	0.126175
Fndc5	61.6183	-0.318786	0.138265	-2.30562	0.021132	0.126319
Pikfyve	397.586	-0.182996	0.0794147	-2.3043	0.0212056	0.126685
Sh2b3	810.183	-0.163782	0.0710988	-2.30358	0.0212463	0.126853
Carns1	340.216	0.221279	0.096092	2.30278	0.0212912	0.126947
Lyn	966.189	-0.137947	0.0599083	-2.30264	0.0212993	0.126947
Tbc1d8b	70.4267	-0.31309	0.135949	-2.303	0.0212791	0.126947
Dnm2	1270.69	-0.128553	0.055835	-2.30238	0.021314	0.12696
Smim11	170.942	0.249257	0.108323	2.30106	0.0213882	0.127327
Bcl2a1d	11.35	-0.304798	0.132508	-2.30023	0.0214353	0.127467
Erdr1	343.544	0.188638	0.0820095	2.3002	0.0214368	0.127467
Calr	5602.72	-0.235272	0.102293	-2.29997	0.02145	0.127471
Igfbp4	54.9485	0.324153	0.141011	2.29877	0.0215181	0.1278
Wdr26	2067.42	-0.116642	0.0507659	-2.29765	0.0215816	0.127804
Trappc1	190.53	0.235215	0.102336	2.29846	0.0215354	0.127804
Snx13	223.378	-0.227114	0.0988291	-2.29805	0.0215591	0.127804
Fos	251.275	-0.253329	0.110247	-2.29782	0.0215719	0.127804
Stt3b	870.461	0.182077	0.0792277	2.29815	0.0215534	0.127804
Tomm5	199.855	0.251773	0.109601	2.29718	0.0216088	0.127891
Alg3	44.2884	0.33139	0.144298	2.29656	0.0216438	0.127949
G6pdx	1494.18	-0.123291	0.053683	-2.29664	0.0216392	0.127949
Psmd13	711.843	0.15674	0.0682599	2.29622	0.0216634	0.127991
Osbpl8	1017.36	-0.139421	0.0607414	-2.29532	0.0217149	0.12822
Rtn3	2182.34	0.116566	0.0507939	2.29487	0.0217404	0.128296
Hmox2	207.275	-0.235627	0.102723	-2.29382	0.021801	0.128504
Fry	368.429	-0.192329	0.0838429	-2.29391	0.0217954	0.128504
Cd226	22.9411	-0.338389	0.147568	-2.2931	0.0218422	0.128673
Zxdc	353.049	0.190546	0.0831542	2.29148	0.0219357	0.129148
Icosl	232.602	-0.216627	0.0945522	-2.29109	0.0219583	0.129207
Ap5b1	263.349	-0.248373	0.108659	-2.28579	0.0222664	0.130885
Hspa8	4242.54	-0.13776	0.0602691	-2.28574	0.0222692	0.130885
Fcho2	988.706	-0.131738	0.0576631	-2.28462	0.0223351	0.131196
Mxi1	932.166	0.131679	0.0576515	2.28405	0.0223683	0.131315
Cdk4	312.181	0.196782	0.0862028	2.28278	0.0224431	0.131679
Cltc	1586.36	-0.132918	0.0582506	-2.28183	0.0224996	0.131934
Sdhb	318.817	0.193584	0.0848675	2.28101	0.0225476	0.132139
Trip4	176.364	0.244982	0.107496	2.27899	0.0226679	0.132768
Fam64a	66.6041	-0.318078	0.139587	-2.27871	0.0226844	0.132787
Lss	132.334	-0.287934	0.126451	-2.27704	0.0227836	0.133227
Emid1	235.164	0.228019	0.10014	2.27701	0.0227857	0.133227
Pes1	536.199	0.163344	0.0717519	2.27651	0.0228153	0.133323
Glipr1l1	11.9314	0.276471	0.121487	2.27573	0.0228622	0.133492
Trim8	684.789	-0.143646	0.0631245	-2.27559	0.0228704	0.133492
Gnal	99.7812	0.272832	0.119912	2.27526	0.0228901	0.13353
Prr3	86.9177	0.291575	0.128164	2.27501	0.0229052	0.133541
Spryd3	242.007	-0.207974	0.0915036	-2.27285	0.0230352	0.134223
Rheb	245.797	-0.214562	0.0944336	-2.27209	0.0230808	0.134411
Pygl	9129.99	0.0938065	0.0413185	2.27033	0.0231876	0.134956
Atxn10	429.553	0.174057	0.0766951	2.26946	0.0232402	0.135107
Magef1	66.7714	0.318349	0.140272	2.26951	0.0232371	0.135107
Hps6	54.0936	-0.320117	0.141084	-2.26898	0.0232696	0.135201
Aup1	847.585	0.13526	0.0596564	2.26731	0.023371	0.135712
Ndufc1	120.005	0.262278	0.115716	2.26656	0.0234168	0.135901
Ptpra	355.622	-0.19008	0.0839893	-2.26314	0.0236269	0.136807
Dhdds	192.08	0.237809	0.105057	2.26361	0.0235983	0.136807
Snrpd2	336.058	0.199704	0.0882252	2.26357	0.0236004	0.136807
Mrps12	133.064	0.253156	0.11186	2.26315	0.0236264	0.136807
Zfp64	45.3453	-0.324667	0.143478	-2.26284	0.0236456	0.136837
1810022K09Rik	131.877	0.272282	0.120479	2.25999	0.0238216	0.137778
Wdfy4	555.479	-0.176195	0.0779863	-2.25931	0.0238641	0.137852
Ythdc1	598.44	0.149429	0.0661389	2.25932	0.0238635	0.137852
1810030O07Rik	178.806	0.237971	0.105337	2.25913	0.0238751	0.137852
Fundc2	419.864	0.176986	0.0783559	2.25875	0.023899	0.137911
Faf2	205.575	-0.223129	0.0988401	-2.25748	0.0239782	0.13829
Slc16a10	51.1212	-0.322494	0.142937	-2.2562	0.024058	0.138453
Appbp2	79.4872	-0.29102	0.128969	-2.2565	0.0240391	0.138453
Api5	807.847	-0.13949	0.06183	-2.25603	0.0240688	0.138453
Romo1	165.48	0.251383	0.111432	2.25594	0.0240746	0.138453
Mfsd1	386.301	0.190918	0.0846253	2.25604	0.024068	0.138453
Tk1	99.1989	-0.285106	0.126423	-2.25518	0.0241218	0.138646
Akap10	216.329	-0.227999	0.101173	-2.25356	0.0242241	0.138998
Crebbp	213.955	-0.219958	0.0976012	-2.25364	0.0242187	0.138998
Psmg2	73.3639	0.298289	0.132363	2.25356	0.0242238	0.138998
0610007P14Rik	160.946	0.239565	0.106328	2.25308	0.0242538	0.139037
Anxa11	2923.05	-0.103374	0.0458826	-2.25301	0.0242583	0.139037
Kmt2d	1300.77	-0.12319	0.0546891	-2.25255	0.0242877	0.139127
Copa	1567.76	-0.111047	0.0493045	-2.25227	0.0243052	0.139149
Tfb2m	163.777	0.270108	0.119986	2.25116	0.0243751	0.13934
E2f1	194.854	0.243862	0.108331	2.25109	0.0243797	0.13934
Inpp5f	175.937	0.249265	0.110722	2.25126	0.0243689	0.13934
Tmem222	366.682	0.189139	0.0840568	2.25013	0.0244406	0.139609
Ddx31	68.1469	0.311147	0.138313	2.24958	0.0244756	0.139731
Ube2e1	210.586	-0.216654	0.0963288	-2.24911	0.0245054	0.139744
Ctcfl	33.2533	0.331381	0.147334	2.24919	0.0245006	0.139744
Pcsk7	228.248	-0.2207	0.0981418	-2.24878	0.0245263	0.139785
Nek9	658.724	-0.150184	0.0668157	-2.24773	0.0245934	0.140063
Tspan5	508.703	-0.164702	0.0732797	-2.24759	0.0246026	0.140063
0610009L18Rik	33.5512	0.33311	0.148234	2.2472	0.0246275	0.140126
C5ar2	174.546	0.233068	0.103815	2.24503	0.024766	0.140835
Rap2a	162.138	-0.23516	0.104765	-2.24464	0.0247912	0.140899
Rundc1	170.627	0.237776	0.105948	2.24427	0.0248148	0.140908
Pisd	264.014	-0.200842	0.0894943	-2.24419	0.0248205	0.140908
Vimp	490.518	0.160031	0.0713483	2.24295	0.0248998	0.14128
Tmc6	468.489	-0.185269	0.0826386	-2.24192	0.0249665	0.141342
Lcp1	10679.3	-0.0821458	0.0366399	-2.24198	0.0249629	0.141342
Cd59a	35.1572	-0.329237	0.146837	-2.24219	0.0249491	0.141342
2810013P06Rik	112.922	0.279445	0.124628	2.24223	0.0249464	0.141342
Cops8	224.024	0.211459	0.0943479	2.24127	0.0250087	0.1414
Vash1	39.9495	-0.328568	0.146609	-2.24112	0.0250184	0.1414
Anapc5	1046.42	0.140691	0.0627759	2.24116	0.0250155	0.1414
Snf8	334.974	0.192584	0.0859797	2.23987	0.0250993	0.141694
Ccdc34	74.4324	0.292021	0.130386	2.23967	0.0251122	0.141694
Wdr44	125.895	-0.254683	0.11371	-2.23977	0.025106	0.141694
Plod1	200.543	0.226364	0.101085	2.23933	0.0251345	0.141741
Fmo5	294.259	0.198651	0.0887734	2.23773	0.0252384	0.142244
Ctbp1	1263.04	0.121316	0.0542185	2.23753	0.0252518	0.142244
Mmp25	338.657	-0.19899	0.0889557	-2.23696	0.0252891	0.142297
Rbfa	85.0185	-0.293018	0.130978	-2.23716	0.0252761	0.142297
Ndc80	93.7099	-0.287854	0.128719	-2.2363	0.0253318	0.142458
Tbk1	360.551	-0.200194	0.0895824	-2.23475	0.0254338	0.142953
Srsf10	525.48	0.169125	0.0757233	2.23345	0.025519	0.143352
Atp6v1a	857.291	-0.138562	0.062059	-2.23275	0.0255657	0.143456
Slc35a2	200.994	0.228921	0.102524	2.23286	0.0255582	0.143456
Rarg	405.925	-0.225845	0.101334	-2.22871	0.025833	0.144876
Nipal3	367.379	-0.176359	0.0791401	-2.22845	0.0258508	0.144896
Elp2	248.287	0.215193	0.0965808	2.22811	0.025873	0.14494
Stom	194.164	0.230615	0.103531	2.2275	0.025914	0.14509
Ficd	42.3254	0.324335	0.145692	2.22617	0.0260027	0.145506
Slc45a4	126.793	-0.276506	0.124307	-2.22439	0.0261223	0.145934
Zranb2	370.519	0.198375	0.0891735	2.2246	0.0261083	0.145934
Btbd1	287.528	0.196859	0.0884933	2.22456	0.0261107	0.145934
Rab26os	16.5185	0.318425	0.143239	2.22303	0.0262135	0.14627
Timm44	208.014	0.230708	0.103787	2.22289	0.0262233	0.14627
Ankrd49	57.7909	-0.308077	0.138595	-2.22286	0.0262256	0.14627
Ston2	369.098	-0.205657	0.0925536	-2.22203	0.0262812	0.1465
Hnrnpm	1796.65	0.122499	0.055148	2.22127	0.0263328	0.146707
Tmed4	269.223	0.200682	0.0903914	2.22014	0.0264092	0.147052
Cr1l	515.806	-0.159912	0.0720361	-2.21989	0.0264259	0.147065
Abcc1	721.974	-0.137071	0.0617798	-2.21871	0.0265066	0.147433
Pcnxl3	455.976	-0.16622	0.0749331	-2.21824	0.0265381	0.147456
Kmt2b	546.277	-0.157972	0.0712155	-2.21822	0.0265398	0.147456
Slk	1991.59	-0.115484	0.0520773	-2.21756	0.0265849	0.147615
Fam73a	50.4991	0.320631	0.1446	2.21737	0.0265975	0.147615
Gpsm3	1952.3	0.107797	0.0486348	2.21645	0.0266604	0.147879
Ssrp1	618.031	0.155036	0.069954	2.21625	0.0266741	0.147879
Angel2	359.039	0.177083	0.0799426	2.21513	0.0267513	0.148189
Gemin2	80.9964	-0.286921	0.129553	-2.21469	0.0267812	0.148189
Kif20b	146.862	-0.250939	0.11331	-2.21463	0.0267856	0.148189
Elof1	180.071	0.234456	0.105869	2.21459	0.0267884	0.148189
Ermp1	229.896	-0.21958	0.0991916	-2.2137	0.0268496	0.148447
Lrch3	81.3901	-0.28355	0.12818	-2.21212	0.0269585	0.148968
Abl1	183.796	-0.223635	0.101118	-2.21164	0.0269918	0.149071
Rsl24d1	301.12	0.197364	0.0892498	2.21136	0.0270108	0.149095
Ndufa8	357.866	0.193226	0.0873982	2.21087	0.0270451	0.149133
Gria3	396.439	0.199702	0.0903285	2.21084	0.0270471	0.149133
Rab40c	131.056	-0.252527	0.114253	-2.21025	0.0270876	0.149276
Bloc1s1	269.335	0.19993	0.0904738	2.20981	0.0271184	0.149335
Akt1s1	176.248	0.221348	0.100182	2.20946	0.0271425	0.149335
Abhd17c	484.493	-0.18968	0.0858412	-2.20966	0.0271289	0.149335
Ccm2	703.549	-0.179906	0.081477	-2.20805	0.0272405	0.149631
Rapgef6	387.545	-0.17152	0.0776779	-2.20809	0.0272379	0.149631
Rnf24	77.8107	-0.29267	0.132529	-2.20835	0.0272198	0.149631
Ndnl2	123.834	0.257415	0.116594	2.20779	0.0272592	0.149653
Rabggtb	241.54	0.214798	0.0973114	2.20733	0.0272913	0.149705
Abcd1	376.497	-0.180647	0.0818432	-2.20723	0.0272981	0.149705
Zfp950	363.367	0.17943	0.0813348	2.20607	0.0273792	0.150069
Zfp52	117.465	-0.261171	0.11841	-2.20566	0.027408	0.150145
Ttc32	44.6629	0.320599	0.145372	2.20537	0.027428	0.150174
Hmbox1	32.1783	-0.326785	0.148221	-2.20472	0.0274739	0.150344
Mir6935	12.2832	-0.273852	0.124247	-2.2041	0.0275172	0.1505
Tob1	915.128	0.182045	0.0826188	2.20344	0.0275639	0.150675
Cdk6	66.2123	-0.30425	0.138125	-2.20271	0.0276154	0.150875
Odf2	491.32	0.161598	0.0733804	2.2022	0.0276514	0.150991
Vps25	391.192	0.175107	0.0795226	2.20198	0.0276665	0.150992
Pde4a	185.163	0.221704	0.100708	2.20145	0.0277044	0.151117
Rwdd1	287.48	0.205005	0.0931443	2.20094	0.0277401	0.151231
Ndufab1	129.921	0.254439	0.115721	2.19873	0.0278971	0.152005
Ndufb9	461.417	0.157221	0.0715203	2.19827	0.0279299	0.152103
Zhx2	72.8142	0.300539	0.136787	2.19713	0.0280108	0.152462
Tcp1	521.062	-0.167296	0.0761539	-2.19681	0.0280342	0.152507
Skp1a	557.98	0.149053	0.0678889	2.19554	0.0281252	0.15292
Prr14	572.532	-0.14581	0.0664774	-2.19337	0.0282806	0.153683
Gm10584	53.1571	-0.314879	0.143627	-2.19234	0.028355	0.154005
Med21	224.999	0.215583	0.0983647	2.19168	0.0284029	0.154119
Mesdc1	135.62	-0.278867	0.127242	-2.19163	0.0284063	0.154119
Gm15417	30.1721	0.324514	0.148217	2.18946	0.0285637	0.15489
Mrps21	404.189	0.178837	0.0817015	2.18891	0.0286032	0.155022
Arap1	2212.12	0.133963	0.0612253	2.18804	0.0286669	0.155284
Fgd4	900.945	-0.166948	0.0763317	-2.18713	0.0287329	0.155559
Hsd17b4	504.68	-0.153078	0.0700939	-2.1839	0.0289698	0.156758
Otud1	33.9905	0.321612	0.147343	2.18274	0.0290549	0.157134
Rn45s	507.849	-0.31388	0.144107	-2.1781	0.0293983	0.158823
Mnd1	12.3935	0.293192	0.134609	2.17811	0.0293981	0.158823
Map2k7	501.982	-0.157183	0.0722046	-2.17691	0.029487	0.159217
Spn	2415.65	-0.137561	0.0632135	-2.17613	0.0295452	0.159447
Arhgef18	557.134	-0.165556	0.0761661	-2.17361	0.0297343	0.160382
Mrpl55	57.5866	0.30185	0.139062	2.17062	0.02996	0.161257
Gfm2	146.705	0.24191	0.111425	2.17105	0.0299272	0.161257
Pkd1	179.707	-0.230431	0.10615	-2.1708	0.029946	0.161257
Lap3	370.236	-0.193629	0.0891994	-2.17075	0.0299504	0.161257
Eif4h	1500.97	-0.107109	0.0493564	-2.17011	0.0299985	0.161379
Usp28	78.2941	-0.279298	0.128742	-2.16944	0.0300497	0.161569
Timm23	747.22	-0.148384	0.0684126	-2.16896	0.0300855	0.161676
Rffl	236.066	-0.20006	0.0922762	-2.16806	0.0301542	0.161788
Pim3	138.584	-0.255298	0.117752	-2.1681	0.0301509	0.161788
Anxa4	159.162	-0.233543	0.107703	-2.16839	0.0301289	0.161788
Tnfaip3	399.378	0.183336	0.0847075	2.16434	0.0304379	0.162687
Safb	661.471	0.152872	0.0705969	2.16542	0.0303553	0.162687
Cep120	273.087	-0.190613	0.0880588	-2.16461	0.0304178	0.162687
Doc2g	40.9369	0.31767	0.14676	2.16456	0.0304212	0.162687
Frmd8	527.336	-0.166113	0.0767554	-2.16419	0.0304498	0.162687
Hypk	271.46	0.190531	0.0880062	2.16497	0.03039	0.162687
Rbm12b1	46.3955	0.314715	0.145393	2.16459	0.0304192	0.162687
Scn1b	117.787	0.25765	0.118984	2.16541	0.0303565	0.162687
Ten1	204.101	0.218848	0.101173	2.1631	0.0305332	0.163047
Daam1	102.636	-0.272358	0.126053	-2.16066	0.0307213	0.163963
42619	519.241	0.14816	0.0685779	2.16046	0.0307369	0.163963
Anxa6	2606.39	-0.114499	0.0530071	-2.16008	0.0307667	0.164001
Ndufb7	536.338	0.175186	0.0811064	2.15995	0.0307763	0.164001
Cers2	731.181	-0.14499	0.0671329	-2.15974	0.0307927	0.164002
Crot	270.739	-0.211217	0.0978333	-2.15895	0.0308543	0.164244
Gtf2a2	231.265	0.207765	0.0962497	2.15861	0.0308806	0.164298
Rps5	4476.08	0.102637	0.0475639	2.15787	0.0309376	0.164436
Cep44	72.7088	0.301905	0.13991	2.15786	0.030939	0.164436
Ndrg3	397.812	-0.173052	0.0802137	-2.15739	0.0309754	0.164544
Ntng2	484.289	-0.158871	0.0736744	-2.1564	0.0310527	0.16479
Gfi1	51.1009	0.302048	0.140072	2.15638	0.0310543	0.16479
Tbx6	54.6864	0.310095	0.143916	2.1547	0.0311853	0.165399
Ccdc62	12.584	-0.296944	0.137856	-2.15402	0.0312388	0.165597
Pitrm1	261.419	-0.200531	0.0931156	-2.15357	0.0312742	0.165698
Ptger1	827.419	-0.13837	0.0642711	-2.1529	0.0313262	0.165887
Sh3bgrl	551.251	-0.158701	0.0737959	-2.15054	0.0315124	0.166786
Supt6	567.068	-0.146412	0.0680883	-2.15033	0.0315293	0.166789
Upf3b	260.678	0.191297	0.0889766	2.14997	0.0315573	0.16685
Triobp	540.522	-0.178515	0.0830838	-2.14861	0.031665	0.167332
Rb1	286.522	-0.188179	0.0877214	-2.14519	0.0319378	0.168336
Ggh	966.887	0.13127	0.0611919	2.14522	0.0319351	0.168336
Faah	150.22	0.247562	0.115396	2.14533	0.0319268	0.168336
Iscu	369.373	0.171998	0.0801588	2.14572	0.0318955	0.168336
Lage3	122.603	0.248697	0.115912	2.14557	0.0319069	0.168336
Cxxc1	315.427	-0.189226	0.0882372	-2.14452	0.0319916	0.168532
Eif3l	427.602	-0.164205	0.0766211	-2.14307	0.0321071	0.169053
Nemf	269.359	0.198032	0.0924468	2.14212	0.032184	0.169344
42437	336.887	-0.174592	0.0815097	-2.14197	0.0321956	0.169344
Cse1l	142.167	-0.239172	0.111694	-2.14132	0.0322486	0.169534
Dus1l	183.443	0.216539	0.101155	2.14067	0.0323007	0.169686
Cdk2ap2	532.696	0.152169	0.0710888	2.14054	0.0323109	0.169686
Sfxn3	318.029	-0.189673	0.0886259	-2.14015	0.0323427	0.169728
Ddx58	256.97	-0.198961	0.0929708	-2.14003	0.0323521	0.169728
Mpv17l2	108.697	-0.253732	0.118576	-2.13983	0.0323689	0.169728
Ifngr2	585.545	0.140313	0.0655974	2.13901	0.0324351	0.169987
Mob4	288.932	0.182261	0.0852418	2.13817	0.032503	0.170255
Yeats4	328.29	0.182676	0.0854536	2.13772	0.0325396	0.170287
Tor4a	572.268	-0.151865	0.0710538	-2.13733	0.0325715	0.170287
Ahcyl1	450.635	0.163515	0.0765067	2.13727	0.0325761	0.170287
Srsf9	312.385	0.183131	0.0856711	2.1376	0.032549	0.170287
Zswim6	183.789	-0.230315	0.107819	-2.13611	0.0326701	0.170691
Paqr8	63.8685	-0.293271	0.137319	-2.1357	0.0327041	0.170781
Dlg3	109.149	-0.253518	0.118725	-2.13533	0.0327339	0.170849
Mtmr14	236.898	-0.202676	0.0950152	-2.13309	0.0329175	0.171718
Mcm3ap	425.7	-0.161607	0.0758087	-2.13177	0.0330257	0.172195
Dach1	1458.2	0.116836	0.0548361	2.13064	0.0331191	0.17259
Ttc12	205.895	-0.214579	0.100721	-2.13044	0.0331355	0.17259
Numb	511.305	-0.162033	0.0761202	-2.12865	0.0332833	0.173271
Csnk1g3	150.55	0.231934	0.109004	2.12775	0.0333579	0.17357
Hif1a	1719.05	-0.13205	0.0620736	-2.12731	0.0333941	0.17367
Bet1l	194.361	0.212766	0.100095	2.12564	0.033533	0.174303
Cd200r1	272.178	-0.186815	0.0878982	-2.12535	0.0335572	0.17434
Asl	159.754	-0.229789	0.10817	-2.12434	0.0336418	0.17469
Plin2	341.302	0.173688	0.0817881	2.12364	0.0337004	0.174905
Kansl1	335.713	-0.178147	0.0839028	-2.12325	0.0337328	0.174983
Clptm1l	842.247	0.130364	0.0614326	2.12206	0.0338325	0.175411
BC055324	31.23	-0.31411	0.148061	-2.12149	0.0338808	0.175572
Baiap2	445.36	-0.162229	0.076495	-2.12078	0.0339402	0.17579
Ets2	89.5043	-0.276567	0.130441	-2.12024	0.0339854	0.175935
Ascc1	119.007	0.259872	0.122587	2.1199	0.0340146	0.175996
Kdm2b	168.79	-0.234998	0.110886	-2.11927	0.0340673	0.176179
Crlf2	783.395	0.143345	0.0676937	2.11755	0.0342132	0.176844
Crhbp	146.297	-0.228369	0.107864	-2.11719	0.0342437	0.176911
Phospho1	42.1206	-0.306695	0.144917	-2.11635	0.034315	0.17719
Phf3	441.919	-0.173477	0.0819822	-2.11604	0.0343418	0.177238
Galnt10	108.327	-0.276135	0.130545	-2.11525	0.0344085	0.177443
Ing2	160.831	0.239754	0.11335	2.11516	0.0344164	0.177443
Ran	1409.68	0.115546	0.0546484	2.11436	0.0344847	0.177614
Rpl29	2217.93	0.101468	0.0479897	2.11436	0.0344843	0.177614
Hook3	620.063	-0.14212	0.0672283	-2.11398	0.0345166	0.177689
Gm17821	97.0842	0.26156	0.123741	2.11378	0.0345343	0.17769
Sec61g	395.205	0.172252	0.0815116	2.11322	0.0345821	0.177803
Sptan1	966.821	-0.127739	0.0604507	-2.11311	0.0345914	0.177803
Cmc1	90.9673	0.273838	0.129628	2.11249	0.0346442	0.177985
Rpl15	3278.37	0.0941071	0.0445814	2.11091	0.0347804	0.178504
Tiparp	292.87	0.181216	0.0858408	2.11107	0.0347665	0.178504
Zswim4	173.25	-0.244087	0.115663	-2.11033	0.0348297	0.178667
Zbtb18	371.196	-0.203743	0.0965854	-2.10946	0.0349047	0.178961
Tbc1d15	466.806	-0.183985	0.0872609	-2.10844	0.0349926	0.179051
Flii	1215.41	-0.108983	0.0516882	-2.10847	0.0349902	0.179051
Mlf2	536.481	0.156483	0.0742128	2.10857	0.034982	0.179051
Gm5122	26.8169	-0.312542	0.148225	-2.10857	0.0349819	0.179051
Flot1	2526.39	-0.0975486	0.046272	-2.10816	0.0350176	0.179088
Sart1	676.028	0.132673	0.0629481	2.10766	0.0350601	0.179215
S100pbp	27.085	-0.312336	0.148238	-2.10699	0.0351181	0.179422
Ywhae	1819.53	0.101477	0.0481717	2.10656	0.0351558	0.179524
2310039H08Rik	32.1791	0.311358	0.147837	2.10608	0.0351974	0.179591
Ceacam16	33.8768	-0.310191	0.147289	-2.106	0.0352043	0.179591
Ccdc23	104.028	0.252124	0.119753	2.10536	0.0352598	0.179784
Hcfc1r1	267.767	0.200113	0.0950648	2.10502	0.0352898	0.179847
2310047M10Rik	195.176	0.222265	0.105616	2.10447	0.0353373	0.179999
Scd2	499.685	-0.204814	0.0974239	-2.1023	0.0355272	0.180876
Mff	339.377	0.174215	0.0829028	2.10144	0.0356027	0.181095
Erp29	1322.38	0.120874	0.0575209	2.1014	0.035606	0.181095
[truncated: 22,423 more rows]
