# Supplementary material for: Eosinophil accumulation in postnatal lung is specific to the primary septation phase of development
Source: Sci Rep. 2020 Mar 10;10:4425. doi: 10.1038/s41598-020-61420-5 (PMC7064572; doi:10.1038/s41598-020-61420-5)
Supplement: Supplementary file 3 — Supplementary Table 2. [file 41598_2020_61420_MOESM3_ESM.xlsx]

## Sheet: Sheet1
Table S2. RNASeq readouts comparing naïve eosinophils to eosinophils stimulated with tenascin C-enriched ECM matrigels
GeneName	baseMean	log2FoldChange	lfcSE	stat	pvalue	padj
Itgae	299.465	2.49703	0.110367	22.6248	2.47238e-113	2.60984e-109
Ahnak	679.07	-1.41542	0.0693129	-20.4207	1.09517e-92	5.7803e-89
Sell	1083.8	-1.19261	0.0596631	-19.9891	6.85122e-89	2.41072e-85
Itgax	1373.45	1.02291	0.0548448	18.651	1.2383e-77	3.26787e-74
Grina	9118.02	0.674859	0.0363062	18.588	4.02167e-77	8.49055e-74
Itgb5	236.029	1.82277	0.109695	16.6167	5.27301e-62	9.27699e-59
Dhrs3	440.006	1.40649	0.0915665	15.3603	3.021e-53	4.55567e-50
Hexb	1838.1	0.975373	0.063879	15.2691	1.22926e-52	1.62201e-49
Cxcr4	5075.53	0.629549	0.0417586	15.0759	2.33227e-51	2.73549e-48
Gramd1a	1847.72	0.990707	0.066324	14.9374	1.88208e-50	1.98672e-47
Ngp	4928.23	0.748758	0.0519484	14.4135	4.25674e-47	4.08492e-44
Ccl9	440.884	-1.28057	0.0913242	-14.0222	1.14006e-44	1.00287e-41
Fth1	27898.9	0.706543	0.0518041	13.6387	2.3558e-42	1.91291e-39
Itga4	1272.61	-0.966575	0.0712456	-13.5668	6.30188e-42	4.75161e-39
Sla	2624.73	-0.586956	0.043295	-13.5571	7.18943e-42	5.05944e-39
Adgre1	5831.32	-0.491506	0.0371808	-13.2194	6.78447e-40	4.47606e-37
Blcap	772.018	0.93556	0.074154	12.6165	1.71361e-36	1.06405e-33
Lypd6	894.8	-0.777701	0.0625445	-12.4344	1.7008e-35	9.97427e-33
Cd34	270.254	1.17144	0.0954456	12.2734	1.25871e-34	6.99315e-32
Fgl2	1658.01	-0.70105	0.0573422	-12.2257	2.26528e-34	1.19561e-31
Fgfr1	1391.23	-0.780194	0.0644639	-12.1028	1.02067e-33	5.13057e-31
Acp5	278.966	1.14938	0.0954116	12.0466	2.02153e-33	9.69968e-31
Slc7a8	4594.7	0.497329	0.0422893	11.7602	6.26099e-32	2.87352e-29
Pmm1	1048.39	0.767535	0.0654698	11.7235	9.66078e-32	4.24913e-29
Il1rn	4005.52	0.661599	0.0577528	11.4557	2.20147e-30	9.29548e-28
Grn	6216.6	0.563364	0.049435	11.396	4.37555e-30	1.77648e-27
Ptprc	9691.59	-0.494676	0.0440259	-11.236	2.71343e-29	1.06085e-26
Lilrb4a	3735.82	-0.581318	0.0518442	-11.2128	3.52908e-29	1.33046e-26
Flna	12176.4	-0.499297	0.0453726	-11.0044	3.6407e-28	1.32521e-25
Enah	2044.83	-0.535657	0.0490481	-10.9211	9.14205e-28	3.21678e-25
Lilr4b	4208.14	-0.625371	0.0573456	-10.9053	1.08728e-27	3.70236e-25
Rpl41	12858.9	0.566531	0.0522222	10.8485	2.02804e-27	6.69e-25
Adgre5	2308.75	-0.572904	0.0533662	-10.7353	6.9466e-27	2.22207e-24
Tgfbi	1914.35	-0.513268	0.047952	-10.7038	9.76968e-27	3.0332e-24
Kctd12	844.684	-0.716402	0.0677588	-10.5728	3.98333e-26	1.20137e-23
F5	5470.91	-0.603808	0.0573562	-10.5273	6.46422e-26	1.89545e-23
Atp13a2	1517.15	0.583749	0.0555344	10.5115	7.64826e-26	2.18203e-23
Snap23	2482.3	-0.590198	0.056266	-10.4894	9.65988e-26	2.68341e-23
Man1a	878.924	-0.706836	0.0676865	-10.4428	1.58092e-25	4.27902e-23
Itgb1	2086.12	-0.460241	0.0443535	-10.3766	3.16723e-25	8.35833e-23
Nov	647.384	-0.944149	0.0912804	-10.3434	4.48358e-25	1.15436e-22
Gda	3309.41	-0.477166	0.0464526	-10.2721	9.41348e-25	2.36592e-22
Neb	122.673	-1.2509	0.122847	-10.1825	2.37325e-24	5.82604e-22
Mob1a	366.637	-0.914955	0.0901653	-10.1475	3.39858e-24	8.15351e-22
Gngt2	140.529	1.19355	0.119335	10.0016	1.49921e-23	3.51681e-21
Asb2	269.134	-1.23247	0.123362	-9.99071	1.67375e-23	3.8409e-21
Qpct	44.0732	1.67588	0.168032	9.97361	1.98866e-23	4.46644e-21
Fam65b	1382.66	-0.648683	0.0655812	-9.89129	4.54119e-23	9.98684e-21
Adgre4	2372.9	-0.532157	0.053882	-9.87633	5.27268e-23	1.13589e-20
Tmem154	4389.07	-0.430506	0.0438959	-9.80743	1.04602e-22	2.20836e-20
Klhdc4	1196.63	0.66795	0.0681252	9.80475	1.07417e-22	2.22332e-20
Cd52	5241.83	0.483299	0.0494714	9.76925	1.52573e-22	3.09723e-20
Pstpip2	1930.06	-0.631542	0.0649405	-9.72494	2.36047e-22	4.70135e-20
Rgl1	329.91	-0.897892	0.0926303	-9.69328	3.22005e-22	6.29459e-20
Gstm1	477.388	0.75471	0.0781153	9.66149	4.39427e-22	8.43381e-20
Klra2	434.375	-0.845745	0.0877705	-9.63586	5.6416e-22	1.06344e-19
Znrf1	2757.18	0.526759	0.055623	9.47017	2.79385e-21	5.17401e-19
F2r	836.345	-0.763969	0.0810926	-9.42094	4.47052e-21	8.13635e-19
Etohi1	622.505	-0.852688	0.0908594	-9.3847	6.30971e-21	1.1289e-18
Vcl	2338.72	-0.559245	0.0600669	-9.31037	1.27388e-20	2.24118e-18
Adra2a	1177.05	-0.522476	0.0564537	-9.25495	2.14338e-20	3.7091e-18
Fut8	2798.14	-0.540398	0.0585701	-9.22651	2.79581e-20	4.7601e-18
Adora2a	107.486	-1.23888	0.134846	-9.18734	4.02679e-20	6.7471e-18
Ptpn6	4001.41	-0.440856	0.0480884	-9.1676	4.83654e-20	7.97726e-18
Zeb2	470.629	-0.784011	0.0860712	-9.10886	8.32523e-20	1.35202e-17
Csnk1e	2778.19	0.511479	0.0563434	9.07789	1.10704e-19	1.77059e-17
Ndst1	1015.43	-0.606075	0.0671572	-9.02471	1.80165e-19	2.83854e-17
42430	479.346	-0.726399	0.0806944	-9.00185	2.21952e-19	3.44548e-17
Slc6a6	3573.88	-0.427892	0.0479118	-8.93081	4.22889e-19	6.46958e-17
Lilra6	2268.13	-0.583006	0.0653558	-8.92049	4.64237e-19	7.00069e-17
Siglecg	2243.64	-0.592271	0.0664589	-8.91183	5.0198e-19	7.46324e-17
Sdf2l1	658.121	-0.595416	0.0668766	-8.9032	5.42569e-19	7.95467e-17
Ski	2140.5	0.462688	0.0519806	8.90117	5.52607e-19	7.99084e-17
Notch2	2284.26	-0.482122	0.0544439	-8.85539	8.3393e-19	1.18959e-16
Notch1	3748.19	0.414128	0.0467751	8.8536	8.47407e-19	1.1927e-16
Itgb3	969.315	-0.59338	0.0671632	-8.8349	1.0019e-18	1.39159e-16
Il18rap	1778.64	-0.542462	0.0618708	-8.76766	1.82417e-18	2.50077e-16
Mcam	35.0541	1.49049	0.170222	8.75611	2.0211e-18	2.73522e-16
Aprt	1778.03	0.489537	0.0560072	8.74061	2.31864e-18	3.09818e-16
Csf2rb2	7807.66	-0.452446	0.0518159	-8.73178	2.50687e-18	3.30781e-16
Chst15	1112.94	-0.642257	0.0742418	-8.65088	5.11044e-18	6.65997e-16
Pira2	72.4266	-1.22827	0.142476	-8.62089	6.64367e-18	8.55251e-16
Lrp12	1376.7	-0.591448	0.0688901	-8.58537	9.05413e-18	1.15151e-15
Npepps	5550.13	0.44129	0.0514925	8.56998	1.03505e-17	1.30072e-15
Cers6	543.107	-0.811832	0.0948131	-8.56244	1.105e-17	1.37228e-15
Lgmn	152.719	1.02527	0.120372	8.51751	1.63018e-17	2.00095e-15
Cfp	1343.41	-0.520536	0.0611611	-8.51091	1.72573e-17	2.09388e-15
Il1rl1	2820.92	-0.578182	0.0680209	-8.50005	1.89505e-17	2.2732e-15
Eif5b	1369.22	0.451751	0.0534747	8.44795	2.96453e-17	3.51613e-15
Siglecf	4331.6	-0.366707	0.0434532	-8.43912	3.19725e-17	3.75001e-15
Slc2a3	5403.65	-0.344521	0.0412656	-8.34886	6.89242e-17	7.99521e-15
Etf1	3564.87	-0.330759	0.0396595	-8.33998	7.43051e-17	8.5257e-15
Rap1gap2	1619.68	-0.443864	0.0533894	-8.31371	9.27551e-17	1.05282e-14
Slc25a39	750.402	0.536216	0.0647691	8.27889	1.24328e-16	1.39618e-14
Esyt2	1246.69	-0.491702	0.0596889	-8.23775	1.75481e-16	1.92956e-14
Txn1	2978.97	0.478026	0.0580287	8.23776	1.75464e-16	1.92956e-14
Jak2	2485.24	-0.543137	0.0664	-8.17976	2.84403e-16	3.09501e-14
Tlr4	359.053	-0.797527	0.0977125	-8.16198	3.29579e-16	3.55003e-14
Mapk3	3436.34	0.413093	0.0507892	8.13348	4.17139e-16	4.44779e-14
Lcp2	2291.12	-0.35408	0.0435988	-8.12131	4.61189e-16	4.86831e-14
Rpl18	7525.83	0.391896	0.0483336	8.10815	5.13983e-16	5.37189e-14
Foxo3	261.737	-0.816602	0.100992	-8.08581	6.17501e-16	6.39053e-14
Fem1c	338.868	-0.846481	0.104931	-8.067	7.20439e-16	7.38345e-14
Anxa1	4306.32	-0.44991	0.0559146	-8.04637	8.52872e-16	8.65665e-14
Dhcr24	1744.04	-0.442363	0.0554883	-7.97219	1.55881e-15	1.56713e-13
Tmem71	3938.82	-0.429943	0.0539466	-7.96978	1.58952e-15	1.58292e-13
Nhsl2	2157.22	-0.432588	0.0543004	-7.96656	1.63149e-15	1.60953e-13
Capn2	881.929	-0.602527	0.0760087	-7.92709	2.24349e-15	2.1928e-13
Rplp1	11616.4	0.358493	0.0452951	7.91461	2.48038e-15	2.4021e-13
Tlr13	767.919	-0.559473	0.071248	-7.85246	4.07942e-15	3.91476e-13
Vps13c	482.708	-0.675657	0.086311	-7.82817	4.95024e-15	4.70763e-13
Atp8b5	421.356	-0.656655	0.0850445	-7.72131	1.15139e-14	1.08518e-12
Plxnc1	2473.86	-0.381552	0.0499221	-7.64295	2.12303e-14	1.96586e-12
Kidins220	1322.45	-0.411892	0.0538917	-7.64295	2.12292e-14	1.96586e-12
Rabac1	2713.1	0.394645	0.0516615	7.63906	2.18814e-14	2.00853e-12
Rnasek	1292.39	0.434845	0.0569607	7.63412	2.27376e-14	2.06913e-12
Coq4	300.204	0.674108	0.088637	7.60527	2.84318e-14	2.52304e-12
Abcg3	157.575	-0.887282	0.116668	-7.60522	2.84428e-14	2.52304e-12
Eef1a1	35766	-0.281577	0.0370178	-7.60653	2.81556e-14	2.52304e-12
Sh3bgrl3	9742.83	0.335295	0.0441782	7.58961	3.20878e-14	2.82266e-12
Plk2	302.022	-0.790128	0.104669	-7.5488	4.39273e-14	3.8322e-12
1600014C10Rik	2380.89	0.555464	0.0735975	7.54733	4.44283e-14	3.84414e-12
Pced1b	601.176	0.512921	0.0680074	7.54213	4.62362e-14	3.96805e-12
Ndufa2	697.566	0.526895	0.069924	7.53526	4.87351e-14	4.14877e-12
Bach1	963.618	-0.443106	0.0593154	-7.47033	7.99916e-14	6.75513e-12
Fau	15096.4	0.357244	0.0478478	7.46627	8.25008e-14	6.91174e-12
St3gal1	1263.42	-0.458492	0.0614472	-7.46156	8.55018e-14	7.10675e-12
Abi3	218.295	0.864911	0.116119	7.4485	9.4411e-14	7.78595e-12
Gas7	3350.79	-0.38025	0.0510965	-7.44179	9.93286e-14	8.128e-12
Rasa3	2386.19	-0.380682	0.0512123	-7.43342	1.05828e-13	8.5932e-12
Rps15a	4064.51	0.389808	0.0525153	7.42274	1.1472e-13	9.24419e-12
Cd101	350.867	0.714318	0.0970353	7.36142	1.81962e-13	1.45514e-11
Cd63	19985.5	0.332578	0.045452	7.31712	2.5334e-13	2.01072e-11
Slc27a4	4486.53	0.328949	0.0450551	7.30103	2.85569e-13	2.2496e-11
Ptdss1	569.44	0.507837	0.0697084	7.28516	3.21288e-13	2.51223e-11
Ypel3	1994.02	0.478586	0.0660683	7.24381	4.36262e-13	3.38616e-11
Rps20	5949.83	0.333465	0.0461509	7.22553	4.99163e-13	3.84611e-11
Lbr	3008.32	-0.376349	0.0521227	-7.22045	5.18158e-13	3.96354e-11
Litaf	2959.83	-0.356491	0.0494643	-7.20704	5.71827e-13	4.34259e-11
Mt1	878.954	0.592626	0.0826365	7.17148	7.41931e-13	5.59416e-11
Rps10	7173.37	0.366604	0.0511963	7.16075	8.0234e-13	6.00674e-11
Rps27l	830.848	0.450862	0.0629844	7.15831	8.16786e-13	6.07183e-11
Mif	469.388	0.534376	0.0747726	7.14668	8.88992e-13	6.56237e-11
Rpl9	10125.2	0.329011	0.0460498	7.14468	9.02045e-13	6.61249e-11
Scand1	829.554	0.549524	0.0769527	7.14106	9.26147e-13	6.74235e-11
Trerf1	798.989	-0.450702	0.0631626	-7.13558	9.63766e-13	6.95096e-11
Glipr2	3268.66	-0.422593	0.0592284	-7.13499	9.67972e-13	6.95096e-11
Phf20l1	4445.36	-0.448103	0.0628832	-7.12596	1.03357e-12	7.37189e-11
Atp11a	931.695	-0.415249	0.0582812	-7.12492	1.04138e-12	7.37774e-11
Rpl35	5344.71	0.377401	0.0530336	7.11626	1.10894e-12	7.80396e-11
Cyb561a3	1020.98	0.415653	0.0586949	7.08159	1.42509e-12	9.96241e-11
Iqgap1	11627.3	-0.294216	0.0416131	-7.07028	1.54624e-12	1.07382e-10
Cox4i1	3382.68	0.430442	0.0608912	7.06904	1.56011e-12	1.07637e-10
Cox7c	597.893	0.527175	0.0748244	7.04549	1.84815e-12	1.26623e-10
Cytip	1585.51	-0.510259	0.0724321	-7.04465	1.85928e-12	1.26623e-10
Clec4b2	225.129	0.730284	0.103684	7.04337	1.87648e-12	1.26975e-10
Shfm1	2338.42	0.439814	0.0626178	7.02378	2.15946e-12	1.45193e-10
Rplp2	5707.99	0.347918	0.0495914	7.0157	2.28803e-12	1.52863e-10
Rps3a1	17552.3	0.348296	0.0496899	7.00938	2.3937e-12	1.58917e-10
Ncoa4	4107.95	-0.393222	0.0562432	-6.99145	2.72057e-12	1.7949e-10
Cbl	237.283	-0.772357	0.110533	-6.98757	2.79678e-12	1.83372e-10
2810001G20Rik	231.847	0.701373	0.100458	6.98175	2.9153e-12	1.89962e-10
Pfdn5	2018.17	0.461047	0.0660818	6.9769	3.01755e-12	1.95419e-10
Rpl37a	7119	0.40977	0.0589502	6.95113	3.62372e-12	2.33244e-10
Atp6v0a1	978.309	0.491975	0.0708547	6.94343	3.82703e-12	2.44264e-10
Mapk14	1914.64	-0.419557	0.0604296	-6.9429	3.84121e-12	2.44264e-10
Btf3	3659.86	0.357837	0.0515682	6.9391	3.94614e-12	2.49434e-10
Arhgap18	746.779	-0.55287	0.0797201	-6.93513	4.05837e-12	2.55001e-10
Inpp5b	1678.72	-0.414606	0.0601072	-6.89779	5.28187e-12	3.29914e-10
Nedd4	1729.56	-0.400193	0.0581199	-6.88565	5.75238e-12	3.57189e-10
B230219D22Rik	661.322	-0.523993	0.0762557	-6.87153	6.35182e-12	3.92104e-10
Myeov2	1275.78	0.494846	0.0720649	6.86666	6.57206e-12	4.03341e-10
Fcer1g	4420.03	0.350481	0.051079	6.86155	6.8118e-12	4.15638e-10
Cited2	1260.64	-0.387037	0.056447	-6.85664	7.05005e-12	4.27703e-10
Wdyhv1	276.355	0.694469	0.101551	6.8386	7.99701e-12	4.8238e-10
Fbxo9	1468.47	-0.398029	0.05832	-6.82491	8.79819e-12	5.27691e-10
Acap2	816.484	-0.43147	0.0632581	-6.82079	9.05439e-12	5.39989e-10
Ccr3	8009.92	-0.307529	0.0451746	-6.80758	9.92553e-12	5.88617e-10
Svil	849.917	-0.524605	0.0771713	-6.79793	1.06133e-11	6.25888e-10
Gpr34	232.737	-0.733621	0.108001	-6.79272	1.10036e-11	6.45301e-10
Dio2	153.61	0.86408	0.127611	6.77118	1.27737e-11	7.44967e-10
Luc7l3	1569.77	0.434008	0.0641711	6.7633	1.34885e-11	7.82333e-10
Mtpn	1504.79	-0.371584	0.0551524	-6.7374	1.61248e-11	9.30125e-10
Tmem216	291.379	0.635827	0.0944257	6.73362	1.65492e-11	9.49419e-10
Ipcef1	1127.77	-0.416599	0.0622361	-6.69386	2.17364e-11	1.227e-09
Rps16	8540.85	0.323108	0.0482634	6.69468	2.16148e-11	1.227e-09
Gpc3	34.122	1.13918	0.170166	6.6945	2.16405e-11	1.227e-09
Acsl4	1198.73	-0.451958	0.067727	-6.67323	2.50226e-11	1.40499e-09
Ap2s1	1332.93	0.396483	0.059538	6.65931	2.75107e-11	1.53652e-09
Cyp11a1	7922.74	-0.328193	0.0493352	-6.65232	2.88518e-11	1.60294e-09
Fam21	1721.02	-0.38689	0.0582254	-6.64469	3.03861e-11	1.67935e-09
Trappc8	590.136	-0.476972	0.0718984	-6.63398	3.26747e-11	1.79232e-09
Abhd2	224.367	-0.74391	0.112143	-6.63355	3.27697e-11	1.79232e-09
Map3k6	321.937	-0.637379	0.0962851	-6.6197	3.59918e-11	1.95349e-09
Zc3hav1	912.327	-0.420497	0.0635257	-6.61932	3.60866e-11	1.95349e-09
Atp5l	1309.54	0.518533	0.0784263	6.61173	3.79854e-11	2.04579e-09
Mctp1	563.593	-0.586092	0.0886569	-6.61079	3.82285e-11	2.04843e-09
Lsp1	1201.42	-0.417643	0.0633418	-6.59348	4.29647e-11	2.29058e-09
Ptafr	429.385	-0.595064	0.0902971	-6.59007	4.39613e-11	2.33194e-09
Lims1	2357.94	-0.362347	0.0551788	-6.56678	5.1414e-11	2.71137e-09
Gapdh	7119.78	0.243047	0.037015	6.56616	5.16279e-11	2.71137e-09
Ly6e	10350.5	0.358391	0.0546523	6.55767	5.46565e-11	2.85621e-09
Bin2	1902.61	-0.390097	0.0594941	-6.55691	5.49354e-11	2.85664e-09
Vdac2	2934.03	0.334948	0.0510908	6.55593	5.52969e-11	2.86134e-09
Il5ra	695.796	-0.492251	0.0751139	-6.55339	5.62464e-11	2.89628e-09
Mylk3	554.649	-0.590945	0.0903144	-6.54321	6.02139e-11	3.08552e-09
Ldlr	1114.74	-0.522209	0.0798563	-6.53935	6.17854e-11	3.15076e-09
Gm1966	759.333	-0.482554	0.0739541	-6.52505	6.79811e-11	3.45004e-09
Prg2	416864	0.272271	0.0417684	6.51859	7.0973e-11	3.58465e-09
Prodh	379.114	0.587913	0.0904577	6.49931	8.06887e-11	4.05595e-09
Cox6a1	1705.02	0.335995	0.0518142	6.48461	8.89639e-11	4.45072e-09
H2-Ke6	908.543	0.397309	0.0612868	6.48279	9.0044e-11	4.48351e-09
Metrnl	265.054	-0.610666	0.0943109	-6.47503	9.4793e-11	4.69782e-09
Nkiras2	101.415	-0.841518	0.130121	-6.46719	9.98394e-11	4.92479e-09
Trip11	154.272	-0.851212	0.131692	-6.46364	1.02217e-10	5.01861e-09
Rps27a	13465.1	0.38284	0.0592449	6.46198	1.03338e-10	5.05018e-09
S100a9	731.208	0.476482	0.0737998	6.4564	1.07221e-10	5.21578e-09
Rps12	9282.56	0.418335	0.0648485	6.45096	1.11141e-10	5.38169e-09
N4bp2	76.1476	-0.911917	0.141466	-6.44618	1.14708e-10	5.52903e-09
Cox17	1036.96	0.461151	0.0716107	6.43969	1.19718e-10	5.74426e-09
Ccdc107	173.057	0.72949	0.113555	6.4241	1.32656e-10	6.33628e-09
Sp3	683.762	-0.443598	0.0690837	-6.42117	1.35235e-10	6.43035e-09
Vps35	984.339	-0.423672	0.0660003	-6.41924	1.36953e-10	6.48286e-09
Ndufv3	853.948	0.378504	0.0592368	6.38967	1.6624e-10	7.83408e-09
Miox	166.982	0.708311	0.111018	6.38017	1.76887e-10	8.29876e-09
BC005537	1717.74	-0.437384	0.068663	-6.37002	1.89005e-10	8.82804e-09
Kdm3b	1163.75	-0.37945	0.0595813	-6.36861	1.90751e-10	8.87033e-09
Npl	1758.7	-0.353014	0.0554447	-6.36696	1.9281e-10	8.92676e-09
Sun1	648.209	-0.45045	0.0708202	-6.36048	2.01127e-10	9.27116e-09
Cass4	243.063	-0.786003	0.123811	-6.34839	2.17582e-10	9.98609e-09
Rpl13a	12884.4	0.318837	0.0503722	6.32962	2.45772e-10	1.1231e-08
Zbed6	99.5485	-0.901833	0.142773	-6.31657	2.6743e-10	1.21681e-08
Pkn1	1452.56	-0.388764	0.0615632	-6.31488	2.7037e-10	1.2249e-08
Ccnt2	589.318	-0.450764	0.0715746	-6.29783	3.01846e-10	1.36166e-08
42436	390.048	-0.534222	0.0848584	-6.29545	3.06507e-10	1.3768e-08
Rpl38	2913.01	0.381943	0.0608425	6.27757	3.43896e-10	1.53821e-08
Lnpep	362.814	-0.759928	0.121091	-6.27569	3.48089e-10	1.55039e-08
Ldha	7480.72	0.250991	0.0400257	6.27075	3.59303e-10	1.59361e-08
Capg	1634.04	-0.325258	0.0518924	-6.26794	3.65864e-10	1.61592e-08
Fam13b	232.24	-0.637432	0.101742	-6.26516	3.72446e-10	1.63135e-08
Rps13	4744.17	0.340524	0.0543495	6.26546	3.71734e-10	1.63135e-08
Lamtor4	1236.85	0.377111	0.0602008	6.26421	3.74712e-10	1.63449e-08
Lama5	363.266	-0.611424	0.097616	-6.26357	3.76268e-10	1.63452e-08
Hbb-y	13.2361	-1.02151	0.163218	-6.25859	3.88479e-10	1.68065e-08
Fcho2	1419.44	-0.348193	0.0556718	-6.25439	3.99077e-10	1.71945e-08
Cap1	9287.21	-0.289461	0.0462927	-6.25283	4.03068e-10	1.72959e-08
Pbxip1	1950.19	0.325735	0.0523656	6.22039	4.95933e-10	2.11946e-08
Atp6v0b	2986.72	0.290921	0.0469167	6.2008	5.6178e-10	2.39119e-08
Zfyve28	50.9433	1.00957	0.163005	6.1935	5.88434e-10	2.49458e-08
Prr5l	29.2448	-1.0417	0.168249	-6.19138	5.96389e-10	2.49842e-08
Ubl3	1277.47	-0.370125	0.0597743	-6.19204	5.93914e-10	2.49842e-08
Plekho2	1074.62	-0.405092	0.0654285	-6.19137	5.96439e-10	2.49842e-08
Ifi30	696.53	0.50406	0.0814333	6.18985	6.02213e-10	2.51263e-08
Rcc2	1277.52	0.417934	0.0675633	6.18582	6.1781e-10	2.56756e-08
Ptpn12	723.687	-0.430253	0.0695694	-6.18452	6.22934e-10	2.5787e-08
C3ar1	1116.5	-0.421377	0.0682658	-6.17259	6.71814e-10	2.77018e-08
Srp9	1375.33	0.36032	0.0585084	6.15843	7.34699e-10	3.0177e-08
Esyt1	6163.6	-0.334074	0.0542566	-6.1573	7.39948e-10	3.02748e-08
Snrpe	731.615	0.447849	0.0728857	6.14454	8.01967e-10	3.26856e-08
Cd48	823.699	-0.394061	0.0641813	-6.13981	8.26226e-10	3.34562e-08
Whsc1l1	1521.79	-0.360195	0.0586673	-6.13962	8.27214e-10	3.34562e-08
E230016K23Rik	161.108	-0.723123	0.117901	-6.1333	8.60735e-10	3.45472e-08
Pigt	1194.77	0.424073	0.0691368	6.13382	8.57917e-10	3.45472e-08
P2ry14	1756.97	-0.308502	0.0503475	-6.12746	8.92957e-10	3.557e-08
Park7	718.49	0.428107	0.0698614	6.12794	8.90222e-10	3.557e-08
Rassf3	1394.42	0.391251	0.0639356	6.11945	9.38969e-10	3.72623e-08
Tecr	1792.97	0.311707	0.0510029	6.11155	9.86702e-10	3.90098e-08
Spata13	255.238	0.594711	0.0973503	6.10897	1.00274e-09	3.93492e-08
Grcc10	724.763	0.472551	0.0773499	6.10927	1.0009e-09	3.93492e-08
Slc12a6	1704.99	-0.345404	0.0566689	-6.09513	1.09351e-09	4.25943e-08
Arhgef6	1110.51	-0.393721	0.0645935	-6.09538	1.0918e-09	4.25943e-08
Megf9	161.612	-0.812514	0.133596	-6.08189	1.18774e-09	4.60949e-08
St3gal4	1426.93	-0.381903	0.062812	-6.08009	1.20114e-09	4.64442e-08
Arhgap30	5316.07	-0.27239	0.0448175	-6.07777	1.21869e-09	4.69508e-08
Ikzf3	722.769	-0.487197	0.0801936	-6.07526	1.23786e-09	4.75158e-08
A230046K03Rik	439.338	-0.468147	0.0770959	-6.07228	1.26109e-09	4.82322e-08
Actn1	1472.52	0.316584	0.0521458	6.07113	1.27014e-09	4.84029e-08
Pla2g4a	658.941	-0.517189	0.0852479	-6.06688	1.30423e-09	4.95231e-08
Copz1	2557.26	0.2832	0.046738	6.0593	1.36714e-09	5.17257e-08
Slc25a3	2012.69	0.306462	0.0506608	6.0493	1.45476e-09	5.48446e-08
Rassf5	3279.56	-0.265883	0.0440063	-6.04192	1.52289e-09	5.72087e-08
Gbp9	64.8262	-0.886362	0.146766	-6.03929	1.54796e-09	5.7944e-08
Epn1	1276.15	0.328055	0.0543261	6.03863	1.55432e-09	5.79768e-08
Rps6ka3	890.067	-0.386353	0.0640506	-6.032	1.6194e-09	6.01916e-08
Atp5f1	2545.52	0.332011	0.0551066	6.02489	1.69228e-09	6.26796e-08
Tnfrsf14	182.202	-0.628692	0.104488	-6.01689	1.778e-09	6.56245e-08
Itpkb	272.432	-0.667336	0.110947	-6.01491	1.79989e-09	6.62007e-08
Tpd52	1161.13	0.341353	0.0568162	6.00803	1.87794e-09	6.88316e-08
B3gnt7	243.132	0.642522	0.106968	6.00669	1.89352e-09	6.90525e-08
Csf1r	1772.21	-0.310882	0.0517586	-6.00639	1.89705e-09	6.90525e-08
Unc93b1	391.341	0.501197	0.0835186	6.00102	1.96085e-09	7.08861e-08
Smim14	1097.18	0.400685	0.0667685	6.00111	1.95971e-09	7.08861e-08
Stk26	212.741	-0.678063	0.113279	-5.98577	2.15363e-09	7.75894e-08
Uqcrh	1575.43	0.424904	0.0710342	5.98168	2.20845e-09	7.9294e-08
Chd7	2060.27	0.383147	0.064139	5.9737	2.31937e-09	8.29943e-08
Imp3	310.969	0.547718	0.0917414	5.97024	2.36904e-09	8.4485e-08
Rragc	1218.43	-0.355124	0.0595417	-5.96428	2.45709e-09	8.73302e-08
Dennd6a	191.191	-0.612984	0.102806	-5.96253	2.48363e-09	8.79771e-08
Abca3	182.602	-0.647507	0.10861	-5.96178	2.495e-09	8.80844e-08
Ddx5	11225.2	-0.259875	0.0436019	-5.96018	2.51962e-09	8.86571e-08
Prkd3	592.219	0.451701	0.0758805	5.95279	2.63608e-09	9.24467e-08
Bank1	705.779	-0.517313	0.0869163	-5.95185	2.65122e-09	9.26697e-08
Mrpl45	544.443	0.44216	0.0744089	5.94229	2.8106e-09	9.79164e-08
Tmsb4x	87492.3	0.352454	0.0593974	5.93382	2.95958e-09	1.02768e-07
Pkm	14856.7	0.234287	0.0394968	5.93179	2.99654e-09	1.0371e-07
Flnb	964.828	-0.493603	0.0832636	-5.9282	3.06276e-09	1.05655e-07
Map3k3	679.211	-0.452134	0.0763283	-5.92354	3.15084e-09	1.0834e-07
AI662270	1923.6	0.403273	0.0680982	5.92193	3.18181e-09	1.09049e-07
Nat6	689.307	0.454011	0.0766925	5.91989	3.22156e-09	1.10054e-07
Pglyrp1	12945.1	0.250008	0.042332	5.90589	3.50754e-09	1.19437e-07
Laptm4a	1888.15	0.283415	0.0480222	5.90174	3.59694e-09	1.22088e-07
Pgls	509.517	0.482213	0.0817461	5.89891	3.65905e-09	1.23798e-07
Grk5	87.3328	-0.827566	0.14044	-5.89265	3.80042e-09	1.2817e-07
Tapbp	3285.12	0.253668	0.0430706	5.88958	3.8718e-09	1.30162e-07
Hic1	279.79	0.55277	0.0939094	5.8862	3.95176e-09	1.32428e-07
Rps9	16430.4	0.270912	0.0460384	5.88448	3.99316e-09	1.33392e-07
Perp	3041.71	-0.308475	0.0524305	-5.88351	4.01657e-09	1.33751e-07
Rhog	3089.61	0.283009	0.0482107	5.87026	4.35121e-09	1.44438e-07
Capza1	3822.79	-0.260988	0.0445048	-5.86426	4.51133e-09	1.49284e-07
Asph	672.472	-0.398012	0.0679297	-5.85917	4.65174e-09	1.53449e-07
Gpaa1	456.31	0.478732	0.0817377	5.85693	4.71508e-09	1.55054e-07
Antxr2	413.354	-0.471647	0.0805676	-5.85405	4.79746e-09	1.57273e-07
Rps28	5154.84	0.344676	0.059009	5.84107	5.18661e-09	1.69504e-07
Rgs3	225.638	-0.662779	0.113619	-5.83333	5.43307e-09	1.76466e-07
Eri1	546.126	-0.461038	0.0790311	-5.83363	5.42341e-09	1.76466e-07
Acly	1948.12	-0.323647	0.0555324	-5.82807	5.60708e-09	1.81559e-07
Snhg20	267.012	0.619908	0.106459	5.82295	5.78195e-09	1.86649e-07
Arhgef3	848.029	-0.395412	0.0679192	-5.82179	5.82197e-09	1.87368e-07
Spint2	436.562	0.48833	0.0839352	5.81794	5.95777e-09	1.91156e-07
Cdk9	1923.73	0.317803	0.0546668	5.81346	6.11953e-09	1.95751e-07
Myadm	6651.33	-0.256921	0.044249	-5.80626	6.3883e-09	2.03731e-07
Agl	980.382	0.36703	0.0632844	5.79969	6.64382e-09	2.11242e-07
Dock2	2632.4	-0.320224	0.0552532	-5.79557	6.80887e-09	2.15839e-07
Atp11b	2889.74	-0.269382	0.0465519	-5.7867	7.17827e-09	2.26868e-07
Agpat4	278.432	-0.572153	0.0988914	-5.78567	7.22253e-09	2.27585e-07
Rpl14	4919.16	0.259472	0.0448648	5.78341	7.32005e-09	2.29972e-07
Nabp1	2055.51	-0.419734	0.0726284	-5.7792	7.50562e-09	2.35102e-07
Gpr157	142.066	0.697116	0.120829	5.76944	7.95336e-09	2.48389e-07
Cdk5r1	1020.8	0.349197	0.0605929	5.763	8.26322e-09	2.57305e-07
Cyp4f18	12971.8	0.234419	0.040729	5.75558	8.63451e-09	2.67786e-07
Rps4x	9271.38	0.221065	0.0384109	5.75527	8.65053e-09	2.67786e-07
Irf2bp2	3157.54	0.235673	0.041086	5.73609	9.6889e-09	2.99053e-07
Gpi1	17153.6	0.226048	0.0394555	5.7292	1.00903e-08	3.10536e-07
Tspo	3740.34	0.335206	0.0585286	5.72721	1.02094e-08	3.13044e-07
Fam126a	774.6	-0.368847	0.0644066	-5.72685	1.02312e-08	3.13044e-07
Gpx4	5089.77	0.33059	0.0577535	5.72416	1.03946e-08	3.17125e-07
C1galt1	362.668	-0.504145	0.0881336	-5.72023	1.06378e-08	3.2361e-07
Tctex1d2	150.785	0.67597	0.118199	5.71892	1.07203e-08	3.25184e-07
Ago2	250.363	-0.649055	0.113503	-5.71841	1.07522e-08	3.25217e-07
Dgkd	1628.52	-0.287715	0.0503247	-5.71716	1.08316e-08	3.2575e-07
Bms1	882.97	-0.344712	0.0602894	-5.71763	1.08022e-08	3.2575e-07
Gpr55	549.031	-0.434356	0.0760956	-5.70803	1.14293e-08	3.4275e-07
Slco4c1	113.241	-0.758474	0.13294	-5.70537	1.1609e-08	3.47151e-07
Trappc4	654.455	0.387568	0.0679413	5.70446	1.16712e-08	3.48027e-07
Rps21	4184.87	0.387092	0.0678676	5.70364	1.17278e-08	3.48728e-07
Mrfap1	902.761	0.363226	0.0637613	5.69665	1.22187e-08	3.62304e-07
Cd24a	40144.7	-0.227519	0.0399529	-5.69468	1.23601e-08	3.65471e-07
Ugt1a7c	249.072	-0.574451	0.100913	-5.69251	1.25189e-08	3.69132e-07
Cln5	704.599	-0.399574	0.0702439	-5.68839	1.28246e-08	3.77094e-07
St6gal1	77.0803	-0.805446	0.141617	-5.68749	1.28918e-08	3.78015e-07
Tmsb10	1322.38	0.358439	0.0630643	5.68371	1.31808e-08	3.85418e-07
Zcchc6	684.433	-0.442115	0.0777985	-5.68282	1.32489e-08	3.86341e-07
Stard4	207.009	-0.657531	0.115936	-5.67151	1.41548e-08	4.1162e-07
Lyst	912.88	-0.449657	0.0798171	-5.63359	1.76496e-08	5.11838e-07
Zfp646	201.75	-0.596666	0.106061	-5.62566	1.84798e-08	5.34446e-07
Rnase6	888.147	-0.421359	0.0749646	-5.62077	1.90104e-08	5.48288e-07
Coro2a	5492.27	-0.211666	0.0376735	-5.61843	1.92698e-08	5.54255e-07
Cd300lb	2330.4	-0.330001	0.0587753	-5.61462	1.96991e-08	5.6487e-07
Rab37	1378.21	-0.301551	0.0537121	-5.61421	1.97458e-08	5.6487e-07
Spns3	3165.66	0.347456	0.0619217	5.61122	2.0091e-08	5.7319e-07
Cast	1810.78	-0.316516	0.0564383	-5.60817	2.04471e-08	5.81779e-07
Cdk2ap2	898.429	0.371364	0.0662591	5.60473	2.0858e-08	5.91874e-07
Cd226	28.6128	-0.948959	0.169349	-5.60356	2.09988e-08	5.94273e-07
Ptpn1	1934.07	-0.267937	0.0478383	-5.60088	2.13267e-08	6.01937e-07
Anp32a	3149.08	0.257699	0.0460296	5.59855	2.16151e-08	6.0845e-07
Parp4	596.872	-0.40758	0.0728277	-5.59649	2.1873e-08	6.14073e-07
Prkx	279.152	-0.564245	0.100853	-5.59475	2.20938e-08	6.18625e-07
Trim28	961.139	0.386454	0.0691655	5.58739	2.30512e-08	6.43726e-07
Rpl35a	5483.73	0.316404	0.0567062	5.5797	2.40935e-08	6.71057e-07
Zwint	1816.44	0.324493	0.0582326	5.57236	2.51306e-08	6.98102e-07
Aldoa	19078.8	0.229328	0.0411819	5.56867	2.56691e-08	7.1119e-07
Themis2	464.703	-0.415786	0.0747237	-5.56431	2.63193e-08	7.27295e-07
Larp1	976.545	0.344845	0.061997	5.56228	2.66269e-08	7.33874e-07
Lamtor2	634.006	0.42859	0.0770796	5.56036	2.69219e-08	7.40072e-07
Mfsd10	886.871	0.349529	0.0629054	5.55642	2.75356e-08	7.54977e-07
Sf3b5	548.486	0.413615	0.0745504	5.54812	2.88751e-08	7.89651e-07
Pim1	5235.51	-0.295163	0.053208	-5.54735	2.9004e-08	7.91126e-07
Pdlim5	647.207	-0.392038	0.0707013	-5.545	2.93959e-08	7.99751e-07
2010107E04Rik	699.732	0.441616	0.0796623	5.54361	2.96306e-08	8.04062e-07
Cstb	689.404	0.462645	0.0834726	5.54247	2.98233e-08	8.07218e-07
Rnf144b	2290.93	-0.272219	0.0491521	-5.5383	3.05418e-08	8.24549e-07
Aurkaip1	876.955	0.328374	0.059359	5.53201	3.16586e-08	8.52521e-07
Mmp9	65.3324	-0.848846	0.153707	-5.52249	3.3422e-08	8.97716e-07
Slc43a2	855.689	-0.359413	0.065108	-5.52026	3.38501e-08	9.06908e-07
Uhrf1bp1	340.553	0.476156	0.0863001	5.51744	3.43972e-08	9.19233e-07
Csf1	2750.65	-0.46862	0.0849689	-5.51519	3.48406e-08	9.28731e-07
Cox14	305.408	0.514579	0.0934083	5.50892	3.61045e-08	9.59998e-07
Bcl2a1b	414.567	-0.478332	0.0869005	-5.50436	3.70513e-08	9.82696e-07
Mprip	685.873	-0.368739	0.0670082	-5.5029	3.736e-08	9.88402e-07
Add3	2379.57	-0.276448	0.0503037	-5.49558	3.89421e-08	1.02768e-06
Wrn	229.155	-0.555017	0.101021	-5.49409	3.92722e-08	1.03381e-06
42622	2491.01	-0.288207	0.0524827	-5.49147	3.98603e-08	1.04668e-06
H2afx	834.017	0.485305	0.0884104	5.48923	4.03694e-08	1.05742e-06
Snrnp70	8605.47	0.23984	0.0437021	5.48807	4.06359e-08	1.06176e-06
2410006H16Rik	652.366	0.44364	0.0809261	5.48205	4.20435e-08	1.09583e-06
Gnai3	1962.27	-0.289262	0.0528033	-5.4781	4.29917e-08	1.11778e-06
H2-K1	6011.12	0.260877	0.0476358	5.4765	4.3383e-08	1.12519e-06
Mat2a	1780.65	-0.252225	0.0460914	-5.47228	4.4429e-08	1.14949e-06
Rnasel	2621.44	-0.39907	0.072967	-5.46918	4.5212e-08	1.16689e-06
Itgb2	13698.6	-0.230361	0.0421395	-5.46663	4.58682e-08	1.18094e-06
Rps24	9791.79	0.338772	0.0619993	5.46413	4.65188e-08	1.19477e-06
Itgam	15292	-0.220858	0.0404307	-5.46263	4.69128e-08	1.20197e-06
Atp5g3	1289.66	0.332791	0.060979	5.45746	4.82995e-08	1.2345e-06
Rp2h	735.379	-0.393974	0.072233	-5.45421	4.91913e-08	1.25426e-06
Csnk2b	1161.58	0.300869	0.0551816	5.45235	4.9709e-08	1.26213e-06
Chchd2	1080.74	0.414565	0.0760357	5.45224	4.97389e-08	1.26213e-06
Kcnq1ot1	445.648	0.45495	0.0834772	5.44999	5.03721e-08	1.27513e-06
Fam195b	645.55	0.397781	0.0730348	5.44646	5.13822e-08	1.29758e-06
Sepp1	644.816	-0.398409	0.0731778	-5.44439	5.19825e-08	1.30961e-06
Sptbn1	1532.91	-0.34427	0.0633782	-5.432	5.57258e-08	1.40057e-06
Sgms1	737.558	-0.441181	0.0812423	-5.43044	5.62165e-08	1.40955e-06
Smad3	270.538	-0.488502	0.0901321	-5.41985	5.96496e-08	1.49209e-06
Plek	3494.94	-0.622296	0.114841	-5.41878	6.00079e-08	1.4975e-06
Tbx6	101.719	0.742894	0.137171	5.41584	6.10031e-08	1.51875e-06
Tbca	634.471	0.368309	0.0680449	5.41273	6.2072e-08	1.54172e-06
Hdgf	3169.84	0.278161	0.0514163	5.40997	6.30339e-08	1.56194e-06
Rps15	6884.91	0.286624	0.0530437	5.40355	6.53361e-08	1.61519e-06
Zbtb33	175.515	-0.639016	0.118306	-5.40137	6.61346e-08	1.63111e-06
Tomm6	551.35	0.461475	0.0855923	5.39154	6.98548e-08	1.71885e-06
Lmo4	903.61	0.359426	0.0667611	5.38377	7.29411e-08	1.79062e-06
Brd3	2400.98	0.31406	0.0583563	5.38176	7.37608e-08	1.80654e-06
Mogs	486.937	0.401123	0.0746172	5.37575	7.62663e-08	1.86358e-06
Meis1	32.804	-0.912758	0.169873	-5.37317	7.73635e-08	1.88603e-06
Myo1d	886.353	-0.387151	0.0720949	-5.37002	7.87284e-08	1.91488e-06
Krt80	41.8099	-0.882329	0.164337	-5.36901	7.91706e-08	1.92121e-06
Rpl17	9646.99	0.300039	0.0559271	5.36482	8.1031e-08	1.96184e-06
Azin1	688.662	-0.346032	0.0645372	-5.36174	8.24239e-08	1.991e-06
Zbtb16	296.95	-0.472327	0.0881121	-5.36053	8.29796e-08	1.99985e-06
Sys1	685.314	0.369309	0.0689161	5.35883	8.3764e-08	2.01415e-06
Rab8b	2191.19	-0.316857	0.0591495	-5.35689	8.46689e-08	2.03128e-06
Atp5e	1158.25	0.385027	0.0719101	5.35428	8.58973e-08	2.05608e-06
Itsn2	671.416	-0.380883	0.0711685	-5.35185	8.70582e-08	2.07446e-06
Txn2	772.21	0.338041	0.0631634	5.35186	8.70556e-08	2.07446e-06
Zyx	6803.91	-0.27442	0.0513558	-5.3435	9.11679e-08	2.1675e-06
Supt20	295.108	-0.559573	0.104803	-5.33927	9.33195e-08	2.21366e-06
Dusp6	745.444	-0.489197	0.0916326	-5.33868	9.36257e-08	2.21595e-06
Tagap	698.21	-0.38771	0.0726678	-5.33537	9.53488e-08	2.25168e-06
R3hdm4	1711.72	0.297211	0.055728	5.33324	9.64746e-08	2.27318e-06
Rps3	11778.9	0.249901	0.0468904	5.32947	9.85023e-08	2.31579e-06
Hbegf	47.4396	-0.848648	0.1593	-5.32735	9.9658e-08	2.33776e-06
Xbp1	2024.61	-0.328468	0.0616719	-5.32605	1.00372e-07	2.34929e-06
Ccr1l1	65.3265	-0.794522	0.14931	-5.3213	1.03028e-07	2.4061e-06
Fndc5	83.1316	-0.740721	0.139232	-5.32004	1.03742e-07	2.41745e-06
Fam111a	1809.13	-0.319153	0.0600063	-5.31866	1.04537e-07	2.43059e-06
Max	1590.12	0.322412	0.0606375	5.31704	1.05467e-07	2.44683e-06
Rgs18	1513.37	-0.372379	0.0700584	-5.31526	1.06503e-07	2.46544e-06
Atf4	3488.07	0.302531	0.05711	5.29735	1.17497e-07	2.714e-06
Osbpl8	1450.94	-0.371944	0.0702714	-5.29297	1.20347e-07	2.77375e-06
Alg10b	161.582	-0.60604	0.114529	-5.29159	1.2126e-07	2.78872e-06
Arpc1b	9496.42	-0.188462	0.0356242	-5.29027	1.22135e-07	2.80274e-06
Cuta	711.37	0.375133	0.0709911	5.28423	1.26235e-07	2.88839e-06
Padi2	712.499	-0.34346	0.0650005	-5.28397	1.26415e-07	2.88839e-06
H2afj	1040.76	0.347013	0.0656912	5.28249	1.27439e-07	2.9055e-06
Nckap1l	2638.67	-0.259599	0.0491582	-5.28089	1.28558e-07	2.92469e-06
P4hb	6688	-0.241634	0.0457612	-5.28032	1.28957e-07	2.92747e-06
Camk1d	1201.24	-0.341068	0.0646066	-5.27916	1.29778e-07	2.93977e-06
Sephs2	1650.88	0.371746	0.0704527	5.27653	1.31651e-07	2.97583e-06
Vasp	12706.9	0.225634	0.0427744	5.27498	1.32773e-07	2.99478e-06
Iqgap2	804.12	-0.392066	0.0743789	-5.2712	1.35535e-07	3.05055e-06
Cat	2813.88	-0.286137	0.0542973	-5.26981	1.36563e-07	3.06715e-06
Cd37	4701.7	0.253437	0.0481504	5.26344	1.41386e-07	3.16872e-06
Arhgef39	322.395	0.550556	0.104681	5.25938	1.44544e-07	3.23264e-06
Zbtb41	206.142	-0.528934	0.100751	-5.24992	1.52165e-07	3.39589e-06
Amica1	16.5862	0.873849	0.166603	5.24509	1.56204e-07	3.47867e-06
Smpd5	65.65	0.79011	0.15068	5.24364	1.5744e-07	3.49881e-06
Dok2	2140.7	0.366286	0.0698709	5.24233	1.58565e-07	3.51641e-06
Stag2	1564.62	-0.336378	0.0642004	-5.2395	1.61016e-07	3.56328e-06
Snx1	378.291	-0.440032	0.0840189	-5.2373	1.62947e-07	3.59846e-06
Cd84	8060.53	-0.255726	0.0488614	-5.23371	1.66143e-07	3.66139e-06
Nr2c2	106.576	-0.682612	0.130442	-5.23307	1.6672e-07	3.66646e-06
Sun2	7512.86	0.262603	0.050226	5.22842	1.70967e-07	3.75204e-06
Cyba	10871.9	0.266467	0.0509898	5.22589	1.73318e-07	3.79574e-06
Ankrd33b	2121.87	-0.291671	0.0558429	-5.22306	1.75993e-07	3.84635e-06
Mcee	410.328	0.43233	0.0827973	5.22154	1.77438e-07	3.86992e-06
Amfr	2807.16	-0.217097	0.0416083	-5.21763	1.81229e-07	3.94444e-06
Gna12	217.13	-0.532049	0.101993	-5.21653	1.82303e-07	3.95966e-06
Abca13	127.746	-0.680827	0.130635	-5.21166	1.87161e-07	4.05683e-06
I730030J21Rik	245.172	0.517372	0.0993525	5.20744	1.91461e-07	4.14152e-06
Rps6	13431	0.241924	0.0464934	5.20341	1.95667e-07	4.22384e-06
AF251705	144.071	0.633599	0.12178	5.2028	1.96307e-07	4.22901e-06
Eef1b2	4800.95	0.267765	0.0514995	5.19938	1.9995e-07	4.29872e-06
Cd180	57.6153	-0.776561	0.149498	-5.19446	2.05317e-07	4.40514e-06
Adamts13	335.942	0.435275	0.0838416	5.19164	2.08452e-07	4.46333e-06
Rogdi	1626.58	0.339778	0.0654918	5.18809	2.12458e-07	4.53988e-06
Hist1h1c	663.193	-0.49587	0.0956204	-5.18582	2.15061e-07	4.57933e-06
Eif3k	1376.18	0.277451	0.0535028	5.18573	2.15171e-07	4.57933e-06
H2-D1	7093.89	0.264034	0.0509263	5.18463	2.16439e-07	4.59705e-06
Lrch3	112.816	-0.647876	0.125043	-5.18123	2.20432e-07	4.67245e-06
Cltc	2308.93	-0.308531	0.0595908	-5.1775	2.24876e-07	4.7571e-06
Api5	1164.68	-0.339102	0.0655147	-5.17597	2.26729e-07	4.78669e-06
1810037I17Rik	1139.43	0.39146	0.0758809	5.15888	2.48434e-07	5.23448e-06
Cd300a	879.808	-0.333583	0.0647076	-5.15524	2.53313e-07	5.32664e-06
Slmap	974.227	-0.339272	0.0659004	-5.14825	2.62925e-07	5.51777e-06
Tank	1038.26	-0.297954	0.0578863	-5.14722	2.64371e-07	5.53711e-06
1700020L24Rik	267.032	0.535755	0.104112	5.14594	2.66186e-07	5.56408e-06
Prdx5	5852.48	0.262826	0.0510911	5.14427	2.68565e-07	5.60272e-06
Agfg2	552.735	-0.478928	0.093165	-5.14064	2.73807e-07	5.70079e-06
Cntrl	897.925	-0.313242	0.0609839	-5.13647	2.7995e-07	5.81724e-06
Dock5	1243.37	-0.297724	0.0580081	-5.13245	2.85993e-07	5.93112e-06
Gm15800	949.472	-0.322143	0.0629506	-5.11739	3.09798e-07	6.41222e-06
Xiap	846.972	-0.348791	0.0682025	-5.11405	3.15322e-07	6.51378e-06
Pld3	1463.04	0.305525	0.0597855	5.11036	3.2155e-07	6.62945e-06
Hiatl1	1782.94	-0.265589	0.051979	-5.10954	3.2294e-07	6.64514e-06
P2rx1	4958.47	-0.231421	0.0453284	-5.10542	3.30054e-07	6.77831e-06
Rpl22	2961.59	0.318622	0.0625473	5.0941	3.50406e-07	7.18231e-06
Lrrc8c	74.196	-0.725296	0.14249	-5.09016	3.57753e-07	7.31869e-06
Ndufs2	1298.69	0.262446	0.0515768	5.08844	3.6102e-07	7.357e-06
Pde7a	675.138	-0.33736	0.0662977	-5.08857	3.60777e-07	7.357e-06
Heatr5a	1274.9	-0.383171	0.0753623	-5.08439	3.68809e-07	7.50125e-06
Ep300	1211.98	-0.28429	0.0559276	-5.08317	3.71178e-07	7.53492e-06
Ksr1	474.87	-0.36599	0.0720062	-5.08276	3.7199e-07	7.5369e-06
Aff4	1186.27	-0.317214	0.0624364	-5.08059	3.76257e-07	7.60876e-06
Ccr5	144.57	-0.620092	0.122088	-5.07906	3.79299e-07	7.65561e-06
Lage3	209	0.515608	0.101578	5.07597	3.85526e-07	7.76644e-06
Ndufa4	1168.62	0.324591	0.0640262	5.06965	3.98541e-07	8.01333e-06
Rbm25	2262.91	0.256654	0.0506782	5.0644	4.09696e-07	8.22196e-06
Cish	1703.25	-0.247552	0.048886	-5.06386	4.10852e-07	8.22952e-06
Tmem134	901.809	0.32729	0.0646594	5.06175	4.1542e-07	8.30526e-06
Cox6b1	1458.21	0.304946	0.0603118	5.05616	4.27785e-07	8.5363e-06
Cotl1	17391.5	0.199414	0.0394769	5.05141	4.38568e-07	8.73495e-06
Psmb1	1476.89	0.303082	0.0600456	5.04753	4.47555e-07	8.89716e-06
Atp5g2	1030.78	0.307934	0.061035	5.04521	4.53032e-07	8.98912e-06
Csf2rb	16371.2	-0.257188	0.0509946	-5.04343	4.57258e-07	9.05594e-06
Rpl37	2636.94	0.274287	0.054469	5.03566	4.76214e-07	9.41371e-06
Tomm5	329.584	0.45167	0.0897285	5.03374	4.8099e-07	9.49034e-06
Unc5c	64.6447	-0.751278	0.149263	-5.03325	4.82239e-07	9.49722e-06
Rnf144a	42.4781	-0.831812	0.165334	-5.03109	4.87702e-07	9.58692e-06
Slc6a9	342.816	0.446036	0.0886928	5.029	4.93054e-07	9.67413e-06
Sesn2	317.695	-0.527905	0.105168	-5.01961	5.17755e-07	1.01399e-05
Pycard	1400.49	0.293425	0.0584636	5.01893	5.19594e-07	1.01571e-05
Fosb	33.5479	-0.848354	0.169089	-5.01719	5.24314e-07	1.02304e-05
Clcn5	48.9933	-0.807342	0.160952	-5.01605	5.27439e-07	1.02724e-05
Cdk11b	1240.92	0.274425	0.054732	5.01397	5.33176e-07	1.0365e-05
Skil	468.869	0.409315	0.0816592	5.01248	5.37329e-07	1.04266e-05
Brk1	1886.64	0.283957	0.0566562	5.01193	5.38874e-07	1.04373e-05
2310036O22Rik	1436.77	0.248109	0.0495747	5.00475	5.59352e-07	1.08141e-05
Nin	2989.29	-0.280414	0.0560433	-5.00352	5.62916e-07	1.08631e-05
Rpl24	4070.46	0.258148	0.0516233	5.0006	5.7151e-07	1.10089e-05
Ddx39b	2208.74	0.250018	0.0500681	4.99356	5.92767e-07	1.13975e-05
Slc16a3	2708.09	-0.243289	0.0487485	-4.99069	6.01644e-07	1.15472e-05
Slc24a3	534.576	0.384482	0.0770632	4.98918	6.06357e-07	1.16165e-05
Anp32b	2089.15	0.33696	0.0675477	4.98847	6.08585e-07	1.16381e-05
Elmo2	594.82	-0.373845	0.0749668	-4.98681	6.13843e-07	1.17174e-05
Pde3b	966.581	-0.375268	0.0754164	-4.97594	6.49302e-07	1.23719e-05
Idi1	562.57	-0.395496	0.0795052	-4.97447	6.5427e-07	1.24441e-05
Nek7	631.443	-0.347505	0.0699038	-4.97119	6.65436e-07	1.26337e-05
Mrps21	672.466	0.374716	0.075508	4.96261	6.95537e-07	1.31815e-05
Rps29	5336.18	0.312378	0.0629693	4.9608	7.02041e-07	1.32809e-05
Rp9	624.425	0.385586	0.0778293	4.95426	7.26062e-07	1.37108e-05
Ptpn18	797.737	0.342491	0.0693408	4.93925	7.84252e-07	1.47831e-05
Adk	471.8	-0.380025	0.0770258	-4.93373	8.06728e-07	1.51797e-05
Mboat1	810.905	-0.336888	0.0683382	-4.92972	8.23459e-07	1.54404e-05
Stim1	1136.68	-0.298257	0.0605018	-4.92971	8.23509e-07	1.54404e-05
Itpr2	643.822	0.381847	0.07752	4.92579	8.40222e-07	1.57259e-05
Dpm3	213.792	0.533067	0.108251	4.92434	8.46447e-07	1.58143e-05
Glrx5	510.864	0.412543	0.0838799	4.91825	8.73198e-07	1.62853e-05
Nrros	1123.79	-0.335878	0.0682988	-4.91777	8.75343e-07	1.62965e-05
Rps23	5142.99	0.240503	0.0490105	4.90717	9.24015e-07	1.71724e-05
Ampd3	502.137	-0.518548	0.105685	-4.90657	9.26846e-07	1.71947e-05
Ints8	155.98	-0.550128	0.112135	-4.90596	9.29735e-07	1.7218e-05
Camkk1	693.294	-0.431192	0.0879006	-4.90545	9.32156e-07	1.72326e-05
Rps17	4480.34	0.206201	0.0420529	4.90337	9.42059e-07	1.73853e-05
Arrb2	3421.97	0.249746	0.0509918	4.89777	9.69326e-07	1.78562e-05
2700094K13Rik	320.029	0.439896	0.0898279	4.8971	9.72626e-07	1.78562e-05
Dennd4a	1405.34	-0.367049	0.0749524	-4.89709	9.72654e-07	1.78562e-05
Ankrd13c	145.247	-0.553366	0.113026	-4.89592	9.78458e-07	1.79316e-05
Rgs14	1818.89	-0.309328	0.0632543	-4.89022	1.00722e-06	1.84267e-05
Il21r	76.7003	0.727042	0.148691	4.8896	1.01039e-06	1.84527e-05
Ndufs7	454.001	0.436132	0.0892613	4.88601	1.029e-06	1.87601e-05
Emilin2	4882.88	-0.267152	0.0546861	-4.8852	1.03324e-06	1.8805e-05
Alox5ap	15733.4	0.197064	0.0403935	4.87862	1.06833e-06	1.94101e-05
Larp4b	854.526	-0.319836	0.0656279	-4.87348	1.09651e-06	1.98879e-05
Hcst	481.628	0.402631	0.0826282	4.8728	1.10028e-06	1.99221e-05
Stmn1	1823.05	0.295541	0.0606965	4.86917	1.12068e-06	2.02567e-05
Ripk1	781.246	-0.304952	0.0626528	-4.86733	1.13117e-06	2.04113e-05
Dck	600.347	-0.363869	0.0747783	-4.86597	1.13895e-06	2.05167e-05
C7	119.445	-0.61669	0.126803	-4.86337	1.15403e-06	2.07529e-05
Mbnl1	2718.87	-0.296937	0.0611862	-4.85301	1.216e-06	2.183e-05
42620	1512.69	-0.246865	0.0508917	-4.85078	1.22975e-06	2.20394e-05
Samhd1	10679.5	-0.243106	0.0501244	-4.85005	1.23432e-06	2.20838e-05
Pggt1b	76.5901	-0.668686	0.137908	-4.84879	1.24219e-06	2.21871e-05
Rtcb	783.056	0.333728	0.0689511	4.84007	1.29794e-06	2.31436e-05
Clip2	282.995	-0.450155	0.0930798	-4.83622	1.3233e-06	2.3556e-05
Vars	782.856	0.313343	0.0648127	4.83459	1.33421e-06	2.37103e-05
Mrpl41	623.019	0.395388	0.0817989	4.83365	1.34051e-06	2.37822e-05
Eif1	7525.35	0.253708	0.0525245	4.83027	1.36345e-06	2.41476e-05
Tmem64	1313.98	-0.382625	0.0792193	-4.82995	1.36568e-06	2.41476e-05
Ikzf1	1506.68	-0.372883	0.0772496	-4.82699	1.38614e-06	2.44683e-05
Ramp1	358.244	0.421267	0.0873001	4.8255	1.39649e-06	2.461e-05
Tm9sf1	503.469	0.390958	0.0810266	4.82506	1.39963e-06	2.46242e-05
Eif4b	2970.19	0.202041	0.0419018	4.82177	1.42287e-06	2.49914e-05
1110037F02Rik	554.209	-0.328665	0.0683991	-4.8051	1.54675e-06	2.7122e-05
Fgd6	230.719	-0.481202	0.100366	-4.79446	1.63111e-06	2.84692e-05
Nek6	775.545	-0.337644	0.0704243	-4.79443	1.63139e-06	2.84692e-05
Laptm5	16358.7	0.215452	0.0449383	4.79439	1.63167e-06	2.84692e-05
Smg1	1296.63	-0.258437	0.0539525	-4.79007	1.66722e-06	2.90416e-05
Prkca	766.614	-0.307935	0.0643109	-4.78823	1.6826e-06	2.92612e-05
Ndufb4	319.778	0.466495	0.0974451	4.78726	1.69074e-06	2.93544e-05
Abracl	1087.53	0.29545	0.0617308	4.78611	1.70049e-06	2.94751e-05
Usp25	931.652	-0.343129	0.0717488	-4.78237	1.73244e-06	2.99798e-05
AW549877	516.696	-0.402441	0.0841806	-4.78069	1.74693e-06	3.0181e-05
Ergic3	816.743	0.358221	0.0749732	4.77798	1.77066e-06	3.0541e-05
Ndufa1	828.321	0.342372	0.0718397	4.76578	1.88123e-06	3.23952e-05
Tomm20	955.137	0.335444	0.0704141	4.76388	1.89906e-06	3.26489e-05
Dusp5	110.075	-0.618591	0.129896	-4.7622	1.91492e-06	3.28682e-05
Sec11c	2335.21	0.254798	0.0535797	4.75549	1.97961e-06	3.39233e-05
Rara	1459.37	-0.326608	0.068741	-4.75129	2.02124e-06	3.45715e-05
Snx17	827.013	0.286248	0.0602498	4.75101	2.02399e-06	3.45715e-05
Herc4	950.878	-0.357142	0.0752166	-4.74818	2.05251e-06	3.50021e-05
Tceb3	1362.15	-0.247935	0.05224	-4.74607	2.07408e-06	3.53129e-05
Cd300ld	77.2977	-0.652669	0.137591	-4.74355	2.10004e-06	3.56687e-05
Gramd4	891.672	-0.294558	0.0620986	-4.74339	2.10174e-06	3.56687e-05
Chst12	2554.95	0.241794	0.0510018	4.7409	2.12775e-06	3.60522e-05
Kctd20	1821.46	-0.344527	0.0727812	-4.73374	2.20425e-06	3.72289e-05
Gnl1	911.32	0.370211	0.078203	4.73397	2.20168e-06	3.72289e-05
Atf7ip	389.342	-0.477115	0.10088	-4.72955	2.25017e-06	3.79437e-05
Ltb4r2	144.174	-0.576766	0.122117	-4.72307	2.32313e-06	3.91116e-05
Rps5	7177.71	0.20969	0.044424	4.7202	2.35614e-06	3.96041e-05
Calm1	4389.87	-0.225712	0.0478363	-4.71844	2.37663e-06	3.98851e-05
Adgrg1	726.719	0.383746	0.081351	4.71716	2.39159e-06	4.00724e-05
Orai2	1531.06	-0.254746	0.0540127	-4.71641	2.40039e-06	4.01561e-05
Cox7a2l	2825.51	0.245942	0.052173	4.71397	2.42931e-06	4.05115e-05
Rassf4	405.677	-0.555529	0.117845	-4.71407	2.42818e-06	4.05115e-05
Pqlc3	989.836	-0.266248	0.0564974	-4.71257	2.44616e-06	4.0664e-05
Cd53	3996.34	-0.293273	0.0622313	-4.71262	2.44551e-06	4.0664e-05
Trip12	1471.3	-0.262967	0.0558119	-4.71166	2.45703e-06	4.07806e-05
Lsm4	629.071	0.375972	0.0798402	4.70906	2.48861e-06	4.12399e-05
Hcfc1r1	442.703	0.3907	0.082974	4.70871	2.49292e-06	4.12465e-05
D8Ertd738e	959.064	0.288194	0.061223	4.70728	2.51041e-06	4.14708e-05
Stk17b	3340.45	-0.372378	0.0791549	-4.70442	2.54584e-06	4.19905e-05
Ybx3	640.351	0.349021	0.0742693	4.69941	2.60918e-06	4.29681e-05
Wdr83os	425.622	0.399624	0.0850437	4.69904	2.61382e-06	4.29774e-05
Aifm3	61.7199	-0.70708	0.150576	-4.69582	2.65539e-06	4.3593e-05
Ppp1ca	2796.82	-0.224893	0.0479024	-4.69481	2.6685e-06	4.37402e-05
Wasf2	893.486	-0.32291	0.0688526	-4.68987	2.73382e-06	4.47414e-05
Smim11	282.627	0.444271	0.0948903	4.68195	2.84161e-06	4.63617e-05
Lsm5	273.16	0.437153	0.0933644	4.68222	2.83786e-06	4.63617e-05
Ran	2256.7	0.21826	0.0466692	4.67674	2.91474e-06	4.74815e-05
Erp29	2105.27	0.216328	0.0462784	4.67448	2.94701e-06	4.79333e-05
Tgfbr2	1207.03	-0.286739	0.061377	-4.67177	2.98612e-06	4.84946e-05
L1cam	218.382	-0.477467	0.102229	-4.67058	3.00349e-06	4.87017e-05
Vwa5a	398.938	-0.387534	0.0830321	-4.66728	3.05215e-06	4.94148e-05
Rps19	7503.12	0.198256	0.0424826	4.66676	3.0598e-06	4.94628e-05
Itm2c	2373.05	0.240656	0.0515777	4.66589	3.07281e-06	4.95972e-05
Gpc1	222.186	0.478871	0.102654	4.6649	3.0877e-06	4.97615e-05
Manf	1475.56	0.301981	0.0647857	4.66123	3.1433e-06	5.05804e-05
Rps8	9271.61	0.204333	0.0438798	4.65664	3.21404e-06	5.16399e-05
Kdm3a	709.96	-0.321217	0.0690083	-4.65475	3.24368e-06	5.20369e-05
Bnip3	335.183	0.456752	0.0981825	4.65207	3.28619e-06	5.26389e-05
Parp14	275.832	-0.42527	0.0915449	-4.64548	3.39289e-06	5.42657e-05
Khnyn	670.176	-0.342112	0.0736588	-4.64454	3.40827e-06	5.44292e-05
Abcc2	388.891	-0.417782	0.0899995	-4.64205	3.44966e-06	5.5007e-05
Fgd4	1310.54	-0.347802	0.074963	-4.63964	3.49011e-06	5.5568e-05
Lpcat2	3143.2	-0.195272	0.0420949	-4.63886	3.50342e-06	5.5696e-05
Prkcq	1580.8	-0.305427	0.0658737	-4.63656	3.54259e-06	5.6234e-05
Ankrd52	502.012	-0.369076	0.0797619	-4.62722	3.70599e-06	5.87393e-05
Gm10872	70.9201	0.690979	0.149405	4.62487	3.74838e-06	5.93221e-05
Cd55	1033.66	-0.318993	0.0689899	-4.62376	3.76848e-06	5.9551e-05
Stk4	2574.37	-0.229168	0.0496201	-4.61845	3.86617e-06	6.10034e-05
Cox6c	1530.26	0.293951	0.0636531	4.61801	3.87429e-06	6.10402e-05
Hook3	915.804	-0.271968	0.0589895	-4.61045	4.01791e-06	6.32087e-05
Entpd1	739.359	-0.369114	0.0802063	-4.60206	4.18339e-06	6.5714e-05
Man2a2	886.039	-0.35655	0.0775006	-4.6006	4.21267e-06	6.60758e-05
Setd7	1227.19	-0.275336	0.0598771	-4.59835	4.25841e-06	6.66941e-05
Hgf	176.392	-0.567848	0.123571	-4.5953	4.32119e-06	6.7577e-05
Plcg2	2457	-0.21711	0.0473774	-4.58255	4.59332e-06	7.17264e-05
Lsm6	414.418	0.386854	0.0845068	4.57778	4.69935e-06	7.32737e-05
Snhg6	169.604	0.528863	0.115726	4.56997	4.87799e-06	7.5947e-05
Banf1	716.954	0.296168	0.0648225	4.56892	4.90255e-06	7.61751e-05
Cdipt	2781.37	0.235887	0.0516309	4.56872	4.90707e-06	7.61751e-05
Pde4d	200.474	0.516613	0.11317	4.56494	4.99644e-06	7.74484e-05
Snf8	538.336	0.317544	0.069606	4.56202	5.06637e-06	7.84173e-05
Rpl18a	7937.88	0.206504	0.0452723	4.56138	5.08175e-06	7.84254e-05
Pigyl	172.048	0.499096	0.109414	4.56153	5.07812e-06	7.84254e-05
Zmiz1	349.24	-0.40414	0.0886097	-4.5609	5.09352e-06	7.84922e-05
Lrrfip1	3430.41	-0.209873	0.0460422	-4.55827	5.15772e-06	7.93657e-05
Fer	628.814	-0.343867	0.0754602	-4.55693	5.19077e-06	7.96115e-05
Rap2b	657.005	-0.300525	0.0659467	-4.55709	5.1868e-06	7.96115e-05
Pirb	4310.52	-0.268499	0.0589239	-4.5567	5.19632e-06	7.96115e-05
Arrdc1	1567.23	0.25373	0.0556882	4.55625	5.20738e-06	7.96653e-05
Ankrd28	866.253	-0.318084	0.0698306	-4.55508	5.23666e-06	7.99973e-05
Parvb	500.699	-0.358975	0.0788856	-4.55057	5.35006e-06	8.16116e-05
Lta4h	4590.78	0.212461	0.0466944	4.55004	5.36355e-06	8.16993e-05
Daam1	147.817	-0.521107	0.114567	-4.5485	5.40295e-06	8.21808e-05
Prg3	10132.1	0.209247	0.0460224	4.54664	5.45087e-06	8.27904e-05
Macf1	977.625	-0.326339	0.0719705	-4.53435	5.77814e-06	8.76351e-05
Cic	1282.25	-0.27127	0.059911	-4.52788	5.9578e-06	9.02303e-05
Wdr26	3057.7	-0.238168	0.052617	-4.52644	5.99849e-06	9.07164e-05
Dock10	650.38	-0.310796	0.0686975	-4.52412	6.06476e-06	9.15874e-05
Churc1	251.958	0.432851	0.0956849	4.52372	6.07624e-06	9.16298e-05
Anapc15	365.542	0.388159	0.0858623	4.52071	6.16318e-06	9.28082e-05
Ccr1	3542.17	-0.240452	0.0532384	-4.51652	6.28636e-06	9.45282e-05
Prkacb	932.571	-0.277266	0.0614367	-4.51303	6.39093e-06	9.59639e-05
Ccl6	103996	-0.181631	0.0402494	-4.51264	6.40258e-06	9.60023e-05
Gatad2b	121.618	-0.595076	0.132064	-4.50597	6.60693e-06	9.89259e-05
Kctd9	357.966	-0.421617	0.0935888	-4.50499	6.63759e-06	9.92443e-05
Rpl36a	3068.65	0.257231	0.0571264	4.50283	6.70549e-06	0.000100118
Selp	167.586	-0.527978	0.117355	-4.499	6.82741e-06	0.000101794
Susd3	154.896	-0.515037	0.114512	-4.49767	6.8703e-06	0.000102289
Sec61b	1097.86	0.303073	0.0674048	4.49631	6.91422e-06	0.000102798
Was	1405.94	-0.285036	0.0634033	-4.49561	6.93719e-06	0.000102994
H2afz	4705.83	0.208183	0.0463594	4.49063	7.10128e-06	0.000105282
Dock8	2339.02	-0.208872	0.04653	-4.48899	7.15626e-06	0.000105949
Ccdc186	85.7031	-0.645924	0.143983	-4.4861	7.25387e-06	0.000107243
Elf1	822.791	-0.346371	0.0772377	-4.48447	7.30938e-06	0.000107751
Dtx4	1053.31	0.357351	0.0796897	4.48428	7.3161e-06	0.000107751
Bhlhe40	8934.22	-0.200488	0.0447099	-4.4842	7.31885e-06	0.000107751
Lyn	1442.05	-0.236533	0.0527826	-4.48127	7.42008e-06	0.00010909
Ccl3	608.389	-0.758072	0.169545	-4.47122	7.77762e-06	0.000114187
Esd	1936.71	0.231807	0.0518867	4.46757	7.91131e-06	0.000115989
Acbd6	480.178	0.388405	0.086945	4.46725	7.92332e-06	0.000116004
Mrpl12	276.08	0.424738	0.0950906	4.46667	7.94474e-06	0.000116156
Fcgr3	6573.89	0.172825	0.0387123	4.46436	8.03097e-06	0.000117254
Relt	1617.34	-0.241768	0.0542041	-4.46032	8.1837e-06	0.000119319
Setx	589.358	-0.323134	0.0724785	-4.45835	8.25946e-06	0.000120092
Ndufb5	466.009	0.384595	0.0862605	4.45853	8.25221e-06	0.000120092
Cd200r1	393.083	-0.3722	0.0835122	-4.45683	8.31788e-06	0.000120466
Hspa5	3950.56	-0.272331	0.0611047	-4.45679	8.31943e-06	0.000120466
Myl10	108.329	0.604249	0.135564	4.45731	8.29945e-06	0.000120466
H2-Oa	456.367	0.32939	0.0740915	4.44572	8.75998e-06	0.000126672
Slk	2948.93	-0.236883	0.0533056	-4.44386	8.83587e-06	0.000127594
Wipf1	2565.02	-0.262651	0.059142	-4.44103	8.95312e-06	0.000129111
Hnrnpa0	1703.04	0.246533	0.0555651	4.43684	9.12911e-06	0.000131469
Evi2a	731.333	-0.358344	0.0807754	-4.43631	9.15161e-06	0.000131614
Lcp1	16019.1	-0.163845	0.0369438	-4.43498	9.20799e-06	0.000131983
Zmynd8	1389.08	-0.232845	0.0524979	-4.43532	9.19342e-06	0.000131983
Rhou	179.642	0.520035	0.117262	4.43482	9.21483e-06	0.000131983
Esf1	210.845	0.464816	0.10483	4.43401	9.24972e-06	0.000132304
Emc6	367.374	0.408182	0.0920928	4.43229	9.32376e-06	0.000132976
Dip2c	165.711	-0.547953	0.123631	-4.43217	9.32915e-06	0.000132976
Prr33	28.1773	-0.751255	0.169505	-4.43204	9.33449e-06	0.000132976
Fbxo3	488.603	-0.324463	0.0732192	-4.4314	9.36237e-06	0.000133193
Actr2	7293.3	-0.190673	0.0430545	-4.42865	9.48264e-06	0.000134722
Msrb1	6309.28	0.209687	0.0473625	4.42728	9.54305e-06	0.000135398
Exoc4	152.83	-0.556487	0.125718	-4.42646	9.57933e-06	0.000135731
Dpy19l3	146.879	-0.549424	0.124162	-4.42506	9.64169e-06	0.000136431
Sepw1	1040.58	0.270465	0.0611503	4.42295	9.73601e-06	0.000137581
Diap1	6255.6	-0.182957	0.0413695	-4.42251	9.75624e-06	0.000137683
Dad1	618.38	0.35767	0.0809138	4.42038	9.85253e-06	0.000138671
Tm6sf1	622.756	-0.375334	0.0849078	-4.42048	9.84804e-06	0.000138671
Srgn	10086.5	-0.277917	0.0629168	-4.41721	9.99817e-06	0.000140533
Yme1l1	791.969	-0.292391	0.0662076	-4.41628	1.00412e-05	0.000140951
Aamp	906.262	0.271269	0.0614596	4.41378	1.01581e-05	0.000142213
Mvb12a	400.805	0.406457	0.0920832	4.41402	1.01469e-05	0.000142213
Snrpd3	618.281	0.330044	0.0747997	4.41237	1.02247e-05	0.000142957
Cmklr1	36.3877	-0.742878	0.168384	-4.41181	1.02512e-05	0.000143137
Slc39a4	139.755	0.514778	0.116695	4.4113	1.02752e-05	0.00014325
Ap1s2	2860.85	-0.248641	0.0563677	-4.41106	1.02864e-05	0.00014325
Ywhaq	826.646	-0.282383	0.0640274	-4.41034	1.03207e-05	0.000143538
Rbm15b	711.865	-0.279886	0.0634743	-4.40944	1.03637e-05	0.000143946
Ndufs6	449.837	0.416966	0.0945895	4.40816	1.04253e-05	0.000144611
Iscu	596.19	0.295618	0.0672122	4.39828	1.09112e-05	0.000151153
Plec	2623.75	-0.298265	0.0678713	-4.39457	1.10991e-05	0.000153554
Arf5	1405.89	0.27823	0.0633201	4.39403	1.1127e-05	0.000153739
Mtch1	1261.62	0.231865	0.0527855	4.39259	1.12011e-05	0.00015456
Rnf125	122.46	-0.546322	0.124398	-4.39171	1.1246e-05	0.000154978
Morc3	916.708	-0.274019	0.0624245	-4.38961	1.13554e-05	0.000156282
Rnf111	866.755	-0.28867	0.0657698	-4.38909	1.13825e-05	0.000156449
Ndel1	894.709	-0.327081	0.0745688	-4.38629	1.15298e-05	0.000158269
Fam46a	1978.26	0.233745	0.0533099	4.38464	1.16177e-05	0.000159269
Tuba1a	318.763	-0.427775	0.0976264	-4.38176	1.17725e-05	0.000161181
Zfp182	228.096	-0.436419	0.100066	-4.3613	1.29294e-05	0.000176792
Cnpy3	1029.81	0.265425	0.0608671	4.36073	1.29631e-05	0.000177022
Snrpc	364.461	0.370457	0.0849824	4.35922	1.30526e-05	0.000178015
Crebl2	256.34	-0.408358	0.0937303	-4.35673	1.32018e-05	0.000179817
Ctsc	428.561	-0.436311	0.100181	-4.35523	1.32926e-05	0.00018082
Uhmk1	53.8456	-0.733234	0.168498	-4.3516	1.3515e-05	0.000183609
Ddx3x	2722.95	-0.279356	0.0642141	-4.35038	1.35902e-05	0.000184394
Ccdc34	126.319	0.523521	0.120392	4.34846	1.37096e-05	0.000185775
H2afv	606.186	0.305397	0.0702782	4.34554	1.38932e-05	0.000188022
Gm17821	162.37	0.491797	0.113259	4.34225	1.41032e-05	0.000190619
Gabarap	4627.98	0.208883	0.0481218	4.3407	1.42027e-05	0.000191582
Rpl13	9550.44	0.168645	0.0388532	4.34058	1.42107e-05	0.000191582
Olfr856-ps1	261.505	0.492474	0.11348	4.33975	1.42647e-05	0.000192064
Atp6v1g1	827.54	0.325343	0.0749781	4.33917	1.4302e-05	0.000192321
Kdm4a	2011.25	-0.205954	0.0474826	-4.33747	1.44133e-05	0.000193571
Mknk1	1165.37	-0.278376	0.0641937	-4.3365	1.44769e-05	0.000194178
Thap4	339.186	0.356573	0.0822371	4.33591	1.45158e-05	0.000194453
Ppbp	52.7636	-0.671251	0.154931	-4.33258	1.4737e-05	0.000197165
4932438A13Rik	427.701	-0.407862	0.0941946	-4.33	1.4911e-05	0.000198989
Smpd1	471.121	-0.338807	0.078245	-4.33007	1.4906e-05	0.000198989
Usp34	398.14	-0.385491	0.0890469	-4.32908	1.49733e-05	0.000199425
Dtx3l	221.468	-0.463064	0.106969	-4.32896	1.49814e-05	0.000199425
Pkig	396.78	0.351585	0.0812233	4.32863	1.50043e-05	0.000199478
Dctpp1	232.734	0.459945	0.106294	4.32712	1.51073e-05	0.000200594
Fmr1	392.372	-0.428893	0.0992029	-4.32339	1.53653e-05	0.000203764
Lipa	440.663	-0.327013	0.07565	-4.32271	1.54121e-05	0.000204128
Sh2b3	1205.14	-0.281667	0.0652709	-4.31535	1.59348e-05	0.000210787
Nxnl2	128.141	0.537393	0.124559	4.31436	1.60067e-05	0.000211473
Hdac2	387.598	0.381695	0.0885312	4.31142	1.62207e-05	0.000213765
Ly6c2	9477.24	0.232446	0.0539134	4.31147	1.62174e-05	0.000213765
Rbx1	780.25	0.296115	0.0687803	4.30524	1.66808e-05	0.000219555
Rfx7	897.685	-0.313862	0.0729167	-4.30439	1.67443e-05	0.000220116
Eif3f	2928.05	0.172307	0.0400348	4.30392	1.67799e-05	0.00022031
Cks2	607.398	0.340317	0.0790817	4.30336	1.68228e-05	0.000220598
Apobec1	159.905	-0.524373	0.121864	-4.30295	1.68542e-05	0.000220735
Nfkbia	1057	0.337896	0.0785426	4.30207	1.69211e-05	0.000221338
Clint1	4317.76	-0.213676	0.0496915	-4.30005	1.70763e-05	0.000223091
Nup210	1960.44	0.237839	0.0553345	4.29821	1.72183e-05	0.000224668
Fis1	2146.71	0.290997	0.0677228	4.29689	1.73211e-05	0.000225488
Snd1	880.168	0.30941	0.0720085	4.29686	1.73238e-05	0.000225488
Pabpn1	1988.7	0.304155	0.0708113	4.29529	1.74468e-05	0.000226809
Prkcd	5783.98	-0.213953	0.049889	-4.28857	1.79826e-05	0.000233486
Trappc2l	386.571	0.39067	0.0911447	4.28626	1.81709e-05	0.000235641
Numb	740.951	-0.352886	0.0823382	-4.28581	1.82077e-05	0.000235829
Fam117a	928.147	-0.255134	0.059566	-4.28321	1.84216e-05	0.000238307
Ncoa7	407.817	-0.359756	0.0840147	-4.28206	1.85172e-05	0.000239251
Pld1	489.074	-0.323918	0.0756954	-4.27923	1.87537e-05	0.00024201
Crlf2	1272.16	0.284341	0.0664972	4.27598	1.90295e-05	0.00024527
Tmem86a	114.919	0.527672	0.123501	4.2726	1.93204e-05	0.000248715
Gpcpd1	1559.01	-0.330455	0.0773762	-4.27076	1.94805e-05	0.00025047
Uqcrq	780.265	0.30582	0.0716259	4.26969	1.95749e-05	0.000251377
Itga2	19.2078	-0.712719	0.166943	-4.26924	1.96142e-05	0.000251553
Slc26a2	38.5224	-0.723198	0.169415	-4.2688	1.96526e-05	0.000251553
Larp1b	196.535	0.489673	0.114712	4.26872	1.966e-05	0.000251553
Ube2m	837.671	0.266276	0.0623901	4.26792	1.97308e-05	0.000252153
Dnah2	312.147	-0.412651	0.096711	-4.26685	1.9825e-05	0.000252745
Zfp949	237.025	0.461037	0.108049	4.26694	1.98169e-05	0.000252745
Secisbp2l	390.081	-0.345198	0.0809158	-4.26614	1.98882e-05	0.000253245
H2afy	2478.76	0.208967	0.048993	4.26523	1.99693e-05	0.000253971
Aplp2	1130.7	-0.294366	0.0690219	-4.26483	2.00055e-05	0.000254125
Slc6a4	78.6965	-0.620811	0.14568	-4.26148	2.03078e-05	0.000257655
Ralbp1	2279.26	0.225919	0.0531159	4.25331	2.10633e-05	0.00026692
BC005624	657.796	0.308365	0.0725081	4.25284	2.11081e-05	0.000267167
Rnf220	830.456	0.294377	0.0692339	4.25192	2.11942e-05	0.000267936
Dusp1	730.145	-0.7219	0.169878	-4.24952	2.14228e-05	0.000270501
Dusp23	64.6147	0.638092	0.150192	4.24852	2.15185e-05	0.000271061
Klhl9	593.167	-0.309115	0.0727548	-4.24872	2.14997e-05	0.000271061
Rnf187	757.251	0.263925	0.0621439	4.247	2.16649e-05	0.00027258
Serinc1	639.733	-0.392627	0.0924577	-4.24656	2.17079e-05	0.000272795
Eid2	55.2112	-0.654051	0.154205	-4.24145	2.22081e-05	0.00027875
Lamp2	2153.94	-0.250588	0.0591024	-4.2399	2.23619e-05	0.000280347
Mfn2	768.668	0.264677	0.0624407	4.23885	2.24667e-05	0.000281327
Gm13212	54.8673	-0.655247	0.154717	-4.23513	2.2842e-05	0.000285687
Alcam	106.903	-0.558048	0.131787	-4.23446	2.29103e-05	0.000286203
Pgd	6410.34	0.17113	0.0404426	4.23144	2.32202e-05	0.000289732
Zfp106	1566.28	-0.256627	0.0606579	-4.23073	2.32938e-05	0.000290306
Pank3	512.009	-0.332123	0.0785238	-4.22958	2.34124e-05	0.000291441
Lmnb1	1037.57	0.331958	0.0785058	4.22845	2.35303e-05	0.000292563
Ndufb7	871.315	0.317838	0.0751948	4.22687	2.36965e-05	0.000294283
Sh3bgrl	811.78	-0.302959	0.0717176	-4.22434	2.39641e-05	0.000297257
Sh3gl1	568.815	-0.354253	0.0838676	-4.22395	2.40054e-05	0.000297419
Tcirg1	1173.08	0.278148	0.0658719	4.22257	2.41534e-05	0.000298902
Zfp935	101.762	-0.576488	0.136604	-4.22013	2.44162e-05	0.0003018
Rin3	5493.07	-0.188575	0.0447009	-4.2186	2.45821e-05	0.000303495
Rab11fip1	675.496	-0.297544	0.0705731	-4.21612	2.48547e-05	0.000306502
Utrn	653.385	-0.32368	0.0767804	-4.21566	2.49049e-05	0.000306764
Serpinb2	7099.87	-0.280218	0.0664836	-4.21484	2.4995e-05	0.000307514
Strn	192.825	-0.467267	0.11091	-4.21304	2.51953e-05	0.000309618
Ash1l	451.18	-0.322551	0.0765904	-4.21138	2.53814e-05	0.000311541
Ndufa7	620.6	0.31872	0.0757136	4.20954	2.55893e-05	0.000313729
Eif2s2	1205.23	0.294789	0.0700774	4.20662	2.59216e-05	0.000317434
Spns1	418.121	0.341614	0.0812674	4.20358	2.62725e-05	0.000321358
Eif4ebp2	1013.26	-0.245559	0.0584209	-4.20327	2.63083e-05	0.000321424
Tarm1	732.379	-0.350569	0.0834706	-4.19991	2.67023e-05	0.000325861
Acbd5	270.405	-0.398501	0.0949276	-4.19794	2.6935e-05	0.000328138
Casc5	87.7612	-0.635438	0.151383	-4.19755	2.69821e-05	0.000328138
Fcrls	146.835	0.523262	0.124656	4.19764	2.69713e-05	0.000328138
Rpl28	5799.58	0.194615	0.0464216	4.19233	2.76102e-05	0.00033539
Adnp2	225.859	-0.407376	0.0972501	-4.18895	2.80247e-05	0.000340033
Ppp2r1a	1599.16	0.218696	0.0522118	4.18863	2.80649e-05	0.000340129
Kansl1	495.783	-0.319157	0.0762011	-4.18835	2.80989e-05	0.000340152
Cdk5rap2	108.35	-0.5551	0.132547	-4.18795	2.81481e-05	0.000340357
Ankrd44	2295.51	-0.216317	0.0516615	-4.18719	2.82428e-05	0.000341111
Usp9x	649.721	-0.317655	0.0758957	-4.18542	2.84641e-05	0.000343391
Prpf40a	828.107	-0.341012	0.0814933	-4.18454	2.8575e-05	0.000344336
Znhit2	219.689	0.420697	0.100578	4.18279	2.87954e-05	0.000346201
Trp53i11	289.668	0.428686	0.102486	4.18287	2.87855e-05	0.000346201
Tmem164	3342.98	-0.179912	0.0430207	-4.18198	2.8898e-05	0.000347039
Atl3	520.446	-0.385447	0.0922542	-4.1781	2.93961e-05	0.000352619
Map2k2	936.583	0.271028	0.0648998	4.17609	2.96561e-05	0.000354932
Stk10	1905.36	-0.269012	0.0644149	-4.17623	2.96375e-05	0.000354932
Atp5d	1268.48	0.244485	0.0586302	4.16995	3.04664e-05	0.000363812
B430306N03Rik	1098.37	-0.355381	0.0852244	-4.16995	3.0467e-05	0.000363812
Rnase12	1005.49	0.298163	0.071512	4.16941	3.05392e-05	0.000364261
Herc1	1603.06	-0.242754	0.0582445	-4.16785	3.07489e-05	0.00036635
Tceb2	669.084	0.27262	0.0654256	4.16687	3.08805e-05	0.000367502
Ccdc88c	678.588	-0.329134	0.0790229	-4.16504	3.11293e-05	0.000370046
Camk2n1	15.532	0.673082	0.16173	4.16176	3.15798e-05	0.00037498
Pdp1	133.387	-0.493204	0.11858	-4.15926	3.19287e-05	0.000378696
Higd1a	469.425	0.33664	0.0809455	4.15885	3.1985e-05	0.000378938
Bsg	1663.45	0.238572	0.0573803	4.15773	3.21422e-05	0.000380374
Coa3	433.751	0.371097	0.089463	4.14805	3.35324e-05	0.000396381
Aaas	334.254	0.353299	0.0851797	4.14769	3.35845e-05	0.000396552
Xrn1	108.196	-0.628073	0.151444	-4.14724	3.3651e-05	0.000396893
Adipor1	5722.63	0.189572	0.0457241	4.14599	3.38349e-05	0.000398617
Anp32e	1421.97	0.367172	0.0885707	4.14552	3.39043e-05	0.00039899
Mrpl20	420.744	0.354777	0.0856127	4.14397	3.41341e-05	0.000401247
Trim21	123.627	-0.500971	0.120941	-4.14227	3.4389e-05	0.000403794
Ager	400.295	0.387463	0.0936426	4.13768	3.50828e-05	0.000411482
Ddx60	215.366	-0.436683	0.105627	-4.13418	3.56228e-05	0.000417352
Hexa	1871.77	0.227571	0.0550607	4.13309	3.57921e-05	0.000418871
Itgav	344.552	-0.360096	0.0871829	-4.13035	3.62215e-05	0.000423427
Cd44	4084.09	-0.187798	0.0454753	-4.12967	3.63286e-05	0.000424208
Zfp445	914.443	-0.270915	0.0657699	-4.11913	3.80302e-05	0.000443588
Trmt112	792.586	0.272888	0.0662639	4.1182	3.81838e-05	0.000444887
Rusc2	127.422	-0.508812	0.123591	-4.11692	3.83975e-05	0.000446885
Il12rb2	51.1026	-0.670785	0.16305	-4.11399	3.88883e-05	0.000452098
Tmem38b	667.611	0.262252	0.0638015	4.11043	3.94925e-05	0.000458616
Klf3	223.229	-0.489111	0.11914	-4.10533	4.0373e-05	0.000468327
Mrpl14	227.639	0.41744	0.101693	4.10491	4.04479e-05	0.000468681
Slc35e3	367.987	-0.492786	0.120157	-4.10118	4.11042e-05	0.000475763
Ftl1	79735.7	0.159115	0.0388232	4.09845	4.15922e-05	0.000480885
Rpl21	5894.34	0.226609	0.0552966	4.09807	4.16616e-05	0.00048116
Rpl36al	2173.84	0.252253	0.0615914	4.09559	4.21102e-05	0.000485809
Sf3b6	659.697	0.298031	0.0727912	4.09433	4.23394e-05	0.000487919
Dars	750.21	-0.283381	0.0692583	-4.09166	4.28299e-05	0.000493034
Nedd8	1007.76	0.24833	0.0607289	4.08916	4.32945e-05	0.000497839
Kif20b	216.993	-0.42372	0.10363	-4.08876	4.33682e-05	0.000498063
Slc12a5	46.4237	-0.679107	0.1661	-4.08855	4.34083e-05	0.000498063
Pgk1	4867.42	0.159506	0.0390177	4.08803	4.35044e-05	0.000498624
Slc35a3	324.697	-0.401011	0.0981254	-4.08672	4.37516e-05	0.000500913
Phc3	275.773	-0.381101	0.0933211	-4.08376	4.43127e-05	0.000506788
Pet100	302.004	0.415939	0.101862	4.08337	4.43873e-05	0.000507091
Fam102b	165.24	-0.449961	0.110275	-4.08037	4.49649e-05	0.000512581
Plin2	552.451	0.289485	0.0709425	4.08057	4.49263e-05	0.000512581
Ncbp1	612.231	0.285477	0.0699858	4.07907	4.52169e-05	0.000514897
Etv3	595.694	-0.309202	0.0758493	-4.07653	4.57127e-05	0.000519422
Dmwd	26.7413	-0.692102	0.169768	-4.07675	4.56697e-05	0.000519422
Ndufab1	214.238	0.432096	0.106043	4.07474	4.60655e-05	0.000522868
Srpk2	1930.15	-0.248872	0.0611445	-4.07022	4.69691e-05	0.000532552
Slc8a1	74.2997	-0.569502	0.139995	-4.06802	4.74139e-05	0.000537019
Zfp871	1025.97	-0.317103	0.077972	-4.06688	4.76458e-05	0.000539067
Rpl27	4560.93	0.247407	0.0608676	4.06468	4.80994e-05	0.000543616
Nbeal1	58.3169	-0.628126	0.154555	-4.0641	4.82191e-05	0.000544386
Srp19	462.676	0.326839	0.0804585	4.06221	4.86108e-05	0.000548221
Cox5a	1621.03	0.242968	0.0598164	4.0619	4.86751e-05	0.000548361
Gpsm3	3119.18	0.207931	0.0512262	4.05907	4.92696e-05	0.000554466
Flot2	820.493	-0.261386	0.0644326	-4.05673	4.97643e-05	0.000559437
Hint1	891.216	0.266942	0.0658431	4.05422	5.03022e-05	0.000564883
Cnr2	853.783	-0.257331	0.0635301	-4.05053	5.1101e-05	0.000573244
Cdkn2a	1718.31	-0.22482	0.0555325	-4.04843	5.15621e-05	0.000577803
Fasn	669.126	-0.381777	0.0944056	-4.044	5.25458e-05	0.000588201
Rtn4	1512.46	-0.240797	0.059581	-4.0415	5.31098e-05	0.000593885
Eps8	35.6308	-0.66641	0.164936	-4.04041	5.33575e-05	0.000596023
Olfm4	621.589	-0.323951	0.0802087	-4.03885	5.37145e-05	0.000599377
Snrpd2	541.483	0.320157	0.0792783	4.03839	5.38186e-05	0.000599904
Rpia	955.904	0.258248	0.0639561	4.03789	5.39341e-05	0.000600557
Ndufb3	502.761	0.315498	0.0781747	4.03581	5.4414e-05	0.000605262
Zfp62	309.587	-0.375441	0.0930508	-4.0348	5.46492e-05	0.000607239
Slc36a4	74.5467	-0.65049	0.16124	-4.0343	5.47658e-05	0.000607895
Tug1	927.831	-0.239798	0.0594461	-4.03387	5.48647e-05	0.000608353
Tap2	2586.82	0.233923	0.0580079	4.0326	5.51635e-05	0.000611024
Dlg3	159.166	-0.452957	0.11234	-4.03202	5.53004e-05	0.000611899
Fcgr2b	3012.12	-0.167612	0.0416528	-4.02402	5.72126e-05	0.000632394
St13	378.879	-0.330506	0.0821515	-4.02313	5.74294e-05	0.000634127
Hacd4	899.035	-0.227413	0.0565372	-4.02236	5.76167e-05	0.00063553
Rap2c	691.216	-0.295691	0.0735361	-4.02103	5.79447e-05	0.000638481
F630111L10Rik	117.247	0.491328	0.122254	4.0189	5.84712e-05	0.00064361
Akr1a1	2932.97	0.188465	0.0469008	4.01838	5.85987e-05	0.000644341
Tmem251	214.99	0.443965	0.110501	4.01775	5.87569e-05	0.000645409
Snrpg	590.762	0.286462	0.0713427	4.0153	5.93704e-05	0.00065147
Nampt	631.96	-0.391757	0.0975893	-4.01434	5.96125e-05	0.000653447
Kmt2e	1261.14	-0.232187	0.0578619	-4.01279	6.00058e-05	0.000657076
Eci2	610.319	-0.288888	0.0720174	-4.01136	6.03709e-05	0.000660389
Cndp2	2073.26	-0.188994	0.0471286	-4.01018	6.06731e-05	0.000663008
Myh9	32633.5	-0.172733	0.0431177	-4.00607	6.17378e-05	0.000673944
Hspa13	189.886	-0.432311	0.10794	-4.00509	6.19926e-05	0.000676027
Med28	493.458	0.330377	0.082514	4.00389	6.23088e-05	0.000678773
Stard5	94.6438	0.555151	0.138753	4.001	6.30757e-05	0.000686419
Timm13	400.945	0.356313	0.0890984	3.9991	6.35846e-05	0.000691245
Slc35a2	324.272	0.362551	0.0907034	3.99711	6.41208e-05	0.000696358
C4a	569.091	-0.377452	0.0944825	-3.99494	6.47114e-05	0.000701328
Bcat2	1028.63	0.265972	0.0665742	3.99511	6.46637e-05	0.000701328
Mgst1	1735.38	0.252201	0.0631525	3.99353	6.50972e-05	0.000704786
Rb1	419.372	-0.34372	0.0860814	-3.99296	6.52537e-05	0.000705756
Hnrnpf	4614.93	-0.161961	0.0405881	-3.99035	6.5975e-05	0.000712828
Creg1	4560.42	0.207307	0.0519745	3.98863	6.64572e-05	0.000717303
Ccng1	1655.24	-0.226365	0.056786	-3.98627	6.7119e-05	0.000723706
Lamp1	5840.5	0.190265	0.0477428	3.98521	6.74213e-05	0.000726224
Ndufa13	884.448	0.248814	0.0624386	3.98494	6.74977e-05	0.000726305
Milr1	324.332	0.40624	0.101953	3.98459	6.75966e-05	0.000726572
Slc25a28	760.097	0.271487	0.068138	3.98437	6.76601e-05	0.000726572
Ranbp6	237.441	-0.397453	0.0997783	-3.98336	6.79473e-05	0.000728174
Ppp2r4	1553.45	0.215239	0.0540322	3.98353	6.78983e-05	0.000728174
Trio	105.512	-0.502192	0.126085	-3.98297	6.80607e-05	0.00072865
Rad54l2	278.063	-0.36997	0.0929171	-3.98172	6.84185e-05	0.000731739
Osgin1	1136.63	0.230705	0.058031	3.97555	7.0216e-05	0.000750203
Gdpd3	123.249	0.505843	0.127246	3.9753	7.02892e-05	0.000750225
Aff1	1566.57	-0.226422	0.0569849	-3.97338	7.0861e-05	0.000755564
Nt5dc1	266.412	-0.365633	0.0920621	-3.97159	7.13937e-05	0.000759938
Tmed3	1027.92	0.27041	0.0680874	3.97152	7.14151e-05	0.000759938
Ptpn9	710.075	-0.270459	0.068136	-3.9694	7.20541e-05	0.000765965
Pgm2	430.17	0.322006	0.0811397	3.96853	7.23168e-05	0.000766442
Atp10a	104.18	0.538962	0.135805	3.96865	7.22808e-05	0.000766442
Polr2l	203.148	0.422196	0.10638	3.96875	7.22502e-05	0.000766442
Ankrd49	82.1855	-0.575102	0.14493	-3.96813	7.24396e-05	0.000766974
Cops3	223.37	-0.411532	0.10375	-3.96658	7.29124e-05	0.000771205
Zfp740	501.18	0.293414	0.0739944	3.96535	7.32881e-05	0.000774403
Slc7a11	4686.07	-0.314264	0.0792967	-3.96314	7.39694e-05	0.000780821
Sgk1	230.799	-0.402994	0.10174	-3.96101	7.46347e-05	0.000787057
Pikfyve	596.344	-0.283584	0.0715998	-3.96068	7.47352e-05	0.00078733
Madd	1170.24	-0.22798	0.0575761	-3.95963	7.50648e-05	0.000790014
4930579G18Rik	52.3509	-0.622317	0.157256	-3.95735	7.57874e-05	0.00079671
Pphln1	378.399	-0.34921	0.0882482	-3.95714	7.5852e-05	0.00079671
Atraid	195.929	0.438175	0.110741	3.95675	7.59761e-05	0.00079722
Dbnl	3755.81	-0.176236	0.0445453	-3.95633	7.61104e-05	0.000797837
Vav3	205.544	-0.437161	0.110535	-3.95494	7.65533e-05	0.000801684
1600010M07Rik	163.545	-0.427184	0.108176	-3.94897	7.84874e-05	0.000821123
Rpl23	8837.14	0.20108	0.0509396	3.94742	7.89989e-05	0.000825444
Hmgcr	667.577	-0.411875	0.104356	-3.94684	7.91894e-05	0.000825444
Npc1	665.493	-0.291886	0.073959	-3.94659	7.92727e-05	0.000825444
Kif20a	143.718	-0.509288	0.129025	-3.94721	7.90686e-05	0.000825444
Spen	529.432	-0.3612	0.0915235	-3.94653	7.92914e-05	0.000825444
Rps26	4526.61	0.220881	0.0559852	3.94535	7.96841e-05	0.000828715
Casp3	2719.64	-0.289437	0.073413	-3.94259	8.0606e-05	0.000837478
Col4a3bp	717.245	-0.264507	0.0671417	-3.93953	8.16411e-05	0.000847398
Dtx3	530.196	0.321337	0.0815989	3.938	8.21624e-05	0.00085197
Rpl8	8636.28	0.190475	0.0483724	3.93768	8.22716e-05	0.000852266
Hif1a	2495.67	-0.306122	0.0777932	-3.93508	8.31685e-05	0.000860713
Nck2	434.047	-0.324862	0.0825861	-3.93361	8.36793e-05	0.000865151
Mrps15	278.85	0.368713	0.093809	3.93047	8.47813e-05	0.000875686
Mettl7a1	509.944	-0.322702	0.0821135	-3.92996	8.49611e-05	0.00087583
Aph1a	1164.35	0.210132	0.0534682	3.93004	8.49333e-05	0.00087583
Snhg8	201.639	0.455993	0.116055	3.92913	8.52543e-05	0.000877139
Sdhb	510.062	0.3071	0.0781567	3.92928	8.51998e-05	0.000877139
Retnlg	495.338	0.324678	0.0827694	3.92269	8.75676e-05	0.000900062
Cpeb4	391.079	-0.35409	0.0903101	-3.92082	8.82472e-05	0.000906165
Ppp3ca	4220.92	0.209402	0.0534169	3.92014	8.8497e-05	0.000907847
Pira6	217.649	-0.54806	0.139871	-3.91833	8.91645e-05	0.000913807
B4galt3	870.492	0.259121	0.0661889	3.91487	9.04537e-05	0.00092612
Ten1	336.296	0.392906	0.100408	3.9131	9.11169e-05	0.000932006
Itga2b	6610.84	0.179572	0.0458967	3.91252	9.1337e-05	0.000933353
Mbp	868.223	-0.267338	0.0683351	-3.91217	9.14699e-05	0.000933807
A530064D06Rik	805.935	-0.25236	0.0645676	-3.90846	9.28876e-05	0.000947363
Gga2	443.1	-0.323489	0.0827912	-3.90729	9.33369e-05	0.000951027
Sacm1l	311.174	-0.349547	0.0894997	-3.90556	9.40066e-05	0.000956927
Il10ra	626.459	-0.372894	0.095487	-3.90518	9.41563e-05	0.000957528
Ndst2	937.606	-0.234828	0.0601415	-3.90459	9.4384e-05	0.00095892
Tmem160	483.769	0.300636	0.0770308	3.90281	9.50842e-05	0.000965105
Cdk14	22.8754	-0.664466	0.170265	-3.90254	9.51881e-05	0.000965231
Ebi3	585.544	0.289813	0.0742743	3.90193	9.54283e-05	0.000966738
Tomm7	731.838	0.284964	0.073058	3.90052	9.59867e-05	0.000970532
Gmfg	3345.37	0.243048	0.0623108	3.90058	9.59618e-05	0.000970532
Elk4	124.256	-0.552209	0.141601	-3.89975	9.62927e-05	0.000972695
Nupl1	201.368	-0.396604	0.101974	-3.88926	0.00010055	0.00101473
Pex6	417.766	0.356754	0.0917897	3.88664	0.00010164	0.00102474
Tgif1	146.454	0.57849	0.148955	3.88366	0.000102895	0.00103641
Rpl27a	5828.77	0.236766	0.0609939	3.88181	0.000103684	0.00104336
Kpna4	743.298	-0.286404	0.0738743	-3.87691	0.00010579	0.00106354
Bola1	65.2613	0.570114	0.147133	3.87482	0.000106702	0.00107169
Rapgef6	572.328	-0.302965	0.0781961	-3.87442	0.000106878	0.00107244
Fbxl6	367.216	0.333092	0.0859815	3.874	0.000107064	0.00107328
Msmo1	525.332	-0.311299	0.0803609	-3.87377	0.000107166	0.00107329
Ywhaz	7249.26	-0.164	0.042362	-3.87139	0.000108218	0.00108177
Gar1	107.704	0.485636	0.125438	3.87151	0.000108162	0.00108177
Psmb4	1348.23	0.199776	0.0516128	3.87068	0.000108533	0.00108389
Mrpl28	270.17	0.368266	0.0951814	3.8691	0.000109238	0.00108991
Pi16	1861.66	-0.263375	0.0681146	-3.86664	0.000110345	0.0010999
Eif4g2	5205.44	-0.186978	0.04837	-3.86557	0.00011083	0.0011037
Akap10	317.895	-0.38127	0.0987085	-3.86259	0.000112192	0.00111621
Hectd1	1427.17	-0.231494	0.059939	-3.86215	0.000112393	0.00111716
Cog5	90.1098	-0.536209	0.138866	-3.86135	0.000112763	0.00111978
Hnrnpab	2734.02	0.236666	0.061308	3.86028	0.000113256	0.00112362
Dync1li1	313.499	-0.359414	0.0931452	-3.85864	0.000114021	0.00113014
Maf	107.243	-0.508662	0.131963	-3.85459	0.000115923	0.00114792
Dpy30	234.431	0.392759	0.101911	3.85395	0.000116226	0.00114984
Ppp2ca	1330.41	-0.234889	0.0609893	-3.85131	0.000117488	0.00116124
Gaa	376.752	0.352316	0.0914956	3.85063	0.000117815	0.00116338
5830416P10Rik	273.041	-0.33979	0.0882741	-3.84926	0.000118474	0.00116802
Tes	1449.74	-0.254274	0.066059	-3.8492	0.000118506	0.00116802
Snw1	1041.66	-0.22551	0.0586238	-3.84673	0.000119704	0.00117873
Vmp1	613.589	-0.267478	0.0695713	-3.84467	0.000120717	0.00118759
Atxn7l3b	1261.9	0.20739	0.0539626	3.84322	0.000121432	0.00119274
Gde1	240.058	0.393791	0.102466	3.84315	0.000121466	0.00119274
Nme1	575.453	0.326474	0.0850002	3.84086	0.000122605	0.0012028
Acrbp	225.631	0.389666	0.101482	3.83978	0.000123147	0.001207
Neurl3	4424.12	0.2336	0.0608479	3.83908	0.000123494	0.00120748
Smim24	89.3235	0.55507	0.144597	3.83875	0.000123664	0.00120748
Erh	637.129	0.273857	0.0713379	3.83887	0.0001236	0.00120748
Prdm2	626.359	-0.306757	0.0799151	-3.83854	0.000123767	0.00120748
Ceacam1	389.45	-0.335851	0.0874808	-3.83914	0.000123465	0.00120748
Ctso	164.516	-0.42658	0.111173	-3.8371	0.000124497	0.00121347
Fry	549.281	-0.30056	0.0784139	-3.833	0.000126591	0.00123275
Sft2d2	1451.03	-0.207893	0.0542616	-3.83132	0.000127458	0.00124005
Brox	569.174	-0.314031	0.0819707	-3.83102	0.000127615	0.00124043
Atp5h	1614.75	0.244714	0.063919	3.8285	0.000128925	0.00125201
Usp2	76.6567	0.579047	0.151276	3.82774	0.000129324	0.00125473
Nufip2	857.701	-0.260678	0.068116	-3.82698	0.000129727	0.00125748
D6Wsu163e	245.715	-0.426843	0.111649	-3.82309	0.00013179	0.00127631
Slc8b1	836.182	0.257633	0.0674149	3.8216	0.000132589	0.00128287
Zxdc	567.934	0.297726	0.0779136	3.82123	0.000132786	0.0012836
Slc3a2	4294.91	0.228647	0.059868	3.81919	0.000133892	0.00129311
Ndufb10	666.582	0.31887	0.0835179	3.81799	0.000134544	0.00129821
Ccdc23	172.264	0.455935	0.11943	3.81759	0.000134763	0.00129914
Coro1a	21558.1	0.152377	0.03996	3.81324	0.00013716	0.00132104
Caprin1	1384.03	-0.204954	0.0537683	-3.8118	0.000137957	0.00132751
Bcas2	515.959	0.307754	0.0807741	3.81006	0.000138932	0.00133567
Vps4b	993.439	-0.213068	0.0559356	-3.80916	0.000139437	0.00133931
Eif4ebp3	125.487	0.481386	0.126393	3.80863	0.000139736	0.00134096
Lcn2	11.9345	0.623584	0.163784	3.80737	0.000140455	0.00134663
Crebbp	319.359	-0.340321	0.089412	-3.80621	0.000141112	0.00135171
Lsm7	198.338	0.404458	0.106319	3.8042	0.000142266	0.00136152
Psd3	37.564	-0.640261	0.16837	-3.80271	0.000143123	0.00136848
Zfr	518.727	-0.275449	0.0724756	-3.80058	0.000144358	0.0013778
Akr7a5	32.3581	0.63799	0.167858	3.80077	0.000144248	0.0013778
1810006J02Rik	22.3855	-0.647559	0.170503	-3.79793	0.000145912	0.00139137
Tmem203	167.886	0.444195	0.116981	3.79717	0.00014636	0.00139332
Ap1m1	1039.21	-0.234839	0.0618463	-3.79713	0.00014638	0.00139332
Mrpl48	208.05	0.38569	0.101584	3.79674	0.000146611	0.00139426
Rpl36	2414.55	0.249084	0.0656517	3.79402	0.000148227	0.00140835
Tcf20	638.947	-0.270606	0.0713581	-3.79222	0.000149306	0.00141734
Anxa2	874.449	-0.219071	0.0577942	-3.79053	0.000150329	0.00142576
Slc2a6	194.846	-0.472946	0.12479	-3.78994	0.000150682	0.00142783
Insr	368.48	-0.331169	0.08741	-3.78869	0.000151446	0.00143378
Tars2	253.421	0.371695	0.0981517	3.78694	0.000152512	0.00144194
Furin	4922.64	-0.189811	0.050124	-3.78683	0.000152581	0.00144194
Prr3	142.52	0.457149	0.120779	3.78501	0.000153702	0.00144881
Rab5a	476.2	-0.346531	0.0915542	-3.78498	0.00015372	0.00144881
Rnf24	115.178	-0.4678	0.123582	-3.78535	0.000153494	0.00144881
Parp10	530.821	0.274279	0.0725051	3.78289	0.000155018	0.00145975
Ythdf3	860.494	-0.214683	0.0567586	-3.78239	0.000155328	0.00146136
Gcnt1	7373.94	-0.222823	0.0589165	-3.78201	0.000155567	0.0014623
Myo1g	3857.32	-0.213457	0.0564468	-3.78156	0.000155847	0.00146363
Ttc32	76.3832	0.55321	0.146411	3.77846	0.000157799	0.00148064
2310001H17Rik	208.715	0.400799	0.106139	3.77615	0.000159268	0.0014931
Ambra1	393.692	-0.307602	0.0814759	-3.77537	0.000159772	0.0014965
Scyl2	170.994	-0.444497	0.117761	-3.77458	0.000160277	0.0014999
Tmem222	578.555	0.260475	0.0690456	3.77251	0.000161615	0.00151108
Rbm8a	672.42	0.287581	0.0762877	3.76969	0.000163454	0.0015262
Crtc1	674.635	-0.292064	0.0774792	-3.76958	0.000163522	0.0015262
Cdk13	506.521	-0.324409	0.0862561	-3.761	0.000169233	0.00157672
Epb4.1l1	66.0538	-0.556794	0.148039	-3.76113	0.00016915	0.00157672
Spint1	23.7	0.640867	0.17041	3.76073	0.000169418	0.00157705
Ubtd1	488.647	-0.327343	0.0870578	-3.76006	0.000169871	0.00157988
Mib1	63.6713	-0.570226	0.151672	-3.75959	0.000170193	0.00158147
Sema4f	109.624	0.478763	0.127521	3.75437	0.000173779	0.00161196
Bst2	184.296	0.392841	0.104632	3.75452	0.000173676	0.00161196
Bola2	239.264	0.413999	0.110291	3.7537	0.000174243	0.00161485
Mbd3	436	0.308916	0.0823106	3.75305	0.000174697	0.00161763
Tmf1	488.702	-0.306107	0.081587	-3.75191	0.000175493	0.00162358
Cenpc1	142.314	-0.437478	0.116635	-3.75082	0.000176256	0.00162921
Rb1cc1	593.046	-0.331665	0.0884985	-3.74769	0.00017847	0.00164741
Gm5150	56.3686	-0.590199	0.157487	-3.7476	0.000178537	0.00164741
Pwwp2b	11.0297	0.606237	0.161812	3.74654	0.00017929	0.00165291
Erdr1	580.353	0.389689	0.104068	3.74457	0.0001807	0.00166446
Hsp90aa1	2573.64	0.258601	0.0691198	3.74135	0.000183038	0.00168305
Gm15417	50.3082	0.587908	0.157131	3.74151	0.000182915	0.00168305
Adap1	1086.53	0.237138	0.0634152	3.73945	0.00018442	0.00169291
Ltf	221.686	0.404928	0.108286	3.73944	0.00018443	0.00169291
Rell1	371.124	-0.318008	0.0850573	-3.73875	0.000184941	0.00169612
Herc3	478.231	0.295192	0.0789662	3.73821	0.000185334	0.00169825
Aftph	1100.96	-0.21503	0.0575331	-3.7375	0.000185861	0.00170161
Nme3	129.849	0.472299	0.126384	3.73701	0.000186224	0.00170345
Cpa3	552.92	-0.378375	0.101326	-3.73425	0.000188279	0.00172075
Siva1	289.894	0.348871	0.0935147	3.73065	0.000190983	0.00174396
Sc5d	609.056	-0.278937	0.0748362	-3.7273	0.000193544	0.00176581
Pip4k2a	976.917	-0.257577	0.0691415	-3.72536	0.000195034	0.00177787
Ube2d3	3418.54	-0.204304	0.0548734	-3.72319	0.000196722	0.00179172
Osbpl9	2758.01	-0.221392	0.0594952	-3.72118	0.000198292	0.00180445
Exo5	345.096	-0.352577	0.0948145	-3.7186	0.000200333	0.00182146
Zbtb38	51.8358	-0.586388	0.157866	-3.71447	0.000203632	0.00184986
Rbfa	127.379	-0.462363	0.124487	-3.71414	0.000203893	0.00185064
Dstn	5308.78	0.155659	0.0419174	3.71347	0.000204436	0.00185397
Mob1b	80.0385	-0.516651	0.139285	-3.7093	0.000207833	0.00188316
Cnot8	720.968	0.242579	0.0654376	3.70703	0.000209702	0.00189847
Adap2	45.3909	0.615206	0.166035	3.70529	0.000211148	0.00190992
Pef1	766.645	0.249771	0.0674407	3.70356	0.000212591	0.00192133
Ern1	119.167	-0.481009	0.129916	-3.70245	0.000213528	0.00192815
Upp1	761.125	-0.244641	0.0660894	-3.70166	0.00021419	0.00193247
Drap1	1350.73	0.19456	0.0526134	3.69792	0.00021737	0.00195949
Eny2	205.114	0.401165	0.108555	3.6955	0.000219453	0.00197657
Pias4	325.534	0.321029	0.0868814	3.69502	0.000219865	0.0019786
Zbtb18	553.873	-0.311484	0.084359	-3.69236	0.000222186	0.00199778
Prpsap1	253.001	0.361451	0.0979084	3.69172	0.000222743	0.00200108
Adcy9	389.108	-0.300645	0.0814514	-3.6911	0.000223284	0.00200424
Tnfrsf13b	61.2152	-0.548929	0.148759	-3.69004	0.000224217	0.00201091
Klhl28	59.4241	-0.610832	0.16555	-3.68972	0.000224504	0.00201177
Atpif1	1031.05	0.250005	0.0677629	3.6894	0.000224783	0.00201256
Zfp36l2	2973.59	-0.255729	0.0693758	-3.68614	0.000227679	0.00203676
Ptpre	1433.26	-0.250869	0.0680668	-3.68562	0.000228143	0.00203918
Ndrg3	592.664	-0.276483	0.0750283	-3.68504	0.000228663	0.00204211
Gabpa	431.959	-0.311213	0.0845177	-3.68222	0.000231213	0.00206313
Smc6	541.458	-0.27528	0.0747694	-3.68171	0.000231671	0.00206373
Pik3cd	5464.12	-0.140568	0.038178	-3.68191	0.000231489	0.00206373
Phc1	262.274	-0.344519	0.0936219	-3.6799	0.00023333	0.002075
Nomo1	2522.15	0.197907	0.0537793	3.67998	0.000233249	0.002075
Polr2k	301.458	0.328451	0.0893021	3.67797	0.000235097	0.00208896
Sertad2	277.531	-0.346124	0.0941601	-3.67591	0.000237002	0.00210412
Rnf38	1022.89	-0.262274	0.0713875	-3.67395	0.00023883	0.00211857
42624	497.457	-0.283296	0.0771428	-3.67236	0.000240321	0.00213
Asap1	1203.13	-0.303231	0.0825785	-3.67203	0.000240631	0.00213096
Otub2	153.307	-0.449966	0.122582	-3.67073	0.000241855	0.00214001
Gm2a	5141.18	-0.141187	0.0384843	-3.66868	0.000243807	0.00215546
Bst1	160.122	-0.40259	0.109825	-3.66573	0.000246637	0.00217867
Emid1	377.066	0.336631	0.0918374	3.66551	0.000246851	0.00217873
Copb1	803.77	-0.234179	0.0639448	-3.6622	0.000250057	0.00220518
Rab11b	1521.48	0.185939	0.0507919	3.66079	0.000251435	0.00221364
Mef2a	267.24	-0.392103	0.107109	-3.6608	0.000251432	0.00221364
Pdp2	64.4429	-0.532527	0.145531	-3.6592	0.000253004	0.00222374
Msn	7729.82	-0.147185	0.040221	-3.6594	0.000252809	0.00222374
BC005561	103.474	0.508659	0.139054	3.65799	0.000254202	0.00223241
Slc35c2	1403.31	0.240983	0.0658953	3.65706	0.000255121	0.00223862
Prdx1	1114.37	0.259516	0.0710383	3.65318	0.000259009	0.00227084
Adora3	298.596	-0.333493	0.0913317	-3.65145	0.000260764	0.00228433
Igfbp4	89.3388	0.511252	0.140027	3.65109	0.000261125	0.0022856
Smim3	1882.83	0.267119	0.0731797	3.65018	0.000262057	0.00229186
1700021F05Rik	113.258	0.456024	0.124998	3.64825	0.000264036	0.00230726
Ubl5	1539.26	0.253999	0.0697077	3.64377	0.000268677	0.00234587
Ndufv2	577.1	0.287954	0.0790611	3.64218	0.000270342	0.00235609
Maz	1784.91	0.244964	0.0672595	3.64208	0.000270446	0.00235609
Hprt	868.413	0.292491	0.0803104	3.64201	0.000270518	0.00235609
Ndufa12	185.98	0.398349	0.109484	3.63842	0.000274319	0.00238723
Trim23	71.8988	-0.555912	0.15288	-3.63626	0.000276625	0.00240532
Tmem256	386.952	0.361904	0.0996042	3.63342	0.000279684	0.00242992
Adam10	911.998	-0.240541	0.0662539	-3.63059	0.00028277	0.00245471
Ppp1cb	2773.44	-0.169022	0.0465591	-3.63027	0.000283125	0.00245577
Plekhg3	937.536	-0.276233	0.07615	-3.62749	0.000286193	0.00248034
Mrpl43	521.583	0.269483	0.0743137	3.6263	0.000287514	0.00248975
Papolg	131.917	-0.440551	0.121571	-3.62382	0.000290286	0.00251168
Slc2a1	829.76	-0.347713	0.096008	-3.6217	0.00029267	0.00253024
Mmp25	503.997	-0.315514	0.0871298	-3.6212	0.000293245	0.00253188
Arhgap1	839.767	-0.224324	0.061949	-3.62111	0.000293339	0.00253188
Celsr1	110.377	-0.476541	0.131664	-3.61937	0.000295321	0.0025469
Vcp	3235.7	0.1888	0.0521875	3.61773	0.0002972	0.00256101
Ier3	456.057	-0.383623	0.106084	-3.6162	0.000298956	0.00257405
Nucb1	6202.19	0.252337	0.0698553	3.61227	0.000303523	0.00261124
Hiat1	670.771	-0.251179	0.0695414	-3.61193	0.000303925	0.00261257
Phf21a	1765.85	0.21808	0.0604024	3.61045	0.000305665	0.00262538
Grk6	3891.75	-0.173077	0.0479567	-3.60902	0.000307354	0.00263775
2700060E02Rik	490.161	0.271939	0.075376	3.60777	0.00030884	0.00264834
Foxred2	387.46	-0.317308	0.088003	-3.60565	0.000311377	0.00266794
Baiap2	673.834	-0.229037	0.0636029	-3.60105	0.000316938	0.00271338
Mvb12b	1152.94	0.213007	0.0591695	3.59994	0.000318293	0.00272277
Chil1	145.892	0.481189	0.133744	3.59784	0.000320876	0.00274117
Kdm6b	2318.73	-0.203825	0.0566551	-3.59764	0.000321115	0.00274117
Elf4	2297.36	-0.214118	0.0595175	-3.59756	0.000321222	0.00274117
Tbc1d1	732.849	-0.263386	0.073254	-3.59552	0.000323746	0.00276047
Galns	566.399	0.262918	0.0731297	3.59524	0.000324097	0.00276124
Tnks	175.25	-0.482181	0.134132	-3.59484	0.000324591	0.00276321
Tpi1	1978.58	0.218597	0.060813	3.59458	0.000324914	0.00276373
Plbd2	376.203	0.297304	0.0827474	3.5929	0.000327012	0.00277934
B230208H11Rik	64.7686	0.526744	0.146682	3.59106	0.000329331	0.0027968
Pds5a	438.664	-0.338149	0.0942098	-3.58932	0.000331547	0.00281335
Wapal	1031.95	-0.222835	0.0620954	-3.58859	0.000332471	0.00281892
Zmat2	672.648	0.234681	0.0654056	3.58809	0.000333113	0.0028221
Dpcd	248.378	0.347663	0.0969204	3.5871	0.000334379	0.00283055
Erbb2ip	1060.65	-0.250346	0.0698521	-3.58395	0.000338441	0.00285807
Klhl7	92.4432	-0.473759	0.132176	-3.5843	0.000337981	0.00285807
5530601H04Rik	88.2113	-0.489332	0.136532	-3.58401	0.000338365	0.00285807
Mrpl51	359.276	0.331725	0.0926187	3.58162	0.000341471	0.00288135
Prelid1	2997.64	0.164097	0.0458607	3.57816	0.00034602	0.0029174
Tmem184c	127.847	-0.465934	0.130265	-3.57683	0.000347793	0.00293001
Scyl3	274.7	-0.369956	0.103457	-3.57595	0.000348958	0.00293748
Arl1	233.643	-0.37728	0.105528	-3.57517	0.00035	0.0029439
Cpne3	562.307	-0.264689	0.0740419	-3.57486	0.00035042	0.00294509
Npc2	3956.24	0.138742	0.0388426	3.57191	0.000354388	0.00297607
Mogat2	1868.86	0.187471	0.0524975	3.57105	0.000355558	0.00298352
Mta1	353.116	0.302313	0.0846622	3.57082	0.000355868	0.00298375
Dennd1b	814.57	-0.307444	0.0862738	-3.56358	0.000365829	0.00306483
Thoc2	1048.21	0.206032	0.0578275	3.56288	0.000366811	0.00307063
Heg1	53.3496	-0.582533	0.163545	-3.56192	0.000368154	0.00307942
Susd6	968.949	-0.201056	0.0564589	-3.56111	0.000369288	0.0030818
Wdfy2	47.3477	-0.587434	0.164949	-3.5613	0.000369021	0.0030818
Cd9	2044.73	-0.188535	0.052943	-3.56109	0.000369314	0.0030818
1700020I14Rik	294.82	-0.34112	0.0958465	-3.55902	0.000372239	0.00310251
Asxl1	1875.29	-0.195345	0.0548889	-3.55892	0.000372384	0.00310251
Gltscr1	342.53	-0.334317	0.093948	-3.55853	0.000372933	0.00310464
Rnf6	596.711	-0.282216	0.0793715	-3.55564	0.000377063	0.00313655
Polr2f	279.092	0.334976	0.0942562	3.55389	0.000379581	0.00315501
Rnf44	1883.13	-0.179693	0.0505828	-3.55244	0.000381669	0.00316987
Usp45	219.185	-0.350948	0.0988005	-3.55208	0.000382195	0.00317174
Zdhhc5	506.122	-0.275535	0.0775969	-3.55085	0.000383988	0.00318412
Rpsa	12048.8	0.144728	0.0407677	3.55006	0.000385139	0.00319115
Clec12a	5670.67	0.146183	0.0411809	3.54978	0.000385551	0.00319206
Sart1	1070.31	0.206465	0.058202	3.54739	0.000389075	0.00321871
Cmtr1	18.2779	-0.599587	0.169049	-3.54682	0.000389904	0.00322304
Dnase2a	658.608	0.252116	0.071095	3.54619	0.000390851	0.00322834
Socs3	256.407	-0.349567	0.0986132	-3.54483	0.000392869	0.00324247
Rps14	7842.71	0.160672	0.0453403	3.5437	0.000394559	0.00325388
Pigh	12.0374	-0.582013	0.164422	-3.53975	0.000400499	0.00330029
Cdk12	286.484	-0.310968	0.087869	-3.539	0.000401648	0.00330717
Idh1	951.977	-0.21352	0.0603445	-3.53834	0.00040265	0.00331026
Efhd2	1284.44	0.189327	0.0535065	3.53839	0.000402578	0.00331026
Ndufa6	1166.97	0.199003	0.0562546	3.53753	0.000403885	0.00331783
Galnt6	4523.5	0.154352	0.0436527	3.5359	0.000406392	0.00333583
Atad3a	115.003	0.463067	0.130982	3.53535	0.000407231	0.00334011
Rabgap1l	785.022	-0.239539	0.0677722	-3.53448	0.000408576	0.00334855
Ptcd1	115.524	-0.431745	0.122162	-3.53421	0.000409003	0.00334944
Tmem234	354.531	-0.330444	0.0935678	-3.5316	0.000413051	0.00337997
Ahrr	87.7179	0.527498	0.149435	3.52995	0.000415636	0.00339849
Dynlrb1	670.096	0.273457	0.0775035	3.52832	0.000418204	0.00341685
Mier1	758.199	-0.268424	0.0761789	-3.5236	0.000425723	0.00347559
Bax	1146.03	0.199857	0.0567276	3.52309	0.000426541	0.00347957
Impa2	757.7	0.246056	0.0698919	3.52052	0.000430702	0.0035108
Prcc	376.114	0.285832	0.081205	3.51988	0.000431748	0.00351661
Tgm1	386.605	-0.309696	0.0879943	-3.5195	0.000432356	0.00351885
Cep120	410.41	-0.287896	0.0818871	-3.51577	0.000438484	0.00356597
Naca	4496.57	0.182398	0.0519164	3.51331	0.000442568	0.00359177
AI413582	754.131	0.242459	0.0690128	3.51324	0.000442677	0.00359177
Rnf13	701.939	-0.237521	0.0676016	-3.51354	0.000442178	0.00359177
Mctp2	213.512	-0.355136	0.101108	-3.51243	0.000444028	0.00359997
Mxd1	5120.78	-0.190173	0.0541618	-3.51121	0.000446067	0.00361373
Ascc3	192.331	-0.400357	0.114047	-3.51045	0.000447346	0.00362131
Asxl2	320.134	-0.343362	0.0978337	-3.50965	0.000448702	0.0036295
Tet2	295.481	-0.339655	0.0968603	-3.50664	0.000453795	0.00366788
Ric1	163.66	-0.413777	0.118007	-3.50639	0.000454238	0.00366866
Ilk	1897.89	-0.180785	0.0515913	-3.50418	0.00045802	0.00369355
Pdha1	379.46	-0.302872	0.086431	-3.5042	0.000457973	0.00369355
Dtymk	439.816	0.275649	0.0786774	3.50354	0.000459123	0.00369705
Ncoa6	459.205	-0.274364	0.078311	-3.50352	0.000459154	0.00369705
Golgb1	705.372	-0.253513	0.072393	-3.50189	0.000461963	0.00371683
Aldh16a1	771.749	0.231023	0.0659788	3.50147	0.0004627	0.00371993
Col15a1	10.5551	0.567091	0.161975	3.5011	0.000463341	0.00372224
Rnpep	587.435	0.255349	0.0729429	3.50067	0.000464084	0.00372538
Ppp1r14b	535.618	0.27922	0.0797913	3.49938	0.000466338	0.00374062
S100a4	51.0397	-0.542098	0.155026	-3.49681	0.000470851	0.00377396
Jmjd1c	781.551	-0.242845	0.0695238	-3.49298	0.000477666	0.00382568
Srsf2	2592.97	0.169382	0.0485077	3.49186	0.000479676	0.00383886
Gpank1	409.356	0.301071	0.086243	3.49097	0.000481278	0.00384877
Tacstd2	257.469	0.354094	0.101492	3.48887	0.00048507	0.00387615
Lats2	404.158	-0.290962	0.0834118	-3.48826	0.000486167	0.00388198
Minos1	742.751	0.261231	0.0748996	3.48774	0.000487113	0.00388659
Tal1	193.711	-0.396364	0.113658	-3.48735	0.000487826	0.00388934
Aldh3a2	1980.37	-0.234394	0.0672251	-3.4867	0.000489016	0.00389589
Dpp8	756.316	-0.225501	0.0646873	-3.48602	0.000490267	0.00390291
Exosc5	362.844	0.302123	0.0867488	3.48274	0.000496312	0.00394806
Cyp1b1	14.8231	0.552891	0.158828	3.48107	0.000499422	0.0039698
Akap13	5579.31	-0.193645	0.0556542	-3.47944	0.000502461	0.00399095
Atrx	973.272	-0.257731	0.0740872	-3.47875	0.000503763	0.00399829
Tnrc6a	2500.73	0.155101	0.044601	3.47753	0.000506056	0.00401347
Tbc1d31	227.626	-0.340808	0.0980089	-3.47732	0.000506449	0.00401357
Idnk	237.978	0.33707	0.097001	3.47491	0.000511022	0.00404677
Rps19bp1	96.6716	0.460078	0.132457	3.47341	0.000513887	0.00406641
Vat1	1815.56	0.19505	0.0561749	3.47219	0.000516224	0.00407991
Rela	808.385	0.216792	0.0624379	3.47212	0.000516366	0.00407991
Csk	2753.57	-0.152512	0.0439277	-3.47188	0.000516831	0.00408053
Serinc3	7109.58	-0.157844	0.045467	-3.47162	0.000517336	0.00408147
Dgkg	486.036	0.30081	0.0866757	3.47053	0.000519433	0.00409495
Grpel1	227.296	-0.350209	0.100944	-3.46933	0.000521759	0.00411021
Klhl6	1033.82	-0.204202	0.058871	-3.46864	0.000523105	0.00411627
Hnrnpm	2830.92	0.184017	0.0530532	3.46853	0.000523308	0.00411627
Tgm4	91.1773	0.47179	0.136095	3.46662	0.000527045	0.00414258
Ston2	548.06	-0.32606	0.094085	-3.46559	0.000529068	0.00415285
P2ry10	365.485	-0.330733	0.0954345	-3.46556	0.000529138	0.00415285
Myo1c	784.912	-0.230034	0.0664005	-3.46434	0.000531544	0.00416863
Doc2g	68.6597	0.531017	0.15332	3.46346	0.000533286	0.00417919
Timm10b	470.64	0.30969	0.0894794	3.46102	0.000538125	0.00421398
Ube2s	1033.58	0.2811	0.0812268	3.46068	0.000538815	0.00421626
Mtrf1l	57.446	-0.527462	0.152461	-3.45966	0.000540867	0.00422918
Ppib	506.048	-0.281888	0.0815212	-3.45784	0.000544521	0.00425145
Mospd2	417.351	-0.342957	0.0991777	-3.458	0.000544196	0.00425145
4930581F22Rik	212.553	-0.347006	0.10038	-3.45694	0.000546356	0.00426262
Stat2	413.27	-0.263551	0.0763792	-3.45056	0.000559433	0.00436143
Gucd1	755.505	-0.255306	0.0739959	-3.45028	0.00056001	0.0043627
Tor1aip1	1205.22	-0.193145	0.0559962	-3.44925	0.000562143	0.00437287
Car4	2010.88	0.205031	0.059441	3.44932	0.000562004	0.00437287
Samd9l	1283.28	-0.279874	0.0811538	-3.44869	0.000563308	0.00437871
Sesn3	52.0223	-0.556368	0.16151	-3.44479	0.000571494	0.00443906
Pik3ap1	331.781	-0.324433	0.0942493	-3.44229	0.000576818	0.00447713
Abi1	1236.9	-0.18526	0.0538491	-3.44035	0.000580961	0.00450597
Mag	384.39	0.292836	0.0851378	3.43955	0.000582673	0.00451593
Atp13a3	1052.54	-0.234067	0.0680716	-3.43854	0.000584863	0.00452958
1810043G02Rik	178.238	0.376097	0.109441	3.43652	0.000589239	0.00456012
Sorl1	1311.3	-0.212385	0.0618246	-3.43529	0.000591916	0.00457749
Ctcfl	55.0021	0.536554	0.156219	3.43464	0.000593345	0.00458518
Slc25a20	244.22	0.343258	0.0999969	3.43268	0.000597638	0.00461498
Rab11fip4	408.702	-0.317236	0.09243	-3.43218	0.000598759	0.00462025
Mrpl23	192.731	0.37222	0.108458	3.43194	0.000599278	0.00462088
Ndufc2	390.012	0.276013	0.0804375	3.4314	0.000600477	0.00462674
Rcor1	271.388	-0.388225	0.113205	-3.42939	0.000604937	0.00465771
Mrps14	345.858	0.328766	0.0958808	3.4289	0.000606027	0.00466269
Mien1	705.088	0.264729	0.0772116	3.42862	0.000606665	0.0046642
Frmd4b	17.4577	0.583046	0.170123	3.42721	0.00060982	0.00468505
Ptbp3	4311.12	-0.171084	0.0499327	-3.42629	0.00061189	0.00469753
Pmaip1	505.988	-0.341667	0.0997329	-3.42582	0.000612938	0.00470216
Lypla2	1937.32	0.19639	0.0573458	3.42467	0.000615545	0.00471779
Cyfip1	905.806	-0.249369	0.0728186	-3.42453	0.000615869	0.00471779
Rnf19a	230.415	-0.390638	0.114099	-3.42367	0.000617818	0.00472929
Cers2	1104.95	-0.199965	0.0584543	-3.42087	0.000624202	0.00477469
Dgka	490.839	-0.276733	0.0809097	-3.42027	0.000625589	0.00478183
Wars	465.511	-0.272084	0.0795738	-3.41926	0.000627909	0.0047961
Insig1	355.81	-0.540299	0.158037	-3.41881	0.00062895	0.00480057
Pkn2	353.078	-0.292216	0.0855376	-3.41622	0.00063496	0.00484295
Cnot6	698.957	-0.23265	0.068122	-3.41519	0.000637376	0.00485786
Psmd14	629.631	-0.232708	0.0681607	-3.4141	0.000639923	0.00487375
Atp6v1b2	1573.67	0.180549	0.0529452	3.41011	0.00064937	0.00494214
Lin7b	35.933	0.561645	0.164727	3.40954	0.000650718	0.00494883
Emc10	533.605	0.277464	0.0813915	3.409	0.000652017	0.00495514
Vcpip1	736.588	-0.238257	0.0699204	-3.40754	0.000655508	0.00497808
Arl5a	357.54	-0.30401	0.08924	-3.40665	0.000657644	0.00499072
Samm50	732.811	0.219217	0.0643537	3.40645	0.000658144	0.00499092
Tsc22d2	236.013	-0.339853	0.0997814	-3.40598	0.000659269	0.00499587
Atf3	25.762	0.579968	0.170391	3.40374	0.00066469	0.00503156
Aspscr1	783.499	0.238787	0.0701563	3.40364	0.000664933	0.00503156
Cnih1	551.78	0.257907	0.0757862	3.40309	0.000666289	0.00503772
Fam217b	242.208	-0.336513	0.0988897	-3.40292	0.000666701	0.00503772
Thap11	179.826	0.360919	0.106088	3.40207	0.00066878	0.00504982
Pnisr	1910.59	0.170644	0.0501623	3.40183	0.000669367	0.00505064
Gpld1	98.9343	-0.460094	0.1353	-3.40055	0.000672513	0.00506713
Pddc1	379.506	0.294079	0.0864792	3.40057	0.000672444	0.00506713
1700071M16Rik	30.8759	-0.577722	0.169946	-3.39945	0.000675223	0.00508392
Arhgef11	144.66	-0.414446	0.121959	-3.39825	0.000678182	0.00510256
Rreb1	590.058	-0.243478	0.0717014	-3.39572	0.000684488	0.00514302
Zfp263	360.964	-0.288736	0.08503	-3.3957	0.000684534	0.00514302
Klf7	196.846	0.370083	0.109023	3.39454	0.000687429	0.00516109
Nucks1	1187.56	0.283864	0.0836877	3.39194	0.00069399	0.00520665
0610007P14Rik	253.853	0.315518	0.0930322	3.3915	0.000695119	0.00521109
Plekhf2	277.102	-0.319059	0.0940812	-3.39132	0.000695569	0.00521109
Jak1	2262.58	-0.16988	0.0501392	-3.38817	0.000703595	0.00526489
Ndufa3	794.491	0.248404	0.0733163	3.38811	0.000703748	0.00526489
Cdca7	181.751	0.414186	0.122325	3.38596	0.000709295	0.00530264
BC003965	167.704	0.398704	0.117808	3.38436	0.000713449	0.00532991
Mr1	26.7288	-0.576379	0.17036	-3.3833	0.000716198	0.00534666
2310047M10Rik	313.043	0.330462	0.0977278	3.38146	0.00072102	0.00537886
Socs4	114.225	-0.438587	0.129714	-3.3812	0.000721707	0.00538019
Cds2	4535.56	-0.166389	0.0492558	-3.37805	0.000730018	0.0054383
Ndnl2	196.822	0.359153	0.106329	3.37773	0.000730857	0.00544071
Kcnk5	144.405	-0.422007	0.124954	-3.37731	0.000731986	0.00544527
Ssfa2	379.741	-0.285671	0.0846112	-3.37628	0.000734724	0.00546179
St3gal2	263.505	-0.41112	0.121797	-3.37545	0.000736951	0.0054745
Psat1	615.588	-0.270078	0.0800448	-3.37409	0.000740611	0.00549782
Brwd3	55.1841	-0.519221	0.15392	-3.37331	0.000742696	0.00550942
Adssl1	1427.4	0.173892	0.0515551	3.37294	0.000743698	0.00551298
Atp5j2	936.008	0.253173	0.0750686	3.37255	0.000744753	0.00551692
Tmod3	1456.66	-0.196084	0.0581615	-3.37137	0.000747954	0.00553675
Gas5	1038.58	0.219939	0.0652587	3.37026	0.000750967	0.00555516
Itgb7	5665	-0.161171	0.0478307	-3.36961	0.000752751	0.00556446
Cdc73	237.893	-0.320352	0.095129	-3.36756	0.000758378	0.00560213
Gyk	120.523	-0.440451	0.130827	-3.36668	0.00076079	0.00561601
Ly6a	47.5559	0.5569	0.165514	3.36467	0.000766347	0.00565022
Dnajc13	394.447	-0.32832	0.0975802	-3.36462	0.000766494	0.00565022
Leprotl1	1303.35	0.180109	0.0535557	3.36302	0.000770957	0.00567915
Ngrn	255.824	0.332668	0.0989855	3.36078	0.000777225	0.00572133
Cr1l	780.387	-0.222189	0.0661224	-3.36027	0.000778665	0.00572794
Glud1	1439.39	-0.175351	0.0521871	-3.36003	0.000779328	0.00572882
Traf3ip3	684.382	-0.238391	0.0710024	-3.35751	0.000786484	0.00576937
Xpa	195.676	0.359452	0.107048	3.35785	0.000785504	0.00576937
Itpr1	166.044	-0.412721	0.122918	-3.35769	0.000785977	0.00576937
Ube2r2	1254.79	0.208055	0.0619718	3.35725	0.000787211	0.00577069
Gnaq	811.694	0.247736	0.073807	3.35654	0.000789241	0.00578156
Ufl1	159.913	-0.389466	0.116087	-3.35495	0.000793785	0.00581081
Smg8	174.21	-0.356737	0.106407	-3.35257	0.000800659	0.00585707
Zfp638	388.19	-0.315571	0.0941371	-3.35225	0.000801578	0.00585974
Dgat1	1436.54	0.227407	0.0678564	3.35129	0.000804348	0.00587591
Smad4	315.139	-0.306491	0.0914749	-3.35055	0.000806519	0.0058877
Pik3r1	712.533	-0.215525	0.0643371	-3.34994	0.000808288	0.00589654
Eepd1	556.578	-0.243499	0.0727445	-3.34732	0.00081598	0.00594854
Usp16	246.666	-0.330712	0.0988754	-3.34473	0.000823626	0.00600013
Ick	342.556	-0.314153	0.0939556	-3.34363	0.000826898	0.00601982
Arcn1	963.541	-0.223791	0.0669813	-3.3411	0.000834473	0.00607078
Becn1	847.674	-0.201044	0.0601983	-3.33969	0.000838721	0.00609748
Cenpb	493.289	0.243556	0.0729937	3.33667	0.000847893	0.00615992
Atp10d	131.673	-0.443436	0.132924	-3.33601	0.000849914	0.00617036
Lysmd3	140.149	-0.419208	0.125683	-3.33545	0.000851618	0.00617394
Sik1	94.5795	-0.452949	0.135806	-3.33527	0.000852163	0.00617394
Trpm7	407.78	-0.332136	0.0995769	-3.33547	0.000851555	0.00617394
Crot	401.852	-0.338842	0.10161	-3.33473	0.000853811	0.00618164
Fryl	1414.99	-0.196327	0.0588899	-3.3338	0.000856674	0.00619812
Nme2	971.48	0.228486	0.0685702	3.33215	0.000861785	0.00621976
Zfp652	179.116	-0.379381	0.113846	-3.33241	0.000860966	0.00621976
Mrpl36	219.963	0.336426	0.100969	3.33198	0.000862313	0.00621976
Hgfac	93.4976	0.470272	0.141127	3.33226	0.000861429	0.00621976
Ndufa5	220.501	0.3478	0.104403	3.33131	0.00086438	0.00621976
Tatdn2	434.496	-0.256163	0.0768891	-3.33159	0.000863522	0.00621976
Ppp4c	1389.86	0.174028	0.0522399	3.33132	0.000864344	0.00621976
Eif1b	858.903	0.267266	0.0802169	3.33179	0.000862898	0.00621976
Xist	4057.1	-0.167334	0.0502404	-3.33067	0.000866385	0.00622995
Mlf2	857.885	0.244813	0.0735596	3.32809	0.000874447	0.00628364
Lyrm9	173.648	0.375165	0.112768	3.32688	0.000878251	0.00630668
Sfxn1	639.761	0.248853	0.0748109	3.32643	0.000879668	0.00631256
Usmg5	458.185	0.260876	0.0785152	3.32261	0.000891784	0.00639082
Tmem147	274.817	0.342945	0.103215	3.32262	0.000891764	0.00639082
Zw10	207.401	-0.365562	0.11004	-3.32209	0.000893472	0.00639857
Lap3	557.386	-0.276464	0.0832366	-3.32142	0.000895608	0.00640518
Stap1	391.655	-0.263248	0.0792574	-3.32143	0.000895568	0.00640518
Farsb	221.686	0.370234	0.111534	3.31948	0.000901856	0.00644549
Slc25a33	97.2023	0.454718	0.137083	3.3171	0.000909555	0.00649173
Irak2	430.448	0.317267	0.0956451	3.31713	0.000909462	0.00649173
Pdzd2	185.181	-0.408894	0.123284	-3.31668	0.000910933	0.00649717
C330027C09Rik	257.714	-0.365409	0.110245	-3.31451	0.000918046	0.00654348
Tmem261	171.057	0.384457	0.116053	3.31278	0.00092375	0.00657969
Sema4a	3022.76	0.165013	0.0498296	3.31155	0.000927808	0.00660414
Gnpda2	141.439	-0.389568	0.117649	-3.31126	0.000928767	0.00660651
Synj1	692.302	-0.256118	0.077368	-3.31038	0.00093169	0.00662284
Ldhc	820.317	0.226054	0.068293	3.31006	0.00093275	0.00662592
1500012F01Rik	309.982	0.302429	0.0913883	3.30927	0.000935395	0.00664024
Sema4b	483.61	-0.28603	0.0864588	-3.30828	0.000938692	0.00665917
Tln1	11468.6	-0.163542	0.0494772	-3.3054	0.000948403	0.00672353
Sft2d1	862.499	0.201827	0.0610662	3.30505	0.0009496	0.0067275
Ncf1	16796.3	0.131633	0.0398794	3.30077	0.000964212	0.00682644
Smpd3	235.641	-0.3192	0.0967639	-3.29875	0.00097117	0.00687109
Smcr8	504.991	-0.269806	0.0818929	-3.29462	0.00098554	0.00696708
Srpr	596.126	-0.253218	0.0768614	-3.29448	0.000986057	0.00696708
Rsrp1	7605.76	0.169344	0.0514308	3.29266	0.000992437	0.00700747
Tubb4b	1668.49	-0.172054	0.0522653	-3.29193	0.000995034	0.00702111
Mtmr10	70.1085	-0.490262	0.149085	-3.28847	0.00100732	0.00710309
Wdr44	189.121	-0.356366	0.10838	-3.28812	0.00100861	0.00710737
Vps13a	269.094	-0.306855	0.0933351	-3.28767	0.0010102	0.00711012
Cmtm7	1897.2	0.189942	0.0577747	3.28763	0.00101034	0.00711012
Snx5	841.35	-0.220183	0.0669929	-3.28666	0.00101382	0.00712732
Tnfrsf1b	258.725	-0.304171	0.0925494	-3.28657	0.00101414	0.00712732
Prrc2c	1278.72	-0.222604	0.0677507	-3.28563	0.00101753	0.00714642
Rab31	393.741	-0.252024	0.0767267	-3.2847	0.0010209	0.00716534
Gpatch2l	367.487	-0.297891	0.0907986	-3.28079	0.00103518	0.00726074
Plekhj1	1028.33	0.259966	0.0792889	3.27872	0.00104278	0.00730917
Abhd13	272.817	-0.315052	0.0961448	-3.27686	0.0010497	0.00735278
Mrps33	382.273	0.274567	0.0838049	3.27626	0.0010519	0.00735843
Prdx2	369.01	0.272437	0.0831517	3.27639	0.00105144	0.00735843
Tnfsf14	785.583	-0.279918	0.0854463	-3.27595	0.00105306	0.00736165
Polr1d	1028.06	0.191231	0.0583838	3.27542	0.00105506	0.00737076
Cmpk2	131.783	-0.423706	0.129473	-3.27255	0.00106583	0.00744046
Ipo7	283.128	-0.30316	0.092642	-3.27238	0.00106645	0.00744046
Sort1	1102.72	-0.204304	0.0624795	-3.26993	0.00107572	0.00750022
Ppie	200.156	0.347688	0.106406	3.26755	0.00108484	0.00755876
Arhgef4	196.544	0.356345	0.109118	3.26569	0.00109197	0.00760344
Rgcc	512.493	0.268713	0.0823203	3.26424	0.00109759	0.0076342
Hspa4l	213.875	-0.380641	0.116612	-3.26418	0.00109783	0.0076342
Rptor	313.472	-0.288936	0.0885598	-3.26261	0.00110391	0.00767142
Surf1	309.932	0.291034	0.0892245	3.26181	0.00110702	0.00768799
Gapt	9433.5	-0.132884	0.0407524	-3.26076	0.00111114	0.00771153
Safb	1046.84	0.232034	0.0711724	3.26016	0.00111348	0.00771757
Ifitm1	706.725	-0.331606	0.101712	-3.26024	0.00111318	0.00771757
Lig1	322.835	0.293759	0.090129	3.25931	0.00111683	0.00773571
AI987944	104.374	-0.426161	0.130779	-3.25864	0.00111947	0.00774002
Slc44a2	874.897	0.191447	0.0587514	3.2586	0.00111965	0.00774002
Stag1	372.562	-0.280714	0.0861436	-3.25867	0.00111934	0.00774002
Cpeb1	131.232	0.385297	0.118253	3.25825	0.00112101	0.00774435
H2-Eb1	13.5724	0.536631	0.164719	3.25785	0.00112258	0.00775014
Angpt1	122.538	-0.424802	0.130405	-3.25756	0.00112374	0.00775309
Sptan1	1469.51	-0.175034	0.0537397	-3.25706	0.00112573	0.00776172
Stk19	1355.37	-0.190261	0.0584638	-3.25434	0.00113655	0.00783122
Hrsp12	204.123	0.336011	0.103296	3.2529	0.00114233	0.00786587
Tysnd1	233.65	0.352464	0.108426	3.25075	0.00115102	0.00789887
Zfyve21	140.483	-0.410538	0.126261	-3.25151	0.00114795	0.00789887
Otud6b	188.992	-0.344238	0.105881	-3.25118	0.00114929	0.00789887
Plod1	320.216	0.316972	0.0975118	3.2506	0.00115161	0.00789887
Uba52	6113.76	0.140174	0.0431195	3.25083	0.00115067	0.00789887
Sms	363.174	0.27618	0.0849562	3.25086	0.00115058	0.00789887
Akap11	127.577	-0.418749	0.128873	-3.24931	0.00115686	0.00792978
Telo2	55.4159	0.503974	0.155136	3.24859	0.00115978	0.00794464
Lsg1	187.446	-0.328638	0.101205	-3.24723	0.00116533	0.00797748
Vprbp	375.403	-0.329123	0.101372	-3.2467	0.00116753	0.0079873
Apbb1ip	2769.27	-0.147204	0.0453654	-3.24485	0.00117514	0.00803416
Oxa1l	369.114	0.261332	0.0805605	3.24393	0.00117894	0.00804982
Arl2bp	1109.5	-0.216275	0.0666708	-3.24392	0.00117895	0.00804982
Scaf8	455.968	-0.259859	0.0801149	-3.24359	0.00118035	0.00805188
Mrps35	219.315	0.345136	0.106409	3.24348	0.00118078	0.00805188
Slc28a2	113.895	-0.419247	0.129277	-3.24301	0.00118273	0.00806001
Lrrc59	398.029	-0.29666	0.0914987	-3.24224	0.00118596	0.00807676
Atxn7	595.489	-0.23228	0.0716697	-3.24098	0.00119118	0.00810712
Ubqln4	272.196	0.308312	0.095155	3.24011	0.00119484	0.00812677
Ctdspl2	221.523	-0.322944	0.0997062	-3.23896	0.00119968	0.00815441
Cep83	167.351	-0.366357	0.113134	-3.23826	0.00120261	0.0081691
Hibch	222.425	-0.31046	0.0958861	-3.2378	0.00120455	0.00817174
Cox7a2	665.227	0.241788	0.0746726	3.23797	0.00120383	0.00817174
Gng2	869.505	-0.193624	0.0598159	-3.237	0.00120793	0.00818938
Zfp369	29.4161	-0.551512	0.170434	-3.23594	0.00121245	0.00821476
Fam63b	953.858	-0.206493	0.0638645	-3.23331	0.00122366	0.00828544
Trf	35.3058	-0.545824	0.168862	-3.23237	0.00122769	0.00830739
Tnpo1	380.012	-0.314363	0.0972845	-3.23138	0.00123195	0.00833082
Pitrm1	393.066	-0.266841	0.0825961	-3.23067	0.00123499	0.00834069
Snrpb	1141.85	0.180946	0.0560068	3.23079	0.00123449	0.00834069
Pcyt1a	1227.69	-0.258438	0.080033	-3.22915	0.0012416	0.00838
Axin2	482.49	-0.24982	0.077394	-3.2279	0.00124702	0.00841118
Cntrob	121.638	0.402105	0.124583	3.22761	0.0012483	0.00841444
Acd	324.654	0.289137	0.0896288	3.22593	0.00125562	0.00845844
Inpp5j	4331.57	-0.255542	0.0792197	-3.22574	0.00125649	0.00845888
Taf1b	153.881	-0.372569	0.115519	-3.22518	0.00125894	0.00846577
Cib1	1015.48	0.200577	0.0621916	3.22514	0.00125912	0.00846577
Slc25a36	118.2	-0.419365	0.130038	-3.22495	0.00125994	0.00846589
Rpl12	6904.71	0.132859	0.0412074	3.22415	0.00126346	0.00848417
Zfp52	174.25	-0.368535	0.114315	-3.22387	0.00126472	0.00848627
Btaf1	394.764	-0.297938	0.0924205	-3.22372	0.00126538	0.00848627
AW554918	84.2201	-0.438048	0.135986	-3.22128	0.00127621	0.00855342
Tmem248	695.851	0.24904	0.0773558	3.2194	0.00128457	0.00860401
Abhd5	406.56	-0.241453	0.0750427	-3.21754	0.00129293	0.00865451
E2f1	301.464	0.294075	0.0914319	3.21633	0.00129839	0.00868558
Gpatch3	136.405	0.371579	0.115591	3.21461	0.00130623	0.00873247
Fam162a	101.452	0.419676	0.13067	3.21174	0.00131936	0.00880906
1700113A16Rik	88.6701	0.450799	0.140354	3.21187	0.00131873	0.00880906
Vps37c	409.156	0.303094	0.094395	3.21091	0.00132313	0.00882869
Brcc3	200.113	-0.338099	0.105356	-3.2091	0.00133153	0.00887912
Tpra1	230.255	0.316696	0.0988243	3.20463	0.00135234	0.00901222
Gm14005	959.105	0.236893	0.0739413	3.20379	0.0013563	0.00903287
Ccdc167	65.9584	-0.475879	0.148721	-3.19981	0.00137521	0.00915301
Pfn1	20188.8	0.124396	0.0388847	3.19911	0.00137855	0.00916945
Nup153	595.503	-0.263122	0.0822933	-3.19737	0.00138685	0.0092189
Nqo2	1287.97	-0.199816	0.0625117	-3.19647	0.00139123	0.00923797
Ap5s1	18.0903	0.543582	0.17006	3.19641	0.00139147	0.00923797
Rbl1	238.61	-0.306056	0.0957758	-3.19555	0.00139566	0.00925489
Uso1	705.895	-0.234082	0.073253	-3.19552	0.00139577	0.00925489
Rest	94.2092	-0.462743	0.144895	-3.19364	0.0014049	0.00930957
Gsg2	127.212	0.402663	0.126092	3.19342	0.00140597	0.00931084
I830077J02Rik	281.4	-0.303035	0.0949021	-3.19313	0.0014074	0.0093144
Zfp524	206.369	0.334119	0.104662	3.19236	0.00141116	0.00933348
Nudt21	510.235	0.235129	0.0736792	3.19125	0.0014166	0.00936358
Tbcd	402.491	-0.264933	0.0830325	-3.19072	0.0014192	0.00937492
Dock11	1152.97	-0.210845	0.0660858	-3.19047	0.00142042	0.00937707
Mmgt2	227.376	0.369178	0.11576	3.18918	0.00142677	0.00941313
Zfp771	122.939	0.391145	0.122672	3.18855	0.00142989	0.00942782
Unc119	923.461	-0.223402	0.0700829	-3.18769	0.00143414	0.00944807
Fbxo11	675.514	-0.239156	0.0750277	-3.18757	0.00143475	0.00944807
Scaf1	566.602	-0.234604	0.0736061	-3.1873	0.00143609	0.00945099
Nhp2	410.547	0.279306	0.0876865	3.18528	0.00144614	0.0095112
Lrrc27	27.7902	0.542413	0.17043	3.18262	0.00145951	0.00959316
Rpl39	3311.11	0.134871	0.0423929	3.18144	0.00146543	0.00962604
Rlf	549.839	-0.238955	0.0751186	-3.18104	0.00146747	0.00962745
Taf1	307.603	-0.315356	0.0991313	-3.1812	0.00146667	0.00962745
Tmem246	370.643	0.316758	0.0996819	3.17769	0.00148456	0.00973352
Zfp346	391.917	0.309246	0.097362	3.17625	0.00149195	0.0097702
Fam172a	270.434	-0.301467	0.0949132	-3.17624	0.001492	0.0097702
Rnf181	769.952	0.192278	0.0605495	3.17555	0.00149555	0.00978737
Fzd4	46.3404	-0.514114	0.161926	-3.175	0.00149837	0.00979975
Gnl2	461.843	-0.242769	0.0764795	-3.1743	0.001502	0.0098174
Mtmr14	355.546	-0.278859	0.0878713	-3.17349	0.00150619	0.00983872
Ctbp1	1966.52	0.15344	0.0483536	3.17329	0.0015072	0.00983923
Gm38426	114.068	0.414055	0.130594	3.17056	0.00152143	0.009926
Nrp	25.3345	0.539317	0.17014	3.16984	0.00152525	0.00994311
Cuedc2	1453.71	0.162992	0.0514217	3.1697	0.00152594	0.00994311
Cdk4	487.08	0.232156	0.0732675	3.16861	0.00153168	0.00997432
Wsb1	1662.91	0.197645	0.0624236	3.16619	0.00154447	0.0100515
Trak2	507.154	-0.261851	0.0827121	-3.16581	0.0015465	0.0100581
Nfam1	2503.34	-0.227009	0.0717131	-3.16552	0.00154807	0.0100581
Zscan29	311.108	-0.303378	0.0958399	-3.16546	0.00154835	0.0100581
Dcp2	861.84	-0.201865	0.0637755	-3.16524	0.00154953	0.0100596
Lgalsl	33.8432	-0.526571	0.166374	-3.16498	0.00155093	0.0100625
Palm	1056.63	0.173392	0.0548199	3.16293	0.00156191	0.0101212
Rab44	16572.1	-0.176801	0.055895	-3.16309	0.00156102	0.0101212
Rps2	7069.95	0.172121	0.0544365	3.16187	0.0015676	0.0101519
Nrip1	31.2146	-0.539008	0.170497	-3.16139	0.00157018	0.0101624
Adrb2	241.272	-0.306569	0.0969937	-3.16071	0.00157384	0.0101798
Mib2	188.234	0.340307	0.107689	3.16008	0.00157725	0.0101894
Cln6	144.191	0.374809	0.118604	3.16016	0.0015768	0.0101894
Sik2	52.7729	-0.481082	0.152284	-3.15912	0.00158246	0.0102168
Agfg1	257.925	-0.297298	0.0941201	-3.15871	0.00158471	0.010225
Top2b	1124.4	-0.249038	0.0788886	-3.15683	0.00159494	0.0102848
Ppp1r21	484.42	-0.265734	0.0841838	-3.15659	0.00159626	0.010287
Kif21b	2524.27	-0.181137	0.0573886	-3.15633	0.00159768	0.0102899
Aldh9a1	384.382	-0.266425	0.0844195	-3.15597	0.00159964	0.0102904
Spi1	5023.18	0.144999	0.0459464	3.15583	0.00160042	0.0102904
Eif3b	1086.88	0.217468	0.0689108	3.15578	0.00160068	0.0102904
Mrps18b	174.864	0.370163	0.117336	3.15473	0.00160649	0.0103214
Rn45s	724.385	-0.51341	0.162809	-3.15345	0.00161351	0.0103603
AU022793	27.2316	-0.534728	0.169648	-3.15199	0.00162163	0.0103997
Ankrd63	101.814	0.404662	0.128377	3.15214	0.0016208	0.0103997
Selt	2146.19	-0.205278	0.0651351	-3.15157	0.00162398	0.0104085
B3gnt8	499.065	0.270647	0.08596	3.14853	0.00164096	0.0105109
Kif3b	1326.31	-0.223852	0.0711174	-3.14764	0.00164597	0.0105319
Dcaf15	428.49	0.256845	0.0816007	3.14759	0.00164623	0.0105319
Lss	198.277	-0.396001	0.126008	-3.14267	0.00167412	0.0107038
Cdc34	855.154	0.229593	0.0730732	3.14195	0.00167825	0.0107237
Tmem208	361.51	0.258033	0.0821663	3.14037	0.00168732	0.0107752
B430212C06Rik	85.7623	0.46019	0.146625	3.13856	0.0016978	0.0108355
Pdhb	591.795	0.217493	0.0693399	3.13661	0.00170911	0.0108946
Eps15l1	705.292	-0.246129	0.0784653	-3.13679	0.00170808	0.0108946
Hdac5	530.201	-0.242789	0.0774393	-3.13521	0.00171729	0.0109238
Mettl17	525.54	0.262506	0.0837282	3.13522	0.00171727	0.0109238
Ankle2	625.156	-0.244049	0.0778435	-3.13512	0.00171783	0.0109238
Ruvbl2	271.344	0.28439	0.090706	3.13529	0.00171683	0.0109238
Cd47	3323.31	-0.167115	0.0533556	-3.13211	0.00173557	0.0110299
Mtmr9	205.686	-0.339757	0.108485	-3.13183	0.0017372	0.0110336
Il16	912.694	-0.198279	0.0633733	-3.12875	0.0017555	0.0111432
Raver1	367.059	0.275055	0.0880034	3.1255	0.00177501	0.0112602
Mcts1	380.433	0.298008	0.0953599	3.12508	0.00177755	0.0112696
Swi5	884.575	0.203536	0.0651737	3.12297	0.00179034	0.0113438
Mrps26	231.16	0.307245	0.0983906	3.1227	0.00179198	0.0113474
Bcl7c	135.042	0.394217	0.126262	3.1222	0.00179503	0.0113599
Kdm6a	496.42	-0.257369	0.0824409	-3.12186	0.00179714	0.0113664
Fnbp1	1001.32	-0.193796	0.0621119	-3.12012	0.00180778	0.0114269
Sp100	1161.14	-0.172848	0.0554055	-3.11969	0.00181039	0.0114366
Nenf	106.575	0.406677	0.130649	3.11273	0.00185365	0.011661
Nek2	146.545	0.402079	0.129166	3.11289	0.00185262	0.011661
Prpf8	1234.72	-0.218718	0.0702562	-3.11316	0.00185099	0.011661
Mzt2	63.1743	0.460938	0.148072	3.11294	0.00185235	0.011661
Dgcr6	98.1532	0.424669	0.136413	3.1131	0.00185131	0.011661
Cox8a	2081.29	0.168694	0.0541775	3.11373	0.00184737	0.011661
Camta1	64.9476	0.460438	0.147908	3.11299	0.001852	0.011661
Tax1bp3	107.552	-0.39681	0.127668	-3.10815	0.00188264	0.0118363
Ing4	944.228	0.210984	0.067894	3.10755	0.00188647	0.0118533
Lsm2	161.234	0.35743	0.115059	3.1065	0.00189314	0.0118882
S100a10	3481.68	-0.165363	0.0532436	-3.10577	0.00189782	0.0119034
Smim19	136.283	0.361495	0.116389	3.10593	0.00189684	0.0119034
Srm	701.372	0.225975	0.072802	3.10397	0.00190943	0.0119691
Srp54a	111.332	0.394808	0.127236	3.10295	0.00191605	0.0120034
Nfkbil1	131.444	0.387649	0.124946	3.10254	0.00191868	0.0120073
Mau2	676.766	-0.226185	0.0729043	-3.1025	0.00191895	0.0120073
Msl1	1756.52	0.187557	0.0604611	3.10212	0.00192143	0.0120157
Mrps12	207.806	0.321809	0.103813	3.0999	0.00193587	0.0120989
Sprtn	130.524	-0.404044	0.130427	-3.09785	0.00194931	0.0121757
Mylk	1005.66	-0.190575	0.0615289	-3.09732	0.00195279	0.012183
Nt5c2	434.856	-0.244526	0.078946	-3.09738	0.00195242	0.012183
Zfp26	324.605	-0.28387	0.0916914	-3.09593	0.00196196	0.012233
Hmgcs1	785.72	-0.441531	0.142676	-3.09463	0.00197057	0.0122652
A530088E08Rik	51.0587	0.501527	0.162057	3.09476	0.0019697	0.0122652
Zfp335	395.039	-0.273418	0.0883525	-3.09463	0.00197061	0.0122652
Frs2	186.708	-0.343569	0.111058	-3.09359	0.00197753	0.0122937
Abcg1	450.542	0.237426	0.0767459	3.09366	0.00197703	0.0122937
Ccpg1	5278.27	-0.115493	0.0373621	-3.09119	0.00199357	0.0123862
Atg3	761.089	-0.21505	0.069703	-3.08524	0.00203388	0.012625
Gstm4	153.012	0.380416	0.123305	3.08516	0.00203441	0.012625
Ctsz	538.859	0.241847	0.0784487	3.08287	0.00205013	0.0127152
Kxd1	451.595	0.240861	0.0781357	3.0826	0.00205203	0.0127195
Chmp4b	2571.7	0.156486	0.0508131	3.07964	0.00207251	0.0128388
Tbl1x	70.7456	-0.473543	0.153864	-3.07766	0.0020863	0.0129167
Tnrc18	1177.27	-0.212458	0.0691075	-3.07431	0.00210988	0.013055
Fmnl1	3599.19	-0.143521	0.0467068	-3.07281	0.00212054	0.0131133
9830107B12Rik	1074.75	-0.24584	0.0800337	-3.07171	0.00212836	0.0131539
Vamp2	711.363	0.207087	0.0674312	3.07109	0.00213279	0.0131736
Hyi	80.018	0.431185	0.140428	3.0705	0.002137	0.0131919
Eif3d	904.383	0.200819	0.0654089	3.07021	0.00213905	0.0131969
Dpf3	17.1923	-0.522295	0.170193	-3.06885	0.00214888	0.0132498
Tmem11	203.013	0.326343	0.106369	3.06802	0.00215479	0.0132784
Cdc42ep3	911.279	-0.212111	0.0691527	-3.06729	0.00216008	0.0133033
Klrb1f	551.23	-0.22606	0.07373	-3.06606	0.00216901	0.0133505
Tmbim4	719.859	0.239148	0.0780177	3.0653	0.0021745	0.0133687
Dcxr	268.263	0.28385	0.0925957	3.06548	0.00217324	0.0133687
Asah1	1222.08	-0.200487	0.0654298	-3.06415	0.00218289	0.0134124
Plscr3	138.268	0.37163	0.121301	3.06369	0.00218624	0.0134243
Sh3kbp1	4625.35	0.147374	0.0481059	3.06354	0.00218736	0.0134243
Polh	121.132	-0.392005	0.127977	-3.0631	0.00219058	0.0134363
Ccne2	47.5316	-0.490627	0.160191	-3.06275	0.00219312	0.013444
Wbp2	2142.72	0.156367	0.05106	3.06242	0.00219559	0.0134513
Pih1d1	470.38	0.266513	0.0870408	3.06193	0.00219913	0.0134652
Hes6	565.748	0.234575	0.0766601	3.05994	0.00221381	0.0135447
Sgsm2	164.451	0.357131	0.116716	3.05982	0.00221467	0.0135447
Tpr	1637.91	-0.212969	0.0696339	-3.05841	0.00222512	0.0136007
Nagpa	361.52	0.269	0.0879766	3.05763	0.00223094	0.0136284
Hnrnpul1	1512.56	-0.206296	0.0675158	-3.05552	0.00224669	0.0137167
Gale	282.114	-0.318002	0.104104	-3.05465	0.00225324	0.0137487
Vimp	764.172	0.206883	0.0677353	3.05428	0.00225598	0.0137575
Sppl2a	685.125	-0.231679	0.0758633	-3.0539	0.00225887	0.0137671
Smim4	119.386	0.400346	0.131162	3.05231	0.00227086	0.0138299
Ppfibp2	130.749	0.372975	0.122199	3.05219	0.0022718	0.0138299
Chm	472.159	-0.229842	0.0753647	-3.04973	0.00229048	0.0139356
Phospho1	64.1907	-0.461668	0.151397	-3.0494	0.00229303	0.0139431
Ank	71.0747	-0.455484	0.149449	-3.04776	0.00230554	0.0140111
Aim1	36.7855	-0.51488	0.168978	-3.04702	0.00231126	0.0140378
Lin54	212.508	-0.314844	0.103354	-3.04625	0.00231715	0.0140655
Zswim6	279.281	-0.294337	0.0966343	-3.04588	0.00232	0.0140747
Yaf2	388.921	-0.281347	0.0923793	-3.04556	0.00232247	0.0140816
Xrn2	538.799	-0.227829	0.0748611	-3.04336	0.00233951	0.0141767
Helz2	284.363	-0.276156	0.0907494	-3.04306	0.00234184	0.0141827
Adgrg6	124.932	-0.384755	0.126456	-3.04259	0.00234552	0.0141968
Ifngr2	914.065	0.185403	0.0609776	3.04051	0.00236181	0.0142873
Ttyh3	1160.18	-0.172917	0.0568795	-3.04006	0.0023653	0.0143002
Clk2	172.105	0.373608	0.122967	3.03828	0.00237934	0.0143768
Cdc42se2	1648.14	-0.175362	0.0577672	-3.03567	0.0024	0.0144934
Farsa	640.421	0.212614	0.0700483	3.03524	0.00240342	0.0145057
Kat6a	621.745	-0.220501	0.0726631	-3.03456	0.00240888	0.0145304
Ndufb6	303.839	0.278167	0.0916996	3.03346	0.00241771	0.0145753
Eid1	624.3	0.207206	0.0683122	3.03322	0.00241959	0.0145783
Zfp414	267.034	0.308489	0.101724	3.0326	0.00242459	0.0146001
Pilrb2	39.4924	-0.508502	0.167689	-3.03241	0.0024261	0.0146009
Srsf9	487.269	0.219757	0.0724928	3.03143	0.00243395	0.0146398
Lrba	309.266	-0.275618	0.0909725	-3.02969	0.00244809	0.0147164
Parp3	322.877	-0.309655	0.102221	-3.02928	0.00245134	0.0147276
Syngr2	876.317	0.223502	0.0738251	3.02745	0.00246628	0.0147916
Mir6935	16.9942	-0.447388	0.147762	-3.02776	0.00246374	0.0147916
Gxylt1	740.559	-0.236629	0.0781699	-3.02711	0.002469	0.0147916
Nsmaf	280.508	-0.302124	0.0998048	-3.02715	0.0024687	0.0147916
Taz	833.028	0.180863	0.0597412	3.02745	0.00246629	0.0147916
Cst3	3745.33	0.125192	0.0413591	3.02694	0.00247041	0.0147916
Tagln2	4873.08	0.125661	0.0415191	3.02657	0.00247342	0.0148013
Cd276	21.6602	-0.514967	0.170159	-3.02638	0.00247498	0.0148022
Pdpk1	642.054	-0.208099	0.0687958	-3.02488	0.00248734	0.0148593
Pabpc4	551.937	0.268775	0.0888526	3.02495	0.00248671	0.0148593
Dnttip2	267.59	-0.273792	0.0905277	-3.0244	0.00249129	0.0148685
Gpr146	245.804	-0.322534	0.106646	-3.02435	0.00249169	0.0148685
Tle3	2593.67	0.143553	0.047488	3.02293	0.00250341	0.0149299
Otud4	812.85	-0.204579	0.0676892	-3.02233	0.00250834	0.0149501
Acaa1a	479.225	0.262029	0.086702	3.02218	0.00250963	0.0149501
Med12	793.586	-0.262356	0.0868362	-3.02128	0.00251709	0.0149861
Iws1	371.044	-0.249901	0.0827268	-3.0208	0.00252105	0.0150013
Yod1	45.6695	-0.480905	0.159351	-3.01789	0.00254541	0.0151182
Nfatc1	793.124	-0.212617	0.0704536	-3.01783	0.00254589	0.0151182
Dpy19l4	32.5204	-0.508673	0.168552	-3.0179	0.00254531	0.0151182
Rps25	6410.93	0.143862	0.0476718	3.01777	0.00254644	0.0151182
Huwe1	832.692	-0.21163	0.0701782	-3.01561	0.00256461	0.0152175
Clta	2214.25	0.161917	0.0537398	3.01299	0.00258687	0.015341
Smdt1	1082.78	0.187607	0.0622744	3.01258	0.0025904	0.0153533
Klf11	68.8784	0.453755	0.150655	3.01188	0.00259637	0.0153801
Maml1	607.632	-0.220182	0.073206	-3.00771	0.00263228	0.0155841
Fam134b	175.199	0.321655	0.106961	3.00722	0.00263649	0.0156002
Rpl19	9083.55	0.128531	0.0427539	3.00631	0.00264439	0.0156382
Fibp	470.035	0.241203	0.080261	3.00523	0.00265379	0.015685
Actg1	38153.8	-0.154102	0.0513018	-3.00382	0.0026661	0.0157489
Arhgef18	859.167	-0.180226	0.0600525	-3.00114	0.00268973	0.0158796
Ogfrl1	653.997	0.197779	0.0659129	3.00061	0.00269436	0.0158981
Htatip2	797.201	0.190965	0.063652	3.00014	0.00269858	0.0159094
Nup133	114.017	-0.385028	0.12834	-3.00006	0.0026993	0.0159094
Slc39a7	1037.7	0.243721	0.0812459	2.99979	0.00270166	0.0159145
G6pc3	178.222	0.339546	0.113211	2.99923	0.00270663	0.0159212
Rsu1	1944.81	-0.159704	0.0532497	-2.99915	0.00270732	0.0159212
Nsmf	434.591	0.280508	0.0935227	2.99936	0.00270545	0.0159212
Cnp	405.318	-0.253244	0.0845461	-2.99534	0.00274139	0.0161125
Csgalnact2	3142.03	-0.156349	0.0522033	-2.995	0.00274444	0.0161215
Smim20	230.74	0.30585	0.102167	2.99363	0.00275682	0.0161762
Rbl2	1075.11	-0.201777	0.067399	-2.99376	0.0027556	0.0161762
Dnmt3a	602.305	-0.218957	0.0731907	-2.9916	0.00277518	0.0162749
Lsm3	298.51	0.298695	0.0999035	2.98983	0.00279129	0.0163603
Gna13	970.218	-0.224254	0.0750237	-2.9891	0.00279797	0.0163903
Prss57	606.757	0.242785	0.0812411	2.98845	0.00280393	0.0164162
Atf7	393.636	-0.257179	0.0860826	-2.98759	0.00281189	0.0164445
Wnk1	4110.51	-0.150989	0.0505358	-2.98776	0.00281034	0.0164445
Slc38a2	929.56	-0.201877	0.0675869	-2.98692	0.002818	0.016462
Cdkn2b	326.848	-0.269382	0.0901852	-2.98699	0.00281736	0.016462
Lmo2	325.049	-0.292735	0.0980309	-2.98615	0.00282517	0.0164948
Map3k9	1279.78	0.191846	0.0642572	2.9856	0.00283022	0.0165151
Chrna2	15.5936	-0.501615	0.168197	-2.9823	0.00286093	0.0166851
Ppdpf	259.46	0.270907	0.0909332	2.97919	0.00289015	0.0168462
Rnf115	465.112	-0.23568	0.0791194	-2.97879	0.00289392	0.0168589
1500011K16Rik	57.0233	0.481192	0.161583	2.97799	0.00290146	0.0168935
Cnppd1	1743.52	0.159552	0.0536081	2.97626	0.00291784	0.0169795
Tmcc3	505.844	0.288141	0.0968397	2.97545	0.00292562	0.0170154
Mbd5	126.466	-0.374581	0.125931	-2.97449	0.0029348	0.0170593
Fbxo45	167.699	-0.339238	0.114145	-2.972	0.00295869	0.0171887
Gabpb2	993.938	-0.201656	0.0678722	-2.97111	0.00296727	0.0172291
Gatsl2	21.624	-0.506542	0.170503	-2.97087	0.00296961	0.0172332
Hsd17b7	134.555	-0.411282	0.138451	-2.9706	0.00297218	0.0172386
Adpgk	1085.61	0.176324	0.0593937	2.96873	0.0029903	0.0173342
Rrm2	826.99	-0.277902	0.0936191	-2.96843	0.00299321	0.0173416
Smtnl2	36.9163	-0.496455	0.167384	-2.96596	0.0030174	0.0174598
Lat2	578.581	-0.245739	0.0828504	-2.96606	0.00301646	0.0174598
Far1	1839.56	-0.178567	0.060208	-2.96584	0.00301858	0.0174598
Klf6	3003.85	-0.189018	0.0637578	-2.96463	0.00303051	0.0175192
Dennd5a	1634.84	-0.15451	0.0521363	-2.96358	0.00304081	0.0175691
Arhgap27	591.645	0.241196	0.0814123	2.96265	0.00305	0.0176126
Prex1	2869.85	-0.145737	0.0492125	-2.96138	0.00306266	0.017676
Desi1	311.222	0.286354	0.0967585	2.95947	0.0030817	0.0177762
Tsga10	30.5136	-0.498211	0.168406	-2.95839	0.00309247	0.0178286
Serpine2	95.0914	0.437826	0.148071	2.95686	0.00310785	0.0179075
Ranbp2	916.825	-0.249988	0.084612	-2.95452	0.00313157	0.0180343
Mbd1	705.031	-0.22719	0.0769351	-2.95301	0.00314691	0.0181127
Psenen	780.101	0.220685	0.0747806	2.9511	0.00316649	0.0182155
Sqle	332.641	-0.298658	0.101209	-2.9509	0.00316853	0.0182173
Crlf3	1535.72	-0.159774	0.0541584	-2.95013	0.00317641	0.018247
Srsf11	1292.76	0.161798	0.0548457	2.95006	0.00317715	0.018247
Pnpla2	1260.83	0.162979	0.0552677	2.9489	0.00318905	0.0183054
Rel	55.4984	-0.466703	0.158408	-2.94621	0.00321689	0.0184552
Anapc5	1637.9	0.18443	0.0626118	2.94561	0.00322322	0.0184814
Uqcc2	276.816	0.30019	0.102002	2.94299	0.00325063	0.0186285
Ctage5	1109.67	-0.171953	0.058434	-2.94269	0.00325371	0.0186288
Sipa1l3	515.614	-0.254234	0.0863966	-2.94265	0.00325421	0.0186288
Sptb	19.3883	-0.500757	0.170312	-2.94024	0.00327963	0.0187641
Aldh6a1	179.933	-0.30919	0.105176	-2.93973	0.00328499	0.0187846
Wbp5	306.571	0.330132	0.112312	2.93941	0.00328839	0.0187939
Eif3i	630.299	0.206366	0.0702132	2.93914	0.00329124	0.0188
Kmt2c	1050.95	-0.183376	0.0623971	-2.93885	0.00329431	0.0188073
Trappc6b	488.228	-0.223441	0.0760655	-2.93747	0.00330898	0.0188808
Txnip	4193.63	-0.222387	0.0757251	-2.93676	0.00331658	0.0189112
Etfb	1032.36	0.192485	0.0655459	2.93664	0.00331788	0.0189112
Kdelr1	635.305	0.19353	0.0659161	2.936	0.00332472	0.0189399
Rassf2	988.069	0.233508	0.0795531	2.93525	0.00333277	0.0189756
Mrpl13	223.941	0.307033	0.104625	2.9346	0.0033398	0.0190054
Rbm3	5845.88	0.157261	0.053603	2.93381	0.00334824	0.0190431
Rab12	234.925	0.280647	0.0957452	2.93119	0.0033767	0.0191946
Nfkbie	210.852	-0.376531	0.1285	-2.93021	0.00338738	0.019245
Cep350	515.794	-0.232448	0.079343	-2.92966	0.0033933	0.0192683
Med24	445.638	0.238145	0.081308	2.92892	0.00340139	0.0192934
Eid2b	135.175	-0.368168	0.125696	-2.92904	0.00340012	0.0192934
Chpf	69.314	0.445011	0.151987	2.92795	0.00341205	0.0193331
Taldo1	11557.8	0.131361	0.0448634	2.92803	0.00341116	0.0193331
Avl9	353.92	-0.274976	0.0939263	-2.92757	0.00341621	0.0193463
6530402F18Rik	433.424	-0.229501	0.0784093	-2.92697	0.00342287	0.0193736
Usp28	115.894	-0.383042	0.130955	-2.92498	0.00344475	0.019487
Tmem205	77.4609	0.424528	0.14518	2.92415	0.00345401	0.0195289
Rnf40	964.988	0.165813	0.0567188	2.92342	0.0034621	0.0195642
Mgat2	549.653	-0.252733	0.086478	-2.92251	0.00347224	0.019611
Ctu2	178.741	0.335342	0.114819	2.92062	0.0034934	0.0197157
Syap1	407.885	-0.221351	0.0757917	-2.92052	0.00349451	0.0197157
Coq7	48.5029	0.46068	0.157765	2.92004	0.00349989	0.0197355
Parpbp	48.9805	-0.45346	0.155307	-2.91977	0.00350288	0.0197418
Ltn1	302.181	-0.257521	0.0882053	-2.91956	0.00350526	0.0197447
Smim12	217.033	0.306318	0.104957	2.91852	0.00351697	0.0198001
Agpat5	630.292	0.21436	0.0734658	2.91782	0.00352491	0.0198342
Mrpl54	227.512	0.302931	0.103882	2.9161	0.00354434	0.0199329
Pomp	822.995	0.213716	0.0733311	2.9144	0.00356377	0.0200315
Tmem179b	389.904	0.269751	0.0925864	2.9135	0.003574	0.0200707
Ntpcr	125.898	0.401569	0.137832	2.91345	0.00357454	0.0200707
Rpl7a	6634.82	0.128323	0.0440561	2.91272	0.003583	0.0201055
Nyap1	40.1934	-0.496118	0.170336	-2.91258	0.00358456	0.0201055
Rmnd5a	1023.08	-0.170411	0.0585196	-2.91204	0.00359073	0.0201295
Mt2	98.6194	0.438115	0.150465	2.91173	0.00359428	0.0201387
Top1	1204.89	0.188491	0.0647506	2.91103	0.00360243	0.0201736
Dbi	1189.96	0.183228	0.062978	2.9094	0.00362125	0.0202683
Zbtb11	169.122	-0.337967	0.116214	-2.90813	0.00363595	0.0203398
Lyrm4	32.911	0.484357	0.166644	2.90654	0.0036545	0.0204327
Med1	336.496	-0.249674	0.0859423	-2.90514	0.00367095	0.020505
Fam173a	411.065	0.259526	0.0893345	2.9051	0.00367132	0.020505
Fto	257.326	0.281026	0.0967827	2.90367	0.00368812	0.0205879
Rpp25l	121.141	0.42892	0.147804	2.90196	0.00370841	0.0206902
Mettl25	65.5721	0.43935	0.15147	2.90057	0.00372486	0.0207605
Tmem135	338.133	0.286717	0.0988545	2.9004	0.0037269	0.0207605
Alg11	69.8348	-0.435173	0.150037	-2.90043	0.00372648	0.0207605
Csnk2a1	1285.28	0.15005	0.0517637	2.89875	0.0037465	0.0208587
Lpcat3	1822.57	-0.17156	0.0592119	-2.89739	0.00376287	0.0209388
Bcl2a1a	411.314	-0.34097	0.117694	-2.89708	0.00376658	0.0209484
Nsdhl	134.503	-0.369843	0.127687	-2.89649	0.00377359	0.0209763
Ssh3	586.904	-0.211707	0.0731828	-2.89285	0.00381759	0.0212098
Serf2	6179.77	0.150202	0.0519427	2.89168	0.00383187	0.0212779
Fam63a	1280.98	-0.172621	0.0597103	-2.89097	0.00384055	0.0213149
Tufm	267.549	0.275925	0.0954725	2.8901	0.00385121	0.0213628
Ptk2	32.6631	0.491347	0.170087	2.8888	0.0038671	0.0214396
Hemk1	156.724	0.358201	0.124058	2.88736	0.00388485	0.0215268
Cdk17	468.054	-0.228702	0.0792159	-2.88708	0.00388841	0.0215352
Rnf167	1767.78	0.143804	0.0498335	2.88569	0.00390559	0.021619
Ccnd2	76.1922	-0.40529	0.140457	-2.88551	0.00390778	0.0216198
Nrm	1215.22	0.166663	0.0577676	2.88506	0.00391343	0.0216397
Ubxn6	607.427	0.216083	0.0749236	2.88404	0.00392606	0.0216982
Mrpl35	108.14	0.378404	0.131351	2.88086	0.00396595	0.0219072
Chd2	905.402	-0.188599	0.065481	-2.8802	0.00397419	0.0219412
Adcy7	1242.07	-0.200987	0.069803	-2.87935	0.00398499	0.0219893
Kif11	465.742	-0.258883	0.0899246	-2.87888	0.00399084	0.0220101
Noc4l	178.547	0.313553	0.108944	2.87811	0.00400071	0.022053
Riok2	156.514	-0.314639	0.109474	-2.87411	0.0040517	0.0223224
Acap1	4232.72	0.170339	0.0593249	2.87129	0.00408803	0.0225108
Tax1bp1	2234.67	-0.178601	0.0622238	-2.87031	0.00410069	0.0225688
Tmed4	420.784	0.231318	0.0806683	2.86752	0.00413703	0.022745
Rcn1	559.337	-0.253065	0.0882494	-2.86761	0.00413585	0.022745
Cks1b	435.737	0.241747	0.084346	2.86614	0.00415509	0.0228324
2610318N02Rik	33.0954	0.477159	0.166625	2.86368	0.00418752	0.0229987
BC003331	196.672	-0.304513	0.106357	-2.86312	0.00419497	0.0230276
Timm44	318.464	0.243652	0.0851141	2.86265	0.00420117	0.0230497
Zfp622	566.564	0.234235	0.0818531	2.86165	0.00421435	0.02311
Champ1	387.82	-0.238998	0.0835282	-2.86128	0.00421936	0.0231254
Ric8b	83.7583	-0.396902	0.13882	-2.85912	0.00424818	0.0232351
Cpd	9038.97	0.120379	0.0421021	2.85921	0.00424703	0.0232351
Chchd1	151.748	0.34004	0.118912	2.8596	0.00424178	0.0232351
Sema7a	2786.25	-0.332196	0.116187	-2.85915	0.00424782	0.0232351
Zc3h12c	27.0465	-0.487153	0.170433	-2.85832	0.00425886	0.0232815
Klhl24	712.168	-0.394649	0.138087	-2.85797	0.00426359	0.0232953
Spred2	102.262	-0.428354	0.149982	-2.85604	0.00428967	0.0234135
Impdh1	825.451	0.174031	0.0609322	2.85615	0.00428818	0.0234135
Plk3	188.944	0.333952	0.116987	2.85461	0.004309	0.0234947
Trim56	122.773	-0.354159	0.124065	-2.85462	0.00430878	0.0234947
Slc29a3	72.5553	-0.406797	0.142578	-2.85315	0.00432879	0.0235802
Nudc	519.704	0.256977	0.0900684	2.85313	0.00432914	0.0235802
Esco2	133.033	-0.379162	0.132922	-2.8525	0.00433766	0.0236144
Ptp4a2	3415.61	-0.143454	0.0502976	-2.85209	0.00434323	0.0236326
Atp5a1	3292.18	0.142207	0.0498923	2.85027	0.00436819	0.0237561
Zfp276	425.396	-0.29367	0.103081	-2.84892	0.00438679	0.023845
Lemd2	533.286	0.19867	0.0697558	2.84807	0.00439846	0.0238961
Tmem138	127.66	0.337855	0.118649	2.84752	0.00440616	0.0239139
Rpl22l1	686.372	0.220752	0.0775246	2.84751	0.00440626	0.0239139
Uqcr11	394.952	0.246532	0.0865935	2.847	0.00441336	0.0239254
Helb	235.919	-0.287216	0.100888	-2.84687	0.00441518	0.0239254
Snrnp200	750.047	-0.219803	0.0772033	-2.84707	0.0044124	0.0239254
Ascc1	186.362	0.319537	0.112249	2.84669	0.00441759	0.0239261
Tmem14c	654.769	0.203371	0.0714785	2.8452	0.0044383	0.0240033
Lima1	91.1178	-0.445327	0.156503	-2.84548	0.00443441	0.0240033
Ino80c	312.807	-0.283806	0.0997499	-2.84518	0.00443865	0.0240033
Zfyve16	89.4908	-0.400636	0.140872	-2.84398	0.00445543	0.0240817
Prrc2b	794.896	-0.212296	0.0746556	-2.84367	0.00445979	0.0240929
Gls	933.684	-0.185425	0.0652155	-2.84326	0.00446549	0.024099
Nudt16l1	232.126	0.284965	0.100224	2.84327	0.00446527	0.024099
Pdzd8	878.857	-0.172475	0.0606918	-2.84183	0.00448558	0.0241951
Psmd9	196.707	0.301312	0.106072	2.84064	0.00450229	0.0242728
Dmtf1	345.228	-0.251571	0.088571	-2.84033	0.0045067	0.0242842
Rabl6	447.766	0.231059	0.0813544	2.84016	0.00450909	0.0242847
Dyrk1b	221.02	-0.279681	0.0984884	-2.83974	0.00451504	0.0243043
Pgr	155.397	0.328459	0.115769	2.8372	0.00455116	0.0244862
Rffl	357.817	-0.257585	0.0908234	-2.83611	0.00456669	0.0245573
Myo9b	2477.26	-0.124552	0.0439384	-2.83469	0.00458705	0.0246542
Arl6ip4	411.936	0.231357	0.081669	2.83287	0.00461325	0.0247824
Gsk3b	837.103	-0.209517	0.0739865	-2.83182	0.00462836	0.0248509
Zfp523	473.715	0.221609	0.0782809	2.83095	0.00464103	0.0249035
Hrh4	11.6749	-0.462229	0.163285	-2.83082	0.00464287	0.0249035
Ddrgk1	604.319	0.203662	0.072026	2.82761	0.00468964	0.0251416
Grik5	73.3851	-0.395643	0.139946	-2.82711	0.00469707	0.0251687
Ddx47	586.391	0.225753	0.0798612	2.82682	0.00470133	0.0251787
Cbx3	1016.96	0.175142	0.0619677	2.82635	0.00470817	0.0252026
Dr1	482.348	-0.205031	0.0725515	-2.826	0.00471332	0.0252173
Pot1b	588.878	-0.268978	0.0951916	-2.82565	0.00471846	0.025232
Gsr	3270.03	0.162339	0.0574793	2.82431	0.00473831	0.0253254
Xpo1	564.399	-0.228838	0.0810762	-2.8225	0.00476506	0.0254555
Klf10	149.476	-0.363581	0.128849	-2.82176	0.00477616	0.025489
Fads2	55.8083	-0.456338	0.161721	-2.82176	0.00477609	0.025489
Uap1l1	322.867	0.24654	0.0873939	2.82102	0.00478708	0.0255343
Ctdnep1	905.606	0.163603	0.0580002	2.82072	0.00479154	0.0255452
Vezf1	817.341	-0.196262	0.0695951	-2.82006	0.00480148	0.0255853
Heatr6	207.196	-0.302293	0.107242	-2.8188	0.00482029	0.0256725
Slc25a12	520.249	-0.215583	0.0764853	-2.81862	0.00482299	0.025674
Cdca8	443.053	0.240395	0.0853209	2.81754	0.00483937	0.0257482
Ermp1	352.695	-0.240837	0.085512	-2.81642	0.00485628	0.0258251
H2-T24	365.082	-0.290291	0.103082	-2.8161	0.00486098	0.0258371
Psmd6	444.091	-0.214355	0.0761733	-2.81405	0.00489221	0.02599
Vim	8821.03	-0.123478	0.0438956	-2.813	0.00490815	0.0260616
Lactb2	143.624	-0.319363	0.113545	-2.81265	0.00491345	0.0260766
Agtrap	697.273	0.198375	0.0705838	2.81049	0.00494666	0.0262397
Pin4	176.617	0.331796	0.118079	2.80996	0.0049547	0.0262691
Tsen34	243.015	0.285719	0.10174	2.80833	0.00497987	0.0263893
Acox1	531.031	0.208743	0.074386	2.80621	0.00501274	0.0265501
Otud1	53.1911	0.437475	0.155922	2.80574	0.00502015	0.0265761
Nipal3	562.805	-0.20205	0.0720187	-2.80552	0.00502355	0.0265808
Trp53i13	242.652	0.288842	0.102977	2.80491	0.005033	0.02661
Parvg	2483.46	0.13142	0.0468621	2.80439	0.00504113	0.02661
Slc11a2	116.398	0.362645	0.129304	2.8046	0.00503795	0.02661
[truncated: 22,423 more rows]
