# Supplementary material for: Eosinophil accumulation in postnatal lung is specific to the primary septation phase of development
Source: Sci Rep. 2020 Mar 10;10:4425. doi: 10.1038/s41598-020-61420-5 (PMC7064572; doi:10.1038/s41598-020-61420-5)
Supplement: Supplementary file 4 — Supplementary Table 3. [file 41598_2020_61420_MOESM4_ESM.xlsx]

## Sheet: Sheet1
Table S3. RNASeq readouts comparing naïve eosinophils to eosinophils from allergic inflammation (Siglec-FhighCD11chigh)
Ensemble ID	Gene Name	naïve eos 1	naïve eos 2	SigfCd11c high 1	SigfCd11c high 2	logFC	logCPM	PValue	adj.p
ENSMUSG00000000805	Car4	0	0	129.926	118.128	15.3812	8.94365	3.1893e-221	4.60758e-217
ENSMUSG00000016494	Cd34	0.21259	0.244998	26.5441	25.5282	6.70594	8.15015	1.50063e-151	7.22651e-148
ENSMUSG00000032216	Nedd4	6.88361	7.55444	0.108961	0.0842154	-6.3017	8.38164	1.02741e-151	7.22651e-148
ENSMUSG00000061100	Retnla	0	0.751592	689.96	412.719	10.3573	8.98523	2.5673e-129	9.27244e-126
ENSMUSG00000022995	Enah	0.135206	0.102588	5.0403	5.26771	5.31907	8.29496	2.2168e-123	6.40521e-120
ENSMUSG00000063873	Slc24a3	0.00301951	0.0121037	0.923568	1.1049	6.93622	7.86707	1.19645e-113	2.88085e-110
ENSMUSG00000030789	Itgax	3.39293	2.93546	58.0267	54.6168	4.03678	9.24336	3.82671e-92	7.89778e-89
ENSMUSG00000021665	Hexb	2.97	2.94373	45.9779	47.7153	3.86686	9.0493	4.76488e-89	8.60478e-86
ENSMUSG00000086564	Cd101	0.530156	0.385181	10.4026	11.4286	4.45743	7.62906	1.18175e-83	1.89698e-80
ENSMUSG00000037224	Zfyve28	0	0.00255682	1.44689	1.36675	9.74308	5.99959	1.51354e-77	2.18661e-74
ENSMUSG00000020178	Adora2a	1.79269	1.27364	28.9518	24.1107	3.99804	7.92004	3.41871e-69	4.49e-66
ENSMUSG00000053846	Lipg	0	0	5.80247	10.4225	12.8521	6.42582	9.06901e-69	1.09183e-65
ENSMUSG00000097325	Gm16897	0.754466	0.259547	21.4063	20.4849	5.25512	7.77744	3.12703e-66	3.47509e-63
ENSMUSG00000026981	Il1rn	29.7417	34.1515	536.264	448.107	3.82508	11.8548	5.53821e-66	5.71504e-63
ENSMUSG00000001348	Acp5	1.00626	0.769571	23.6765	20.9617	4.53259	6.66491	1.0231e-62	9.85379e-60
ENSMUSG00000039753	Fbxl5	0.669529	0.556021	10.8295	7.76837	3.80807	8.52794	1.99791e-62	1.80398e-59
ENSMUSG00000027009	Itga4	25.0801	25.1272	2.67955	3.13914	-3.22971	10.1355	4.11737e-62	3.49904e-59
ENSMUSG00000075256	Cerkl	4.45374	4.38551	0.539355	0.593166	-3.08612	8.3445	6.01821e-62	4.83028e-59
ENSMUSG00000042265	Trem1	2.09118	2.18013	30.3632	24.5499	3.5663	7.66574	9.89962e-60	7.52736e-57
ENSMUSG00000052684	Jun	12.8022	9.60329	186.289	139.846	3.7489	8.07106	8.69662e-59	6.282e-56
ENSMUSG00000043391	2510009E07Rik	0.0732664	0.0472	2.84732	3.06919	5.48886	6.06353	1.12445e-58	7.73567e-56
ENSMUSG00000010095	Slc3a2	2.59195	2.74257	25.7168	25.7361	3.1502	7.82754	1.17308e-57	7.70339e-55
ENSMUSG00000036944	Tmem71	19.8209	19.3617	3.09135	3.03681	-2.79404	8.66825	1.4141e-54	8.88237e-52
ENSMUSG00000020484	Xbp1	4.10457	5.39299	56.7835	55.1737	3.43749	7.26965	1.61891e-51	9.74518e-49
ENSMUSG00000024987	Cyp26a1	0.513301	0	27.825	25.8104	6.55977	5.61802	8.47278e-51	4.89625e-48
ENSMUSG00000020423	Btg2	593.338	644.801	83.357	96.4493	-2.9046	10.4979	3.8963e-49	2.16499e-46
ENSMUSG00000032561	Acpp	1.05814	0.852189	7.73435	9.05903	3.01816	7.80899	9.87784e-49	5.28538e-46
ENSMUSG00000040809	Chil3	0.0596545	0.119563	18.5883	7.80494	7.06753	7.00763	3.05474e-48	1.57613e-45
ENSMUSG00000031453	Rasa3	7.53872	7.02069	1.39795	1.24175	-2.57823	8.93548	9.95063e-46	4.95713e-43
ENSMUSG00000078349	AW011738	53.0984	64.4751	3.15642	2.44413	-4.47181	5.88847	1.75989e-45	8.47503e-43
ENSMUSG00000026581	Sell	22.7349	27.5792	3.51681	4.12269	-2.84509	8.37651	4.85278e-45	2.26155e-42
ENSMUSG00000022097	Sftpc	27.0597	17.3673	0.24999	0.151368	-6.74877	5.19088	2.21359e-44	9.99368e-42
ENSMUSG00000061207	Stk19	124.176	116.645	15.415	9.52511	-3.38304	9.79724	3.27664e-44	1.43447e-41
ENSMUSG00000024912	Fosl1	47.7614	47.1954	7.60711	5.39298	-2.97268	7.84363	5.04101e-44	2.14198e-41
ENSMUSG00000000982	Ccl3	24.317	31.3313	451.219	287.564	3.61042	8.18428	7.65701e-44	3.1606e-41
ENSMUSG00000034765	Dusp5	99.7789	108.898	18.5399	19.5917	-2.57261	9.72612	1.14682e-43	4.60226e-41
ENSMUSG00000036006	Fam65b	9.73715	7.71603	1.46998	1.52861	-2.65669	9.63843	1.18011e-43	4.60786e-41
ENSMUSG00000024084	Qpct	0.0871847	0	2.75622	2.79653	5.86118	5.71813	1.22274e-43	4.64868e-41
ENSMUSG00000019505	Ubb	39.8499	33.2594	241.699	240.517	2.60492	8.10785	2.33831e-43	8.66195e-41
ENSMUSG00000019987	Arg1	0	0.117063	6.94286	6.00949	6.62876	5.2944	2.80737e-43	1.01395e-40
ENSMUSG00000040274	Cdk6	0.102515	0.0960625	1.01149	1.15067	3.32374	6.68559	5.99633e-43	2.1129e-40
ENSMUSG00000097415	AU020206	1.68351	1.02777	16.3197	20.5007	3.64568	6.88617	3.14326e-42	1.08121e-39
ENSMUSG00000027399	Il1a	32.0928	40.4264	381.964	295.234	3.1016	10.8774	5.50928e-42	1.85099e-39
ENSMUSG00000025804	Ccr1	9.85244	9.50907	59.8194	66.7524	2.58934	7.86515	7.83594e-42	2.57286e-39
ENSMUSG00000103276	Gm37917	688.84	728.147	117.897	118.256	-2.70375	7.38458	1.04003e-41	3.33897e-39
ENSMUSG00000100750	Gm29084	240.722	194.437	36.1553	29.4699	-2.83468	7.5486	2.59333e-41	8.14475e-39
ENSMUSG00000040482	Dxo	141.74	132.86	22.6881	16.3133	-2.91709	7.48531	3.41087e-41	1.04844e-38
ENSMUSG00000048895	Cdk5r1	9.98134	10.405	78.8346	69.7978	2.74779	7.4198	1.02874e-40	3.09631e-38
ENSMUSG00000015533	Itga2	1.27166	1.5382	0.0676831	0.116233	-4.10724	6.22458	1.97619e-40	5.82654e-38
ENSMUSG00000079481	Nhsl2	3.54969	3.24864	0.437287	0.628912	-2.79645	8.94121	1.09471e-39	3.16305e-37
ENSMUSG00000085498	Gm14023	30.1376	38.2784	356.143	266.436	3.06425	10.7732	1.26355e-39	3.57932e-37
ENSMUSG00000021990	Spata13	0.122524	0.302379	6.24727	4.7051	4.55886	8.48594	5.59704e-39	1.55501e-36
ENSMUSG00000025324	Atp10a	0.00836615	0.0279465	0.573237	0.749721	5.05145	5.82319	8.69678e-39	2.37061e-36
ENSMUSG00000027073	Prg2	23.6341	11.5404	219.398	213.367	3.51079	8.48764	2.0967e-38	5.60944e-36
ENSMUSG00000069833	Ahnak	14.2264	15.8402	2.7648	3.18191	-2.45963	9.66594	5.83624e-38	1.53302e-35
ENSMUSG00000032413	Rasa2	0.25603	0.272124	2.12761	2.33815	2.95868	6.81066	8.78179e-38	2.26554e-35
ENSMUSG00000029304	Spp1	0.362168	0	11.8357	14.2242	6.02314	5.25945	1.6559e-37	4.19698e-35
ENSMUSG00000000204	Slfn4	0.095271	0.159123	6.12497	14.2293	6.18077	6.22714	2.10262e-37	5.23734e-35
ENSMUSG00000087366	Junos	0.0515501	0.0764564	1.17614	0.960874	3.93916	5.99971	5.52229e-37	1.35221e-34
ENSMUSG00000092274	Neat1	95.1732	91.9776	13.1719	18.415	-2.68744	10.1921	5.94343e-37	1.43108e-34
ENSMUSG00000017418	Arl5b	15.6701	13.1851	3.14856	2.63882	-2.42854	8.20038	8.69346e-37	2.05892e-34
ENSMUSG00000026580	Selp	3.57131	3.46191	0.419488	0.403467	-3.20748	6.14202	6.96437e-36	1.62281e-33
ENSMUSG00000063889	Crem	3.34977	3.2401	0.603886	0.460853	-2.73305	7.14449	7.48342e-36	1.71608e-33
ENSMUSG00000066278	Vps37b	17.098	17.2123	4.02073	4.02805	-2.21019	8.2306	1.89477e-35	4.27715e-33
ENSMUSG00000003038	Hmgn2	10.6165	6.29784	71.4383	75.6974	3.00668	7.28485	2.05685e-35	4.57159e-33
ENSMUSG00000021666	Gfm2	1.49015	0.752189	11.5496	11.6227	3.25835	8.05691	2.12334e-35	4.61147e-33
ENSMUSG00000101698	Gm29562	498.098	465.016	101.503	73.1054	-2.57106	8.04803	2.13863e-35	4.61147e-33
ENSMUSG00000041075	Fzd7	0.158042	0.422342	14.1084	16.3134	5.56614	5.1058	2.26617e-35	4.81461e-33
ENSMUSG00000022180	Slc7a8	1.25234	1.24699	8.52337	6.69297	2.4889	8.00807	4.64851e-35	9.7329e-33
ENSMUSG00000027447	Cst3	64.3919	54.8284	298.981	323.271	2.26717	9.48507	4.96511e-35	1.02473e-32
ENSMUSG00000021823	Vcl	7.68186	6.67911	1.63891	1.75828	-2.19739	8.89039	9.68894e-35	1.97149e-32
ENSMUSG00000061080	Lsamp	0.00108655	0.00195994	0.0462007	0.0358103	4.62427	5.5159	1.08687e-34	2.18084e-32
ENSMUSG00000026094	Stk17b	90.1686	81.1021	15.1999	19.1257	-2.43724	10.616	2.25411e-34	4.46097e-32
ENSMUSG00000032802	Srxn1	38.5355	38.1684	7.33027	7.38197	-2.50028	7.1076	2.7902e-34	5.4473e-32
ENSMUSG00000102013	E330023G01Rik	2.91886	3.21624	0.568019	0.508774	-2.62351	7.0548	3.04128e-34	5.85831e-32
ENSMUSG00000027506	Tpd52	0.715061	0.919161	6.16079	4.94789	2.64447	7.9391	3.13295e-34	5.95549e-32
ENSMUSG00000044712	Slc38a6	16.9219	16.0545	2.92479	3.83773	-2.40681	9.42387	3.24112e-34	6.08109e-32
ENSMUSG00000039005	Tlr4	0.127859	0.193361	1.64164	2.35407	3.50983	6.75036	3.29514e-34	6.10319e-32
ENSMUSG00000025586	Cpeb1	0.669308	0.811938	0.0455152	0.050421	-4.07646	5.47483	5.37506e-34	9.82956e-32
ENSMUSG00000041642	Kif21b	19.5517	17.3963	4.2285	4.67185	-2.17186	9.09746	7.00467e-34	1.26496e-31
ENSMUSG00000028524	Sgip1	1.21876	1.1472	0.252514	0.256825	-2.3336	7.4232	9.8518e-34	1.75715e-31
ENSMUSG00000097296	Gm26532	335.633	279.133	43.244	24.1169	-3.27365	6.92538	4.02601e-33	7.09315e-31
ENSMUSG00000028859	Csf3r	0.180043	0.288682	4.21267	5.56932	4.25236	5.63629	4.94517e-33	8.60758e-31
ENSMUSG00000025026	Add3	4.44215	5.48062	0.932382	1.10688	-2.40797	8.36419	5.24824e-33	9.02635e-31
ENSMUSG00000047250	Ptgs1	0.568268	0.59138	5.71988	5.90855	3.20458	6.0919	1.29538e-32	2.20168e-30
ENSMUSG00000021895	Arhgef3	0.758569	0.748642	3.90087	3.39818	2.15816	8.47688	1.34801e-32	2.2645e-30
ENSMUSG00000052062	Pard3b	0.269332	0.232471	0.0518693	0.0397999	-2.5566	7.25911	2.11965e-32	3.51983e-30
ENSMUSG00000023087	Noct	53.9771	55.6137	11.8575	13.9236	-2.20812	9.88434	2.32837e-32	3.82249e-30
ENSMUSG00000102307	Gm38194	447.911	436.852	90.9164	113.755	-2.23302	9.2719	3.41626e-32	5.54548e-30
ENSMUSG00000002885	Adgre5	197.051	202.963	47.0951	39.0201	-2.33389	11.1408	4.27202e-32	6.85754e-30
ENSMUSG00000021109	Hif1a	5.51922	5.46876	24.6338	26.6278	2.10317	9.45206	5.8428e-32	9.27593e-30
ENSMUSG00000034708	Grn	18.4008	21.3533	94.1837	103.435	2.19241	8.60636	6.14855e-32	9.65523e-30
ENSMUSG00000020027	Socs2	0.727825	0.65418	7.70649	5.21485	3.10993	6.79273	7.64396e-32	1.18744e-29
ENSMUSG00000055044	Pdlim1	3.44436	3.65472	0.657504	0.619293	-2.58989	6.7735	9.08001e-32	1.39552e-29
ENSMUSG00000055639	Dach1	0.308636	0.301795	1.5623	1.35465	2.13909	8.36436	1.11265e-31	1.69204e-29
ENSMUSG00000087700	Gm15283	9.92696	10.6462	47.132	48.9627	2.10396	9.37277	1.46317e-31	2.20191e-29
ENSMUSG00000032089	Il10ra	2.63492	3.17176	25.5511	17.7753	2.78072	7.51702	2.44936e-31	3.64803e-29
ENSMUSG00000028064	Sema4a	0.60577	1.44176	14.2175	14.5137	3.68151	7.55566	6.45692e-31	9.51869e-29
ENSMUSG00000068566	Myadm	133.619	147.064	32.8862	36.7148	-2.13263	9.85605	1.91279e-30	2.79133e-28
ENSMUSG00000045763	Basp1	7.71867	7.23269	34.9633	32.282	2.05168	9.98256	2.86535e-30	4.13956e-28
ENSMUSG00000061755	Bod1l	8.16251	7.732	2.078	2.1746	-2.02083	8.1912	2.99737e-30	4.28743e-28
ENSMUSG00000031391	L1cam	6.2891	6.78859	0.903691	1.37036	-2.65865	7.38803	3.81045e-30	5.39702e-28
ENSMUSG00000026749	Nek6	0.153126	0.13153	1.3743	1.88875	3.39516	6.04555	4.64619e-30	6.51684e-28
ENSMUSG00000025486	Sirt3	4.57261	3.68384	0.355058	0.242315	-3.85432	5.41775	5.02477e-30	6.98008e-28
ENSMUSG00000038963	Slco4a1	0.0384604	0.154169	4.85488	3.2168	5.25434	5.2412	5.59115e-30	7.69289e-28
ENSMUSG00000028410	Dnaja1	80.1242	71.0752	18.0077	20.8563	-2.07828	9.51202	1.24676e-29	1.69925e-27
ENSMUSG00000021701	Plk2	67.3733	63.4334	18.1575	16.1051	-2.04657	7.93905	7.01921e-29	9.47724e-27
ENSMUSG00000026073	Il1r2	1.66624	1.24416	10.8264	7.58441	2.54798	8.05209	1.03755e-28	1.38791e-26
ENSMUSG00000021886	Gpr65	41.8334	44.4676	7.72163	10.7705	-2.35156	7.75024	1.18477e-28	1.57031e-26
ENSMUSG00000026728	Vim	121.735	115.112	28.825	34.1361	-2.031	9.41664	1.38212e-28	1.81523e-26
ENSMUSG00000032946	Rasgrp2	15.2329	18.2943	3.64565	3.84802	-2.28422	7.38893	1.54453e-28	2.01026e-26
ENSMUSG00000086425	F730016J06Rik	7.66099	8.18169	1.45021	1.91624	-2.36435	7.31629	3.22672e-28	4.16219e-26
ENSMUSG00000020689	Itgb3	7.90646	6.87399	2.10247	1.97859	-1.9715	8.23634	3.69025e-28	4.71796e-26
ENSMUSG00000028680	Plk3	25.9031	21.2713	145.685	106.123	2.30156	8.59487	3.82098e-28	4.84226e-26
ENSMUSG00000023927	Satb1	2.00138	2.06477	0.335007	0.173818	-3.08574	6.84365	1.53043e-27	1.92262e-25
ENSMUSG00000052005	Gm9864	34.4265	37.1311	7.05944	7.84344	-2.3878	6.77184	2.80473e-27	3.4931e-25
ENSMUSG00000007659	Bcl2l1	0.0701364	0.145257	1.58834	1.90883	3.89052	5.53479	3.01265e-27	3.71998e-25
ENSMUSG00000037411	Serpine1	17.5365	26.1941	192.933	134.303	2.77998	9.92141	3.84295e-27	4.70501e-25
ENSMUSG00000032349	Elovl5	5.70245	6.56962	1.67369	1.60002	-2.02548	8.06564	4.25743e-27	5.16866e-25
ENSMUSG00000096210	H1f0	8.03834	10.0431	62.8313	66.7332	2.71851	6.36659	4.42816e-27	5.33113e-25
ENSMUSG00000021250	Fos	283.479	297.162	78.0645	87.039	-1.9347	9.33614	4.47103e-27	5.33827e-25
ENSMUSG00000072874	Gm6116	0	0.0557221	2.94559	2.31149	6.37952	4.50314	5.32292e-27	6.30329e-25
ENSMUSG00000015957	Wnt11	33.4039	35.2857	7.50658	4.32032	-2.64903	8.70299	5.72575e-27	6.69607e-25
ENSMUSG00000026950	Neb	0.0129914	0.0153861	0.27856	0.351614	4.33964	5.03057	5.7473e-27	6.69607e-25
ENSMUSG00000005481	Ddx39	163.799	184.609	46.0148	34.778	-2.22712	10.3354	1.03899e-26	1.20083e-24
ENSMUSG00000072596	Ear2	141.461	111.617	14.3878	20.2376	-3.00867	6.03008	1.5525e-26	1.78008e-24
ENSMUSG00000076614	Ighg1	0	0	6.89944	6.11856	10.4876	4.10677	1.87868e-26	2.13711e-24
ENSMUSG00000009292	Trpm2	2.53406	2.02166	0.166007	0.332894	-3.34707	6.35746	3.30123e-26	3.72601e-24
ENSMUSG00000026358	Rgs1	9.21041	7.64575	43.7588	37.7443	2.15839	7.38333	3.94283e-26	4.41566e-24
ENSMUSG00000035621	Midn	44.3354	43.553	4.63273	8.87609	-2.83351	8.04403	4.09519e-26	4.55101e-24
ENSMUSG00000023008	Fmnl3	0.125521	0.0673862	1.33957	1.62922	3.82079	5.36532	4.68778e-26	5.1698e-24
ENSMUSG00000085894	Gm15832	20.5196	23.6936	3.34018	3.00305	-2.91075	5.85743	1.01459e-25	1.11043e-23
ENSMUSG00000049907	Rasl11b	1.19545	0.684569	22.1727	14.6239	4.17351	5.31702	1.0513e-25	1.14196e-23
ENSMUSG00000021831	Ero1l	2.7454	2.62986	15.0995	11.035	2.16529	8.09214	1.09037e-25	1.16686e-23
ENSMUSG00000079157	Fam155a	0.00422551	0.00296415	0.101251	0.087934	4.58845	4.77728	1.09023e-25	1.16686e-23
ENSMUSG00000036646	Man1b1	27.2925	27.9404	8.79898	7.89423	-1.84284	8.51506	1.55873e-25	1.6558e-23
ENSMUSG00000024521	Pmaip1	42.8216	60.1328	11.2223	11.7716	-2.28689	7.81645	1.94186e-25	2.04774e-23
ENSMUSG00000028559	Osbpl9	4.84847	3.97213	20.9838	18.0843	2.03158	10.686	2.20434e-25	2.30768e-23
ENSMUSG00000074063	Osgin1	1.41679	0.966256	8.95878	12.2849	3.03559	6.12755	4.436e-25	4.61057e-23
ENSMUSG00000085558	4930412C18Rik	1.3468	1.05527	0.112542	0.0720007	-3.76017	5.14535	4.59668e-25	4.74345e-23
ENSMUSG00000044092	C130050O18Rik	36.8141	40.7088	11.4083	11.33	-1.88902	8.05375	4.98008e-25	5.10264e-23
ENSMUSG00000040339	Fam102b	2.58524	2.22305	0.497355	0.457719	-2.4421	6.39068	5.21195e-25	5.30261e-23
ENSMUSG00000045502	Hcar2	40.3433	34.8993	154.405	168.617	1.98408	7.56669	6.01472e-25	6.07655e-23
ENSMUSG00000027843	Ptpn22	3.64134	3.4119	0.801963	0.534791	-2.49798	6.82372	6.75503e-25	6.77708e-23
ENSMUSG00000022817	Itgb5	0.0679349	0.0620724	0.64025	0.748054	3.29277	5.47454	8.1603e-25	8.11603e-23
ENSMUSG00000036622	Atp13a2	5.26326	5.70717	20.9621	23.4145	1.89561	8.11325	8.20199e-25	8.11603e-23
ENSMUSG00000048546	Tob2	27.9652	31.1174	3.87039	6.73673	-2.61329	7.49697	1.79668e-24	1.76576e-22
ENSMUSG00000024661	Fth1	550.921	496.633	3037.48	2224.46	2.21187	11.8418	2.20846e-24	2.15579e-22
ENSMUSG00000102037	Bcl2a1a	0.865033	1.90712	18.1877	16.9249	3.53585	5.67833	2.47594e-24	2.40067e-22
ENSMUSG00000024985	Tcf7l2	0.0149339	0.0199542	0.298204	0.323417	4.02529	4.95493	2.51036e-24	2.41781e-22
ENSMUSG00000033107	Rnf125	4.63815	4.31863	0.866531	1.12729	-2.29679	6.78581	3.69077e-24	3.53116e-22
ENSMUSG00000037400	Atp11b	7.91513	6.97151	2.28557	2.42765	-1.77669	8.9979	3.79275e-24	3.60486e-22
ENSMUSG00000000617	Grm6	0.0615174	0.215769	3.84416	3.39956	4.57228	4.84953	5.46829e-24	5.16343e-22
ENSMUSG00000022026	Olfm4	0.0772686	0.0995567	2.23529	2.26414	4.53424	4.64536	7.51981e-24	7.05446e-22
ENSMUSG00000038175	Mylip	5.34769	4.8006	1.00704	0.960371	-2.47928	6.11839	1.04922e-23	9.7794e-22
ENSMUSG00000005947	Itgae	0.0293902	0.0589054	0.940966	0.965711	4.29905	4.80748	1.21646e-23	1.12655e-21
ENSMUSG00000028063	Lmna	52.0194	58.6162	17.4127	15.2904	-1.87767	10.0466	1.63654e-23	1.50593e-21
ENSMUSG00000023034	Nr4a1	233.792	291.552	75.0651	66.7374	-2.0105	10.4101	2.27189e-23	2.07734e-21
ENSMUSG00000041268	Dmxl2	0.613463	0.500922	2.19745	2.78615	2.0427	7.66853	3.26414e-23	2.96585e-21
ENSMUSG00000020901	Pik3r5	9.06991	8.23015	2.93879	2.76318	-1.71714	8.59267	3.31334e-23	2.99174e-21
ENSMUSG00000026547	Tagln2	166.284	191.008	55.3377	54.034	-1.82818	9.77521	3.39513e-23	3.04655e-21
ENSMUSG00000049653	Spatc1	0.136517	0.283387	4.61819	2.74775	4.00883	5.54805	4.06359e-23	3.62387e-21
ENSMUSG00000051212	Gpr183	9.48463	8.64918	1.24706	1.8666	-2.68338	6.13776	4.55961e-23	4.04127e-21
ENSMUSG00000027199	Gatm	0.17016	0.198943	3.43778	3.04973	4.00926	4.83451	4.64621e-23	4.09291e-21
ENSMUSG00000029050	Ski	3.15345	3.38713	11.4813	12.6255	1.7619	9.00482	5.42043e-23	4.74599e-21
ENSMUSG00000022305	Lrp12	0.0553021	0.0880196	0.9033	1.81066	4.10953	5.67373	5.61708e-23	4.88855e-21
ENSMUSG00000024164	C3	0.276616	0.425706	3.25842	4.27897	3.29507	5.60686	6.03296e-23	5.15728e-21
ENSMUSG00000029470	P2rx4	9.59091	9.37373	2.30374	2.73616	-2.0365	7.09131	5.97394e-23	5.15728e-21
ENSMUSG00000074149	Gm10634	0.206683	0.312065	1.92015	1.63264	2.65392	6.43108	6.00811e-23	5.15728e-21
ENSMUSG00000084796	Mir142hg	164.475	197.592	53.1073	46.8712	-1.9737	7.65021	6.47072e-23	5.49897e-21
ENSMUSG00000030748	Il4ra	1.17658	1.34627	6.21701	6.61826	2.2256	6.67562	7.61872e-23	6.43671e-21
ENSMUSG00000040710	St8sia4	1.26412	1.44051	0.242911	0.261856	-2.54553	6.0477	8.03419e-23	6.74826e-21
ENSMUSG00000042129	Rassf4	6.51416	7.76447	2.08254	1.9214	-1.95254	7.58144	9.29483e-23	7.76199e-21
ENSMUSG00000039377	Hlx	15.8149	11.2206	1.63758	1.56169	-3.18488	5.41826	1.02092e-22	8.47654e-21
ENSMUSG00000017561	Crlf3	14.0001	11.9493	4.29201	4.14823	-1.73571	8.24267	1.77126e-22	1.46225e-20
ENSMUSG00000048234	Rnf149	15.6088	14.689	5.02657	5.0258	-1.70913	8.07208	3.16842e-22	2.60081e-20
ENSMUSG00000022561	Gpaa1	1.88298	1.75685	27.3953	17.1973	3.49886	5.44659	5.63898e-22	4.60262e-20
ENSMUSG00000037868	Egr2	1.52908	0.285084	17.0918	18.0931	4.16575	5.91853	6.58064e-22	5.34104e-20
ENSMUSG00000004568	Arhgef18	3.39751	2.96456	0.915442	0.777511	-2.0195	7.03624	6.91702e-22	5.58269e-20
ENSMUSG00000059498	Fcgr3	9.02118	8.20587	30.7538	30.2812	1.70763	8.04345	1.04515e-21	8.38846e-20
ENSMUSG00000025351	Cd63	48.4481	46.1573	158.621	161.369	1.63994	8.62892	1.23948e-21	9.89326e-20
ENSMUSG00000022453	Naga	38.2975	43.2953	11.9355	13.6061	-1.79872	7.99404	1.51292e-21	1.20094e-19
ENSMUSG00000066026	Dhrs3	0.30364	0.148762	2.2192	2.48588	3.26056	5.48267	2.85341e-21	2.25263e-19
ENSMUSG00000021377	Dek	2.5739	1.98757	10.0882	10.0739	2.02813	7.01848	2.91778e-21	2.29093e-19
ENSMUSG00000040723	Rcsd1	13.4434	12.9953	3.84545	4.7626	-1.73931	9.1452	3.38326e-21	2.64205e-19
ENSMUSG00000043004	Gng2	2.45409	2.00388	0.611749	0.678765	-1.90739	7.27112	3.60868e-21	2.80294e-19
ENSMUSG00000020290	Xpo1	0.367663	0.436466	2.43435	2.65834	2.54004	5.93157	6.25095e-21	4.82928e-19
ENSMUSG00000035441	Myo1d	0.810256	0.910766	0.216893	0.272916	-1.93997	7.3998	7.34492e-21	5.64426e-19
ENSMUSG00000049313	Sorl1	6.18948	6.89683	2.12289	2.27031	-1.6954	9.4778	7.74844e-21	5.92284e-19
ENSMUSG00000019961	Tmpo	6.03534	6.64602	1.41549	1.72264	-2.14319	6.60904	1.10327e-20	8.38892e-19
ENSMUSG00000031565	Fgfr1	1.44647	2.47503	10.7455	10.1316	2.28677	8.55182	1.35109e-20	1.02194e-18
ENSMUSG00000039159	Ube2h	2.87264	2.83	0.854079	0.978928	-1.75972	7.48937	2.13901e-20	1.6095e-18
ENSMUSG00000026833	Olfm1	1.89127	2.1742	0.285302	0.358995	-2.79395	5.52235	2.1776e-20	1.62164e-18
ENSMUSG00000027187	Cat	21.2199	19.9585	6.84251	7.71358	-1.61958	8.7984	2.17391e-20	1.62164e-18
ENSMUSG00000041153	Osgin2	1.56622	1.4554	8.25519	7.37216	2.25382	6.26115	2.87832e-20	2.13247e-18
ENSMUSG00000037913	Tmem156	1.30649	1.24509	0.06319	0.133915	-3.89555	4.73264	2.98853e-20	2.20282e-18
ENSMUSG00000021824	Ap3m1	13.9507	13.617	4.41945	4.82963	-1.69613	7.63072	3.14621e-20	2.30727e-18
ENSMUSG00000033096	Apmap	1.43317	0.769737	6.73362	6.74334	2.50039	6.60859	3.2934e-20	2.40302e-18
ENSMUSG00000102725	Gm37939	81.8515	92.0219	27.1566	23.7631	-1.88676	7.20558	3.87341e-20	2.81202e-18
ENSMUSG00000011179	Odc1	2.70078	1.51565	15.6333	15.5256	2.77063	5.84419	4.19379e-20	3.01633e-18
ENSMUSG00000018736	Ndel1	15.9608	15.6199	4.92076	5.93544	-1.66087	9.09349	4.1966e-20	3.01633e-18
ENSMUSG00000003382	Etv3	26.1734	24.5745	9.19449	7.57493	-1.71047	7.9911	4.29684e-20	3.07309e-18
ENSMUSG00000059921	Unc5c	0.211368	0.140564	0.0218663	0.0205955	-3.15454	5.2321	4.72011e-20	3.35919e-18
ENSMUSG00000091996	BC049352	0	0.0598019	1.0374	0.908757	4.88154	5.069	5.06596e-20	3.58765e-18
ENSMUSG00000037926	Ssh2	2.78844	2.08328	0.755542	0.823488	-1.74091	8.64842	5.36615e-20	3.7817e-18
ENSMUSG00000029135	Fosl2	227.024	210.537	75.1504	64.0385	-1.76946	11.6196	5.86034e-20	4.10992e-18
ENSMUSG00000040181	Fmo1	3.06089	2.68639	0.644888	0.64163	-2.27457	6.0655	7.43354e-20	5.18804e-18
ENSMUSG00000049775	Tmsb4x	1037.37	952.4	3556.63	3653.98	1.74015	12.2872	9.10113e-20	6.32135e-18
ENSMUSG00000032359	Ctsh	17.75	14.0252	55.5093	54.4734	1.67606	9.57121	9.82798e-20	6.79353e-18
ENSMUSG00000027368	Dusp2	53.6055	75.5094	13.1494	7.8241	-2.72089	6.42866	1.03786e-19	7.14001e-18
ENSMUSG00000025130	P4hb	15.8478	14.8658	49.2992	48.7888	1.5575	8.6763	1.04429e-19	7.15017e-18
ENSMUSG00000024659	Anxa1	8.75018	9.16489	2.5743	2.41564	-1.95961	6.68546	1.27095e-19	8.66104e-18
ENSMUSG00000068129	Cst7	0.811691	1.12195	9.03443	7.94271	3.01218	5.31223	2.14223e-19	1.453e-17
ENSMUSG00000053040	Aph1c	0.193584	0.121247	2.40459	2.39736	3.80581	4.64451	2.39358e-19	1.61589e-17
ENSMUSG00000027952	Pmvk	19.6867	18.7615	4.22807	1.96982	-2.7246	6.83192	2.4441e-19	1.63472e-17
ENSMUSG00000053113	Socs3	6.37627	5.12392	28.1213	36.3564	2.36633	6.20589	2.43474e-19	1.63472e-17
ENSMUSG00000038375	Trp53inp2	14.7996	12.8718	3.4576	3.5691	-2.09487	6.29021	5.37077e-19	3.57565e-17
ENSMUSG00000038893	Fam117a	2.78376	3.12573	0.727738	0.800274	-2.07539	6.42159	5.95528e-19	3.9466e-17
ENSMUSG00000057193	Slc44a2	9.42613	12.9102	2.97427	2.72308	-2.09016	6.95477	7.67321e-19	5.06187e-17
ENSMUSG00000038095	Sbno1	13.4454	11.1112	4.64476	4.0969	-1.60425	8.92338	9.45851e-19	6.21123e-17
ENSMUSG00000018425	Dhx40	10.9183	8.19849	3.26133	2.59106	-1.81722	7.95416	1.02898e-18	6.72654e-17
ENSMUSG00000028341	Nr4a3	32.2264	30.4119	11.9278	11.4559	-1.53891	9.82237	1.05699e-18	6.87853e-17
ENSMUSG00000030203	Dusp16	0.24137	0.365926	2.59379	1.6392	2.68082	6.51379	1.10164e-18	7.13696e-17
ENSMUSG00000026399	Cd55	12.2706	10.945	4.20452	3.76862	-1.65533	7.56109	1.33823e-18	8.631e-17
ENSMUSG00000017737	Mmp9	72.618	68.3274	27.3309	23.0137	-1.60136	9.52223	1.34751e-18	8.6522e-17
ENSMUSG00000056429	Tgoln1	54.08	52.9107	19.5052	21.0564	-1.51886	8.33259	1.40945e-18	9.00985e-17
ENSMUSG00000028207	Asph	1.07033	0.842302	0.3067	0.252468	-1.88237	7.1278	1.55655e-18	9.90637e-17
ENSMUSG00000003545	Fosb	446.404	437.456	150.03	103.528	-1.9186	11.0582	1.65796e-18	1.05055e-16
ENSMUSG00000024855	Pacs1	2.66262	2.89994	1.04827	0.908736	-1.6236	8.06558	1.68763e-18	1.06468e-16
ENSMUSG00000005034	Prkacb	2.24198	2.13197	0.430498	0.661437	-2.13482	6.86946	1.74646e-18	1.097e-16
ENSMUSG00000022218	Tgm1	0.354122	0.230669	3.5772	3.75521	3.52437	4.72317	1.96555e-18	1.22928e-16
ENSMUSG00000037318	Traf3ip3	11.2867	10.937	4.15777	3.79438	-1.59796	7.65979	2.71711e-18	1.69198e-16
ENSMUSG00000087502	Gm16091	23.992	27.0213	9.44447	8.32168	-1.63871	7.86461	3.12637e-18	1.93848e-16
ENSMUSG00000054091	1810037I17Rik	9.90204	7.59546	49.8552	50.1496	2.39742	5.81645	3.6394e-18	2.24694e-16
ENSMUSG00000062148	Ear6	230.159	219.002	76.2073	56.6009	-1.86546	7.13773	3.74454e-18	2.30202e-16
ENSMUSG00000038205	Prkab2	16.6758	19.7134	6.22632	4.65707	-1.85462	7.56457	4.28008e-18	2.6201e-16
ENSMUSG00000046207	Pik3r6	5.88703	4.46439	1.66636	1.69393	-1.738	7.44154	4.40361e-18	2.68434e-16
ENSMUSG00000087691	Gm15674	3.63874	2.06106	0.200696	0.204785	-3.91589	4.57455	4.72965e-18	2.87097e-16
ENSMUSG00000031504	Rab20	3.95283	3.72432	12.2718	12.7209	1.58454	7.66118	4.91652e-18	2.97192e-16
ENSMUSG00000031328	Flna	104.647	123.568	36.9971	40.0866	-1.68715	11.0067	5.3933e-18	3.24654e-16
ENSMUSG00000058624	Gda	0.337171	0.390319	1.57188	2.28929	2.28306	6.52669	6.02253e-18	3.61027e-16
ENSMUSG00000030522	Mtmr10	1.23549	1.07939	0.131832	0.202778	-2.94087	5.17371	6.21949e-18	3.71293e-16
ENSMUSG00000026483	Fam129a	0.647733	0.631653	0.159979	0.140344	-2.19967	5.93648	6.76526e-18	4.02213e-16
ENSMUSG00000054717	Hmgb2	18.7806	18.245	65.9499	59.7026	1.64562	7.37511	1.34342e-17	7.95427e-16
ENSMUSG00000053553	3110082I17Rik	4.51842	4.81534	1.53404	1.87558	-1.57562	8.35659	1.42063e-17	8.37705e-16
ENSMUSG00000098557	Kctd12	58.9285	59.8438	21.9644	23.2739	-1.51246	7.98518	1.55823e-17	9.15109e-16
ENSMUSG00000028980	H6pd	3.09455	2.61532	0.592209	0.651651	-2.31965	5.72325	1.67279e-17	9.78413e-16
ENSMUSG00000090877	Hspa1b	0	0	6.80329	9.24435	9.86788	3.51062	1.80543e-17	1.05174e-15
ENSMUSG00000040247	Tbc1d10c	42.5751	34.6189	11.6198	14.0715	-1.70795	7.45664	2.03835e-17	1.18265e-15
ENSMUSG00000030055	Rab43	9.0637	10.099	2.97373	3.40596	-1.71076	7.2513	2.18006e-17	1.25982e-15
ENSMUSG00000021699	Pde4d	0.0487498	0.037396	0.153096	0.161591	1.75284	7.20688	2.20231e-17	1.2676e-15
ENSMUSG00000028671	Gale	16.9463	11.6619	2.31807	1.49512	-2.98251	5.2189	2.57418e-17	1.47576e-15
ENSMUSG00000071866	Ppia	12.7151	17.664	60.9202	58.7382	1.85527	7.3304	2.69882e-17	1.5411e-15
ENSMUSG00000052613	Pcdh15	0	0.00108024	0.0232973	0.0200864	5.16996	4.1124	2.72956e-17	1.55252e-15
ENSMUSG00000051439	Cd14	23.6883	24.3141	111.095	88.9142	1.94252	6.66182	2.78789e-17	1.57948e-15
ENSMUSG00000092035	Peg10	0.957743	2.15498	13.3468	10.6519	2.81984	6.45253	2.82001e-17	1.59143e-15
ENSMUSG00000090570	Gm17041	73.6375	68.0546	215.584	235.28	1.55136	7.72916	3.08143e-17	1.7322e-15
ENSMUSG00000022587	Ly6e	26.9976	39.0794	136.226	118.299	1.82254	8.57378	3.12414e-17	1.7494e-15
ENSMUSG00000031799	Tpm4	24.1798	28.0503	10.1814	9.19858	-1.54909	8.37621	3.25806e-17	1.81734e-15
ENSMUSG00000063268	Parp10	4.1063	4.83662	18.1867	16.0059	1.81558	7.02114	3.56979e-17	1.98356e-15
ENSMUSG00000037089	Slc35b2	35.8832	43.0611	11.7744	9.36527	-2.01155	6.57472	4.08744e-17	2.2625e-15
ENSMUSG00000026826	Nr4a2	7.8406	8.16377	1.69169	0.705946	-2.82262	6.35124	4.2272e-17	2.32441e-15
ENSMUSG00000031431	Tsc22d3	2.87833	3.07623	0.95601	0.987729	-1.73535	6.94929	4.23146e-17	2.32441e-15
ENSMUSG00000020034	Tcp11l2	6.77006	6.09333	1.44774	2.2239	-1.93699	7.3191	4.32072e-17	2.36445e-15
ENSMUSG00000020383	Il13	0	0.141614	7.00467	7.87957	6.46805	3.68277	4.53104e-17	2.47019e-15
ENSMUSG00000006932	Ctnnb1	58.5962	63.5837	14.8409	22.1071	-1.8469	10.3156	5.12167e-17	2.78168e-15
ENSMUSG00000053436	Mapk14	10.8657	8.83854	2.86613	3.85354	-1.67151	8.58669	5.57178e-17	3.01481e-15
ENSMUSG00000096351	Samd11	11.3296	8.06484	2.01125	1.76176	-2.46519	5.63901	5.73918e-17	3.0938e-15
ENSMUSG00000027540	Ptpn1	18.0844	20.3623	7.11503	7.62963	-1.50353	9.327	6.84927e-17	3.67849e-15
ENSMUSG00000052572	Dlg2	0	0	0.0158796	0.0148983	9.76673	3.41988	6.93379e-17	3.71009e-15
ENSMUSG00000020160	Meis1	0.480349	0.431515	0.0894692	0.0683267	-2.62397	5.26376	8.40945e-17	4.48307e-15
ENSMUSG00000036943	Rab8b	3.35669	2.31598	9.563	9.69855	1.65001	8.85775	9.66552e-17	5.13374e-15
ENSMUSG00000018341	Il12rb2	0.734214	0.913377	0.137457	0.0616221	-3.11201	5.3458	9.96483e-17	5.27333e-15
ENSMUSG00000039013	Siglecf	41.8853	42.2957	123.678	123.781	1.43688	9.38061	1.01454e-16	5.3493e-15
ENSMUSG00000051457	Spn	29.2032	32.0036	9.98977	9.77763	-1.74899	6.85732	1.10491e-16	5.80461e-15
ENSMUSG00000037072	Sep15	2.11043	2.63928	8.18659	9.47353	1.77154	7.23356	1.12735e-16	5.88681e-15
ENSMUSG00000054364	Rhob	8.05496	9.36363	41.4283	66.6226	2.50634	6.09249	1.12871e-16	5.88681e-15
ENSMUSG00000028894	Inpp5b	3.93767	4.45133	1.18074	1.55396	-1.74452	7.40812	1.18688e-16	6.16796e-15
ENSMUSG00000035004	Igsf6	26.4212	25.2198	8.80113	10.2687	-1.5591	7.56046	1.39634e-16	7.23045e-15
ENSMUSG00000025997	Ikzf2	1.6709	1.31564	0.525529	0.388507	-1.81449	7.28096	1.64743e-16	8.50016e-15
ENSMUSG00000052397	Ezr	19.4226	20.373	7.98738	8.0651	-1.42909	9.31436	1.78923e-16	9.19895e-15
ENSMUSG00000016559	H3f3b	102.152	118.66	351.687	344.623	1.53621	10.4096	2.05349e-16	1.05201e-14
ENSMUSG00000045999	NA	420.74	388.792	1462.31	2911.75	2.31546	10.6824	2.44117e-16	1.2462e-14
ENSMUSG00000055102	Zfp819	0	0	2.31069	1.47548	9.78495	3.44257	2.58755e-16	1.31628e-14
ENSMUSG00000027878	Notch2	7.68959	8.27773	2.62338	3.29405	-1.55336	9.57751	3.17563e-16	1.60976e-14
ENSMUSG00000018500	Adora2b	0.32799	0.0547812	3.13985	3.14334	3.91967	4.84428	3.58641e-16	1.81164e-14
ENSMUSG00000041560	Gltscr2	52.9399	41.6841	18.4855	17.5038	-1.50856	8.10341	4.05803e-16	2.04273e-14
ENSMUSG00000031662	Snx20	32.1378	43.7047	13.0856	12.3961	-1.69513	7.91523	4.22392e-16	2.11885e-14
ENSMUSG00000029063	Nadk	16.8819	19.3753	7.25386	5.37337	-1.63793	8.48258	4.27295e-16	2.13603e-14
ENSMUSG00000085178	Kdm6bos	329.787	341.968	125.205	78.8411	-1.83035	8.0572	4.38299e-16	2.18349e-14
ENSMUSG00000007035	Msh5	3.32967	3.54777	0.48231	0.720733	-2.66262	5.24252	5.45911e-16	2.71023e-14
ENSMUSG00000066441	Rdh11	18.2283	14.3232	6.25932	5.61313	-1.56734	7.66722	6.19584e-16	3.06546e-14
ENSMUSG00000039395	Mreg	0.00451612	0.0543087	0.69597	0.78243	4.50438	4.33772	6.26741e-16	3.09028e-14
ENSMUSG00000005364	Il5ra	3.92691	4.02191	1.20181	1.24835	-1.81775	6.46398	6.3259e-16	3.1032e-14
ENSMUSG00000045302	Preb	28.6156	24.3599	10.1428	9.73168	-1.52923	7.45935	6.33656e-16	3.1032e-14
ENSMUSG00000027398	Il1b	71.0796	87.3998	321.583	243.079	1.7121	10.1834	6.43409e-16	3.14032e-14
ENSMUSG00000004880	Lbr	14.4997	14.401	5.31079	6.21074	-1.4481	8.15698	7.12501e-16	3.46582e-14
ENSMUSG00000002326	Gmpr2	17.0378	12.6678	3.8562	2.91865	-2.23067	5.93128	7.75556e-16	3.75989e-14
ENSMUSG00000022564	Grina	199.831	200.874	707.371	561.697	1.545	10.3078	7.83546e-16	3.78592e-14
ENSMUSG00000053907	Mat2a	28.6781	23.501	8.01482	9.17839	-1.72187	6.90404	8.34087e-16	4.01669e-14
ENSMUSG00000068735	Trp53i11	5.27492	3.88885	15.1623	17.3961	1.71244	7.18371	1.15439e-15	5.54071e-14
ENSMUSG00000092386	Gm20536	47.5995	45.0277	14.933	19.2274	-1.56267	7.68315	1.20635e-15	5.77093e-14
ENSMUSG00000030094	Xpc	2.78451	2.93445	0.531752	0.715497	-2.33379	5.57573	1.38291e-15	6.59372e-14
ENSMUSG00000101156	Gm29114	6.34054	5.56065	2.10559	1.37246	-1.87858	7.05488	2.12619e-15	1.01043e-13
ENSMUSG00000027858	Tspan2	1.52996	1.56489	0.300011	0.16367	-2.80914	5.12013	2.47701e-15	1.17329e-13
ENSMUSG00000018501	Ncor1	4.9038	4.24082	1.78543	1.99224	-1.39316	8.86752	2.58365e-15	1.2198e-13
ENSMUSG00000030530	Furin	13.3457	15.0636	39.6457	42.094	1.40408	8.83265	3.25009e-15	1.52945e-13
ENSMUSG00000031805	Jak3	0.886113	0.971772	5.31021	5.07744	2.36288	5.43054	3.2761e-15	1.53668e-13
ENSMUSG00000031438	Rnf128	0.0195643	0.0501039	0.405474	0.45021	3.48505	4.65459	3.47326e-15	1.62389e-13
ENSMUSG00000099974	Bcl2a1d	1.1896	1.55254	8.91675	7.79558	2.48695	5.37273	3.75941e-15	1.75201e-13
ENSMUSG00000015605	Srf	33.6973	33.1531	14.3165	12.289	-1.44372	7.79506	3.84639e-15	1.78678e-13
ENSMUSG00000068399	Gm7247	0.734958	0.358494	0.105049	0.0810577	-2.65067	6.09444	3.95748e-15	1.83249e-13
ENSMUSG00000037674	Rfx7	1.64259	1.45351	0.463796	0.537315	-1.75131	6.57011	4.24116e-15	1.95757e-13
ENSMUSG00000031015	Swap70	1.93546	1.86215	0.584458	0.60007	-1.79928	6.30108	4.26599e-15	1.96276e-13
ENSMUSG00000004609	Cd33	1.79605	4.35317	20.0367	28.6134	2.85194	6.25746	4.69876e-15	2.15502e-13
ENSMUSG00000039512	Uhrf1bp1	0.126087	0.263698	1.53512	1.57205	2.86669	5.23074	4.95697e-15	2.26624e-13
ENSMUSG00000030095	Tmem43	17.3759	19.0666	5.92151	7.49079	-1.56748	7.55376	5.1218e-15	2.33422e-13
ENSMUSG00000038664	Herc1	5.40905	4.18593	1.74221	2.00898	-1.47115	9.0699	5.30595e-15	2.41053e-13
ENSMUSG00000030876	Mettl9	7.59784	6.88026	2.8156	3.09002	-1.41289	7.78129	5.40066e-15	2.44587e-13
ENSMUSG00000018476	Kdm6b	163.731	178.449	65.7086	43.4448	-1.76689	10.7739	5.92845e-15	2.67651e-13
ENSMUSG00000066687	Zbtb16	0.703228	0.500551	0.15563	0.168835	-2.00834	6.15099	6.23168e-15	2.80464e-13
ENSMUSG00000027580	Helz2	24.8804	29.9963	9.64295	11.3972	-1.50704	8.1261	7.3333e-15	3.29019e-13
ENSMUSG00000030659	Nucb2	1.5109	1.38188	5.17069	4.68405	1.65194	6.82523	7.63626e-15	3.41551e-13
ENSMUSG00000018932	Map2k3	19.0503	18.3309	8.22723	6.56689	-1.45093	8.10991	7.71254e-15	3.43218e-13
ENSMUSG00000019302	Atp6v0a1	0.347556	0.326251	1.4924	1.79603	2.16468	5.72496	7.72105e-15	3.43218e-13
ENSMUSG00000019539	Rcn3	0.384707	0.257017	4.20548	3.85609	3.52716	4.33814	7.85922e-15	3.48289e-13
ENSMUSG00000033326	Kdm4a	8.8325	7.80735	3.2569	3.61935	-1.39378	8.01029	7.90427e-15	3.49214e-13
ENSMUSG00000022270	Fam134b	0.485099	0.381567	1.40966	1.54747	1.65348	6.93612	1.11904e-14	4.92889e-13
ENSMUSG00000086825	Gm15675	5.99208	3.93865	0.544903	0.481157	-3.36586	4.3933	1.29926e-14	5.70528e-13
ENSMUSG00000032254	Kif23	1.07566	1.09416	0.0911986	0.120795	-3.49812	4.1915	1.33788e-14	5.85706e-13
ENSMUSG00000057666	Gapdh	31.3945	32.9211	112.599	85.3765	1.50457	8.2579	1.42172e-14	6.20533e-13
ENSMUSG00000094627	Gm10182	13.2759	4.79822	71.8856	74.1126	2.90162	5.46528	1.4277e-14	6.21264e-13
ENSMUSG00000104080	Gm38279	52.7739	53.5208	11.9018	7.777	-2.51917	5.20166	1.57299e-14	6.82431e-13
ENSMUSG00000021196	Pfkp	0.726522	0.710733	2.53087	2.32522	1.63913	6.73908	1.57841e-14	6.82731e-13
ENSMUSG00000003575	Crtc1	2.04433	2.35389	0.50966	0.726984	-1.96488	6.37113	1.70542e-14	7.35469e-13
ENSMUSG00000097142	Gm26778	225.008	227.874	99.9129	95.884	-1.32811	9.47396	1.71922e-14	7.39213e-13
ENSMUSG00000028860	Sytl1	29.8913	20.5507	8.80698	8.82216	-1.62973	7.44144	1.72599e-14	7.39921e-13
ENSMUSG00000098178	Gm42418	652.094	539.798	1999.59	3992.1	2.21314	11.6436	2.02238e-14	8.64416e-13
ENSMUSG00000030657	Xylt1	0.395455	0.316203	0.0915315	0.109423	-1.9478	6.06664	2.42065e-14	1.0316e-12
ENSMUSG00000020186	Csrp2	2.07736	2.0941	0.329194	0.244786	-2.94611	4.57864	2.52922e-14	1.0747e-12
ENSMUSG00000026395	Ptprc	29.7103	33.8973	11.0536	13.2146	-1.5111	11.3048	2.61823e-14	1.10925e-12
ENSMUSG00000089942	Pira2	40.4933	33.7563	10.4668	15.2536	-1.65296	7.67139	2.6575e-14	1.1226e-12
ENSMUSG00000050921	P2ry10	30.6059	22.8907	10.5076	10.9898	-1.4303	8.29586	2.72204e-14	1.14651e-12
ENSMUSG00000045319	Proser2	0	0	0.657116	0.437462	9.54668	3.21956	3.14085e-14	1.31906e-12
ENSMUSG00000029561	Oasl2	0	0.109471	2.91086	1.44508	5.16074	4.11047	3.43336e-14	1.43773e-12
ENSMUSG00000016520	Lnx2	1.16323	0.922184	0.153479	0.24196	-2.54307	5.25838	3.61824e-14	1.51077e-12
ENSMUSG00000021789	Sftpa1	4.75351	3.5343	0.120075	0.0508936	-5.48868	3.36698	3.99678e-14	1.66402e-12
ENSMUSG00000002147	Stat6	40.9827	39.0463	17.826	17.9893	-1.27783	9.04761	4.70299e-14	1.95242e-12
ENSMUSG00000026238	Ptma	40.2406	45.7871	116.76	121.217	1.34733	8.31136	4.84367e-14	2.00506e-12
ENSMUSG00000001281	Itgb7	43.5083	58.6848	20.3787	16.7768	-1.58082	9.1498	5.31233e-14	2.19278e-12
ENSMUSG00000048118	Arid4a	2.97703	3.17453	1.2059	1.31233	-1.40997	7.51233	5.6377e-14	2.32045e-12
ENSMUSG00000026655	Fam107b	2.91232	2.81337	1.0026	1.32708	-1.41929	8.43203	7.77234e-14	3.18997e-12
ENSMUSG00000056054	S100a8	0	0	26.7636	12.3301	9.62932	3.30343	8.11903e-14	3.32282e-12
ENSMUSG00000040652	Oaz2	7.84767	6.5447	2.65093	2.57978	-1.57481	6.80273	8.49148e-14	3.46544e-12
ENSMUSG00000034570	Inpp5j	54.5053	50.3156	23.5795	16.6796	-1.49362	8.59325	8.60983e-14	3.50384e-12
ENSMUSG00000005514	Por	6.95471	7.42021	2.66975	3.33135	-1.38294	8.40464	8.73891e-14	3.54638e-12
ENSMUSG00000084876	Gm14965	6.6384	8.36762	1.76662	1.70411	-2.22967	5.45555	8.9634e-14	3.62729e-12
ENSMUSG00000042213	Zfand4	1.10202	1.04643	0.224087	0.0863443	-2.85374	5.39285	9.01854e-14	3.63941e-12
ENSMUSG00000056656	Apol8	0.610447	0.998111	9.70637	5.5984	3.13021	4.96304	1.06692e-13	4.29353e-12
ENSMUSG00000052040	Klf13	9.22406	8.31976	3.92415	3.984	-1.26676	8.40932	1.10579e-13	4.4376e-12
ENSMUSG00000028494	Plin2	1.64123	1.81029	5.75491	7.21672	1.78674	6.45098	1.11346e-13	4.45599e-12
ENSMUSG00000039158	Akna	18.6492	18.1936	6.96329	8.69401	-1.35511	8.9187	1.14169e-13	4.55636e-12
ENSMUSG00000022911	Arl13b	2.56397	2.47974	0.874587	0.908908	-1.61888	6.54073	1.24326e-13	4.94805e-12
ENSMUSG00000026750	Psmb7	0.387607	0.490875	1.84315	1.81096	1.93492	5.96779	1.47805e-13	5.86632e-12
ENSMUSG00000032376	Usp3	2.42988	2.09372	0.8416	0.887233	-1.50558	6.96737	1.5189e-13	6.01193e-12
ENSMUSG00000029678	Hyal5	2.29783	1.71575	0.232858	0.179448	-3.3591	4.18953	1.70662e-13	6.73648e-12
ENSMUSG00000035181	Heatr5a	1.5008	2.02286	0.602891	0.560382	-1.71867	6.84176	1.71317e-13	6.74392e-12
ENSMUSG00000015451	C4a	4.41851	4.42791	1.12385	0.760822	-2.32199	5.31379	1.79131e-13	7.03234e-12
ENSMUSG00000052234	Epx	1.75901	0.311073	12.5038	14.8152	3.61722	6.36438	1.81251e-13	7.09012e-12
ENSMUSG00000060477	Irak2	1.01761	0.630481	3.25356	2.96403	1.80332	6.76971	1.81584e-13	7.09012e-12
ENSMUSG00000097899	Gm16894	0	0.0994418	2.48266	2.2231	5.38054	3.56178	1.95084e-13	7.5967e-12
ENSMUSG00000040451	Sgms1	0.800337	0.785013	0.339479	0.292939	-1.43941	7.2382	1.99611e-13	7.7521e-12
ENSMUSG00000029613	Eif2ak1	1.14585	1.00994	0.334697	0.327159	-1.81828	5.9636	2.13765e-13	8.27952e-12
ENSMUSG00000007891	Ctsd	42.1921	36.2476	107.1	170.295	1.70513	10.5207	2.16223e-13	8.35232e-12
ENSMUSG00000021892	Sh3bp5	2.9891	3.04256	1.31313	1.06384	-1.45621	7.35259	2.16856e-13	8.35446e-12
ENSMUSG00000024300	Myo1f	29.9182	32.4366	12.5567	14.2508	-1.33821	10.2059	2.25902e-13	8.65677e-12
ENSMUSG00000034579	Pla2g3	30.5259	27.4993	13.0449	9.58027	-1.46957	7.82929	2.25869e-13	8.65677e-12
ENSMUSG00000074805	Il1bos	8.56755	15.8224	55.1287	48.2191	1.95723	7.51692	2.54305e-13	9.71941e-12
ENSMUSG00000029455	Aldh2	24.4778	22.8429	11.303	9.33005	-1.31285	8.90785	2.6867e-13	1.02414e-11
ENSMUSG00000030126	Tmcc1	2.42341	2.04136	0.951309	1.01822	-1.29796	8.15934	3.03732e-13	1.15474e-11
ENSMUSG00000034156	Bzrap1	0.272716	0.348689	4.31677	1.78845	3.17961	5.3982	3.06788e-13	1.1633e-11
ENSMUSG00000011752	Pgam1	6.43083	5.95149	22.6033	19.7345	1.65767	6.51585	3.17769e-13	1.20178e-11
ENSMUSG00000072214	Sept5	1.35119	1.85448	8.25298	8.862	2.29204	5.34951	3.3835e-13	1.27628e-11
ENSMUSG00000041135	Ripk2	0.204234	0.122801	1.08843	1.38282	2.79524	4.82274	3.48597e-13	1.31151e-11
ENSMUSG00000053004	Hrh1	0.0335632	0.0336346	0.467825	0.339761	3.46483	4.22902	3.8776e-13	1.45506e-11
ENSMUSG00000044456	Rin3	12.3396	12.3725	5.76853	5.38257	-1.26617	9.94073	3.90813e-13	1.46272e-11
ENSMUSG00000028367	Txn1	4.43111	4.14695	17.0081	12.3611	1.66111	6.92657	4.03017e-13	1.50449e-11
ENSMUSG00000025572	Tmc6	9.83803	10.7888	4.01339	3.85673	-1.50804	6.8827	4.46333e-13	1.6619e-11
ENSMUSG00000026180	Cxcr2	0.164473	0.461504	3.63199	9.49847	4.24387	4.61523	4.8514e-13	1.80175e-11
ENSMUSG00000029401	Rilpl2	10.5131	9.67991	3.86244	3.87234	-1.50146	6.7496	5.07065e-13	1.87835e-11
ENSMUSG00000063524	Eno1	10.289	10.8029	33.9687	26.6093	1.40477	7.9319	5.18401e-13	1.91543e-11
ENSMUSG00000023947	Nfkbie	79.5937	95.0094	39.6839	32.9446	-1.38453	8.87593	5.23061e-13	1.92772e-11
ENSMUSG00000025583	Rptor	0.438593	0.426622	0.151243	0.159459	-1.5973	6.47822	5.48912e-13	2.01785e-11
ENSMUSG00000030747	Dgat2	0.928665	0.675332	3.7802	3.06044	1.97972	5.91691	5.51798e-13	2.02331e-11
ENSMUSG00000018983	E2f2	2.35077	1.6278	0.203833	0.381741	-2.92326	4.79973	5.66207e-13	2.07089e-11
ENSMUSG00000025981	Coq10b	13.0077	10.9468	5.25615	4.20993	-1.44968	7.40663	5.82445e-13	2.12489e-11
ENSMUSG00000042821	Snai1	9.25023	11.8593	2.16093	1.49221	-2.62094	4.88978	5.99952e-13	2.18325e-11
ENSMUSG00000020593	Lpin1	0.211821	0.336097	1.90129	1.27426	2.41511	5.63483	6.07317e-13	2.2045e-11
ENSMUSG00000053007	9430076C15Rik	0.015576	0.0175603	0.246076	0.234576	3.72624	3.98729	6.09165e-13	2.20567e-11
ENSMUSG00000061904	Slc25a3	87.7688	80.8283	38.5402	26.1668	-1.49499	8.79769	6.18816e-13	2.23402e-11
ENSMUSG00000086953	Aknaos	8.31596	7.93681	2.78199	2.62865	-1.70114	6.13348	6.20087e-13	2.23402e-11
ENSMUSG00000031093	Dock11	1.82371	1.96013	0.791723	0.882612	-1.29777	8.02689	6.39979e-13	2.29994e-11
ENSMUSG00000044707	Ccnjl	0	0.00821991	0.396947	0.273603	6.11054	3.35559	7.27569e-13	2.60824e-11
ENSMUSG00000024754	Tmem2	0.39699	0.424755	1.42907	1.47712	1.702	6.19897	8.63096e-13	3.08642e-11
ENSMUSG00000044948	Cfap43	2.41588	2.7633	1.05978	1.22303	-1.30435	8.43168	1.02299e-12	3.64915e-11
ENSMUSG00000025757	Hspa4l	0.573638	0.588766	2.13007	2.07742	1.73689	6.09391	1.07752e-12	3.83421e-11
ENSMUSG00000052214	Opa3	13.2704	11.7126	5.77373	5.57863	-1.2539	8.02482	1.12732e-12	4.00156e-11
ENSMUSG00000025503	Taldo1	111.837	117.585	53.025	52.4449	-1.24035	9.8405	1.31328e-12	4.65023e-11
ENSMUSG00000023903	Mmp25	27.9789	23.4233	64.2597	69.9851	1.26856	9.49424	1.37296e-12	4.84967e-11
ENSMUSG00000027642	Rpn2	0.807557	0.59684	2.60617	2.4776	1.74102	6.23904	1.4158e-12	4.98881e-11
ENSMUSG00000028645	Slc2a1	6.66529	6.8801	19.3973	16.222	1.27704	8.43558	1.5185e-12	5.33765e-11
ENSMUSG00000029826	Zc3hav1	16.9097	17.6927	6.36863	8.34863	-1.3547	9.27405	1.55641e-12	5.45763e-11
ENSMUSG00000023456	Tpi1	13.4461	9.92874	44.5251	36.77	1.68533	6.57784	1.58171e-12	5.53292e-11
ENSMUSG00000029229	Chic2	1.17331	1.64066	4.33579	5.36861	1.66098	7.07205	1.71759e-12	5.99372e-11
ENSMUSG00000024399	Ltb	99.5845	106.026	40.5902	44.4627	-1.39534	7.12391	1.95107e-12	6.79207e-11
ENSMUSG00000002578	Ikzf4	0	0	0.725664	1.4437	9.41042	3.06982	2.21118e-12	7.67907e-11
ENSMUSG00000026832	Cytip	15.9008	14.277	7.35934	6.15828	-1.27429	9.5256	2.54579e-12	8.81993e-11
ENSMUSG00000002064	Sdf2	12.8054	10.6489	3.95733	4.2664	-1.63064	6.30183	2.55584e-12	8.83354e-11
ENSMUSG00000037235	Mxd4	10.3204	11.6567	3.98943	4.43348	-1.50708	6.7475	2.82363e-12	9.73581e-11
ENSMUSG00000033917	Gde1	0.277068	0.402602	4.84912	2.06908	3.22941	5.02307	3.03793e-12	1.04498e-10
ENSMUSG00000031537	Ikbkb	5.09467	5.07016	2.36054	2.07227	-1.31211	7.46007	3.0862e-12	1.05906e-10
ENSMUSG00000044734	Serpinb1a	7.03593	7.65601	0.19736	1.04563	-3.76663	5.23213	3.11145e-12	1.06519e-10
ENSMUSG00000040713	Creg1	39.2925	42.4178	18.2963	19.9422	-1.21631	8.46205	3.1224e-12	1.06641e-10
ENSMUSG00000069805	Fbp1	0.0608795	0.061009	0.862879	1.52555	4.14407	3.88338	3.16287e-12	1.07769e-10
ENSMUSG00000056493	Foxk1	2.54853	2.59744	0.943466	1.08417	-1.4669	6.79153	3.47162e-12	1.1801e-10
ENSMUSG00000076609	Igkc	28.8273	27.4071	173.297	149.405	2.40298	4.92494	3.5129e-12	1.19134e-10
ENSMUSG00000028649	Macf1	1.11554	0.899908	0.464812	0.433222	-1.28025	7.9526	3.59349e-12	1.21581e-10
ENSMUSG00000040936	Ulk4	0.360086	0.409167	0.129188	0.145516	-1.61006	6.40365	3.72912e-12	1.25875e-10
ENSMUSG00000025485	Ric8a	26.1517	21.2626	9.22366	9.2998	-1.47154	6.83046	3.84782e-12	1.29579e-10
ENSMUSG00000032841	Prr5l	0.021223	0.00141788	0.181481	0.246539	4.11385	4.24027	4.00488e-12	1.34554e-10
ENSMUSG00000028613	Lrp8	0.10244	0.134738	0.700901	0.6885	2.42718	4.91136	4.09913e-12	1.37402e-10
ENSMUSG00000024330	Col11a2	1.42817	1.37852	0.251115	0.244276	-2.61333	4.54096	4.13918e-12	1.38423e-10
ENSMUSG00000029106	Add1	9.2658	9.24063	3.81215	4.67381	-1.24589	8.65227	4.33453e-12	1.44621e-10
ENSMUSG00000055172	C1ra	0.397584	0.509104	3.19638	4.28866	2.91401	4.49384	4.3919e-12	1.46198e-10
ENSMUSG00000060470	Adgrg3	0.701795	0.581732	3.10193	2.51907	2.01661	5.55439	4.81973e-12	1.60071e-10
ENSMUSG00000066306	Numa1	7.5937	7.23864	3.47087	3.50919	-1.20537	7.96602	5.06709e-12	1.679e-10
ENSMUSG00000052609	Plekhg3	4.72984	4.26643	1.07291	1.85036	-1.75102	7.11386	5.13242e-12	1.69675e-10
ENSMUSG00000047798	Cd300lf	36.4187	42.0405	102.698	102.583	1.26693	10.2764	5.5816e-12	1.84104e-10
ENSMUSG00000027360	Hdc	20.0719	18.8172	9.60568	6.98342	-1.34264	8.4991	5.90292e-12	1.94259e-10
ENSMUSG00000018143	Mafk	7.60757	7.51637	19.6338	21.6792	1.32996	7.27459	6.18278e-12	2.03006e-10
ENSMUSG00000040054	Baz2a	6.60922	6.05332	2.88107	2.78595	-1.27606	7.41153	6.5642e-12	2.15041e-10
ENSMUSG00000034994	Eef2	266.13	268.935	114.197	132.514	-1.23632	10.1891	6.65868e-12	2.17642e-10
ENSMUSG00000021725	Parp8	0.434997	0.36724	0.110404	0.0571006	-2.33975	5.41398	7.09621e-12	2.3142e-10
ENSMUSG00000023977	Ubr2	3.16432	3.79653	1.59584	1.26029	-1.40134	7.68653	7.27662e-12	2.36769e-10
ENSMUSG00000040746	Rnf167	46.8717	44.9142	17.1731	21.0074	-1.38901	7.11502	7.85668e-12	2.54882e-10
ENSMUSG00000059149	Mfsd4a	5.8346	6.11134	2.67937	2.80497	-1.2432	7.64879	7.86858e-12	2.54882e-10
ENSMUSG00000089901	Gm8113	9.64282	5.60712	1.04875	1.77804	-2.57098	5.21907	9.88921e-12	3.19618e-10
ENSMUSG00000008136	Fhl2	0.520066	0.346369	1.75749	1.46666	1.78374	6.21737	9.99214e-12	3.22224e-10
ENSMUSG00000020284	1810043G02Rik	0.626638	1.14177	8.24378	5.07666	2.79218	4.97329	1.15068e-11	3.70243e-10
ENSMUSG00000063696	Gm8730	174.342	197.415	67.0959	84.0326	-1.42466	7.16398	1.1834e-11	3.79924e-10
ENSMUSG00000072601	Ear1	2.41892	1.72424	0.191724	0.531971	-2.66079	6.14929	1.22906e-11	3.93707e-10
ENSMUSG00000101258	Gm29477	6.40527	8.12349	1.92306	1.93185	-2.03442	5.41078	1.27759e-11	4.08349e-10
ENSMUSG00000022489	Pde1b	6.81758	6.71583	3.01451	2.72776	-1.35168	7.03783	1.30779e-11	4.1708e-10
ENSMUSG00000042524	Sun2	78.4108	85.9107	39.3797	38.0523	-1.20521	10.148	1.36464e-11	4.34251e-10
ENSMUSG00000074151	Nlrc5	0.376673	0.359917	1.29851	1.92325	2.00392	5.73028	1.65754e-11	5.26296e-10
ENSMUSG00000103034	Gm8797	0	0	27.7002	28.1387	9.15671	2.84971	1.85245e-11	5.86893e-10
ENSMUSG00000037242	Clic4	0.41789	1.18722	5.91314	4.31043	2.54021	7.40881	1.86773e-11	5.90441e-10
ENSMUSG00000030103	Bhlhe40	50.0095	55.7012	133.159	127.564	1.1825	9.14998	1.9541e-11	6.16393e-10
ENSMUSG00000031378	Abcd1	6.31208	5.12584	1.9686	2.2756	-1.55099	6.45545	1.97701e-11	6.22262e-10
ENSMUSG00000024769	Cdc42bpg	1.52973	1.42081	10.6699	4.80475	2.27783	6.44016	2.046e-11	6.42577e-10
ENSMUSG00000049307	Fut4	28.6707	32.9109	1.83691	6.68274	-3.01113	6.05318	2.13234e-11	6.6824e-10
ENSMUSG00000028868	Wasf2	6.22971	6.37079	3.14727	3.04827	-1.14241	8.36882	2.20276e-11	6.88814e-10
ENSMUSG00000024513	Mbd2	2.82248	2.57661	6.3615	6.92949	1.18147	8.05911	2.27357e-11	7.09424e-10
ENSMUSG00000032280	Tle3	8.44099	9.66218	3.37505	4.48322	-1.32833	8.2528	2.35957e-11	7.34669e-10
ENSMUSG00000020961	Ston2	0.595893	0.579597	0.211853	0.187202	-1.66972	5.91682	2.42193e-11	7.52464e-10
ENSMUSG00000024590	Lmnb1	14.3578	13.8271	44.4816	32.6367	1.3348	10.2041	2.4764e-11	7.66094e-10
ENSMUSG00000031367	Ap1s2	15.9327	17.2381	7.62694	8.34203	-1.17565	8.26611	2.47229e-11	7.66094e-10
ENSMUSG00000062604	Srpk2	3.09782	2.78319	1.41684	1.41522	-1.17107	7.9683	2.55583e-11	7.88976e-10
ENSMUSG00000005824	Tnfsf14	29.7801	34.5288	6.16027	11.9925	-1.96247	6.63518	2.63086e-11	8.10406e-10
ENSMUSG00000028060	2810403A07Rik	18.2537	14.4312	8.03902	6.09638	-1.32069	8.33473	3.09907e-11	9.52603e-10
ENSMUSG00000001542	Ell2	3.71338	2.6296	9.36327	7.85292	1.32756	8.55235	3.33459e-11	1.02282e-09
ENSMUSG00000041765	Ubac2	1.62766	1.56896	0.697796	0.77111	-1.24224	7.40071	3.38311e-11	1.0355e-09
ENSMUSG00000020732	Rab37	10.0145	11.0799	26.3159	26.097	1.19304	10.3226	3.67738e-11	1.1232e-09
ENSMUSG00000056476	Med12l	0.922237	0.85813	0.323448	0.44349	-1.3387	7.65701	3.96879e-11	1.20964e-09
ENSMUSG00000008348	Ubc	24.1115	24.8967	76.2298	58.0567	1.33769	7.5796	4.08237e-11	1.24164e-09
ENSMUSG00000032578	Cish	29.1416	24.354	67.2647	63.0273	1.16857	8.25679	4.24501e-11	1.2884e-09
ENSMUSG00000039671	Zmynd8	1.45704	1.31642	0.602547	0.575347	-1.35069	6.85287	4.61053e-11	1.3964e-09
ENSMUSG00000027639	Samhd1	79.2498	86.4122	37.2824	39.8359	-1.22311	11.1851	4.64695e-11	1.40449e-09
ENSMUSG00000022667	Cd200r1	1.08585	0.769078	3.03422	4.40606	1.88382	6.0613	4.85725e-11	1.46498e-09
ENSMUSG00000027589	Pcmtd2	4.6878	4.50254	1.40161	1.75795	-1.66824	5.95326	5.05319e-11	1.52091e-09
ENSMUSG00000021939	Ctsb	4.25429	4.8345	12.2178	11.2792	1.2509	7.55778	5.32887e-11	1.60011e-09
ENSMUSG00000058427	Cxcl2	634.329	615.572	2226.25	1489.94	1.45442	11.2579	5.33851e-11	1.60011e-09
ENSMUSG00000056071	S100a9	1.69983	4.10376	27.5172	16.3099	2.79219	5.24634	5.4559e-11	1.63191e-09
ENSMUSG00000028270	Gbp2	0.685785	0.920906	3.48631	3.90584	2.07684	5.27579	5.69255e-11	1.69918e-09
ENSMUSG00000026480	Ncf2	73.4842	75.5001	37.1597	32.0686	-1.22423	10.9945	5.79969e-11	1.72759e-09
ENSMUSG00000021728	Emb	1.05369	0.836688	0.24963	0.164487	-2.27652	4.98854	5.87308e-11	1.74585e-09
ENSMUSG00000022148	Fyb	7.35334	7.92238	3.95231	3.09395	-1.23342	8.88773	6.00009e-11	1.77994e-09
ENSMUSG00000025880	Smad7	0.210115	0.48008	1.84015	3.53151	2.82496	5.40044	6.18533e-11	1.83114e-09
ENSMUSG00000091685	Gm17359	0	0.0112619	0.138162	0.216335	4.80191	3.55812	6.98158e-11	2.06264e-09
ENSMUSG00000038633	Degs1	11.1346	13.1654	33.303	31.7393	1.30021	7.27518	7.81865e-11	2.30523e-09
ENSMUSG00000089647	Gm2245	8.02313	8.61484	4.21863	2.98327	-1.32278	8.24469	7.93891e-11	2.33591e-09
ENSMUSG00000002846	Timmdc1	0.38291	0.295172	2.83238	1.58372	2.59243	4.9448	8.35664e-11	2.45383e-09
ENSMUSG00000026436	Elk4	13.2235	11.6921	6.22642	5.93216	-1.15073	7.87837	8.70183e-11	2.55001e-09
ENSMUSG00000065420	Mir142b	328.02	332.879	70.2308	33.0746	-2.73538	4.51033	9.21805e-11	2.69581e-09
ENSMUSG00000048865	Arhgap30	43.231	46.4166	17.2058	23.0874	-1.27522	9.4623	9.30402e-11	2.71546e-09
ENSMUSG00000023349	Clec4n	0	0	0.894573	0.608874	9.08054	2.79036	9.64283e-11	2.80867e-09
ENSMUSG00000028788	Ptp4a2	17.8885	18.1856	9.23771	9.05907	-1.0979	9.06361	9.68818e-11	2.8162e-09
ENSMUSG00000042770	Hebp1	0.0855536	0.171471	1.08896	1.15389	2.99398	4.26309	9.81116e-11	2.84622e-09
ENSMUSG00000030533	Unc45a	16.4241	17.6771	8.29493	8.04818	-1.1798	7.65507	1.02428e-10	2.96549e-09
ENSMUSG00000033487	Fndc3a	0.258095	0.358764	0.991625	0.925705	1.51411	6.74765	1.06751e-10	3.08447e-09
ENSMUSG00000005672	Kit	0.18678	0.225198	0.799413	0.912456	1.93081	5.42439	1.08124e-10	3.11789e-09
ENSMUSG00000029484	Anxa3	0.54484	0.30485	1.72152	1.75861	1.92065	5.80884	1.10714e-10	3.18621e-09
ENSMUSG00000036381	P2ry14	14.7437	12.2477	3.82819	6.18121	-1.55692	7.23711	1.13471e-10	3.25908e-09
ENSMUSG00000021591	Glrx	6.82538	6.51419	16.656	20.3651	1.35184	6.995	1.14604e-10	3.2851e-09
ENSMUSG00000062345	Serpinb2	45.4949	37.9632	103.604	101.42	1.18074	10.7365	1.15538e-10	3.30531e-09
ENSMUSG00000087633	Gm14455	9.38365	9.58195	24.3626	21.7152	1.16293	7.88651	1.16418e-10	3.3239e-09
ENSMUSG00000026672	Optn	0.170496	0.0826734	0.971608	0.859771	2.73952	4.49608	1.18057e-10	3.36405e-09
ENSMUSG00000052889	Prkcb	2.01967	1.85299	1.01318	0.944288	-1.10085	8.99725	1.19247e-10	3.39127e-09
ENSMUSG00000020088	Sar1a	22.1908	24.1726	11.4455	11.1485	-1.15607	7.83051	1.33189e-10	3.7729e-09
ENSMUSG00000036104	Rab3gap1	3.26191	2.46597	1.32794	1.05414	-1.37468	7.27519	1.32945e-10	3.7729e-09
ENSMUSG00000024187	Fam234a	3.29365	2.90192	1.01089	1.26191	-1.57244	6.13089	1.36264e-10	3.85245e-09
ENSMUSG00000026579	F5	51.9046	52.9658	21.4596	26.5685	-1.24603	11.3767	1.43789e-10	4.05727e-09
ENSMUSG00000002222	Rmnd5a	4.30174	4.3293	1.29422	2.0525	-1.49478	7.31157	1.45709e-10	4.0967e-09
ENSMUSG00000034452	Slc24a1	0.315597	0.17478	1.95496	1.30658	2.62313	4.74717	1.45754e-10	4.0967e-09
ENSMUSG00000036712	Cyld	12.6291	14.7515	7.01625	5.84808	-1.20897	9.13478	1.47104e-10	4.12661e-09
ENSMUSG00000039697	Ncoa7	0.106095	0.0561978	0.365312	0.463302	2.23446	5.26611	1.51596e-10	4.2444e-09
ENSMUSG00000045377	Tmem88	15.0262	17.4284	2.35331	2.21654	-2.93483	4.04631	1.5592e-10	4.357e-09
ENSMUSG00000051517	Arhgef39	0	0	4.13473	2.94312	9.0418	2.75392	1.57877e-10	4.40319e-09
ENSMUSG00000039208	Metrnl	16.8352	16.2551	8.28979	5.9902	-1.32323	7.47617	1.6001e-10	4.45406e-09
ENSMUSG00000072501	Phf20l1	13.3336	12.0717	6.26965	6.59954	-1.09871	9.3592	1.61484e-10	4.48646e-09
ENSMUSG00000100130	Gm28379	4.34781	2.85543	1.03963	1.32966	-1.72525	6.23095	1.63074e-10	4.52193e-09
ENSMUSG00000020641	Rsad2	0.22655	0.855736	3.791	7.13172	3.19605	5.33294	1.83766e-10	5.08594e-09
ENSMUSG00000024006	Stk38	9.56645	9.39313	4.74594	4.83004	-1.10391	8.06831	1.84651e-10	5.10067e-09
ENSMUSG00000038418	Egr1	65.5843	57.4736	30.9012	30.1184	-1.12802	7.91339	1.87214e-10	5.1616e-09
ENSMUSG00000004040	Stat3	3.63103	3.70907	8.77317	8.24827	1.0951	8.35323	1.97132e-10	5.42471e-09
ENSMUSG00000072774	Zfp951	0.819551	0.561133	0.124367	0.0861649	-2.7892	4.27109	2.00051e-10	5.49455e-09
ENSMUSG00000024042	Sik1	57.1592	59.4567	31.1601	24.7299	-1.17797	8.98294	2.006e-10	5.49917e-09
ENSMUSG00000002111	Spi1	22.5247	26.2798	11.0302	12.532	-1.17229	9.26153	2.03334e-10	5.56358e-09
ENSMUSG00000037104	Socs5	1.97993	1.77613	0.450122	0.596198	-1.9764	5.20495	2.04276e-10	5.57878e-09
ENSMUSG00000026679	Enkur	1.38588	2.11723	0.291421	0.0675489	-3.31805	4.6325	2.07469e-10	5.6553e-09
ENSMUSG00000015889	Lta4h	8.67806	10.4966	4.62571	3.13182	-1.42025	7.7585	2.18749e-10	5.95153e-09
ENSMUSG00000047881	Rell1	1.09806	1.04458	0.312166	0.356526	-1.80407	5.43544	2.19558e-10	5.96232e-09
ENSMUSG00000001419	Mef2d	10.9914	10.7732	5.75311	4.60008	-1.18592	7.922	2.44045e-10	6.60261e-09
ENSMUSG00000042292	Mkl1	1.14909	1.22928	0.382761	0.575406	-1.43991	7.24658	2.4405e-10	6.60261e-09
ENSMUSG00000049252	Lrp1b	0.00266778	0.00185979	0.0210359	0.0139746	2.83705	4.35206	2.51905e-10	6.80239e-09
ENSMUSG00000036391	Sec24a	0.712524	0.931939	2.64361	2.2483	1.45263	6.84565	2.58551e-10	6.96882e-09
ENSMUSG00000018930	Ccl4	7.84461	6.03839	27.1889	32.3757	1.98038	5.25281	2.72517e-10	7.33156e-09
ENSMUSG00000046027	Stard5	9.78951	11.9239	5.10822	4.72775	-1.26164	7.41087	2.74143e-10	7.3616e-09
ENSMUSG00000036181	Hist1h1c	114.936	136.959	287.698	331.594	1.17585	8.38733	2.8901e-10	7.74644e-09
ENSMUSG00000028465	Tln1	77.1169	83.7203	31.1949	41.142	-1.27338	10.8521	2.97118e-10	7.94901e-09
ENSMUSG00000031309	Rps6ka3	1.50108	1.30128	0.647741	0.687864	-1.18705	7.37483	3.15995e-10	8.43842e-09
ENSMUSG00000020564	Atxn7l1	0.780236	0.653854	0.298191	0.330567	-1.30855	6.90229	3.18745e-10	8.49614e-09
ENSMUSG00000010609	Psen2	2.60799	2.65294	0.855892	1.08308	-1.56823	6.06761	3.2305e-10	8.57924e-09
ENSMUSG00000035671	Zswim4	8.63488	7.19576	3.87223	3.22418	-1.26861	7.24916	3.22888e-10	8.57924e-09
ENSMUSG00000038886	Man2a2	1.51107	1.64316	4.84387	4.86588	1.50215	6.14499	3.3332e-10	8.83572e-09
ENSMUSG00000056370	Sftpb	1.02719	1.3725	0	0.024352	-6.92432	2.6436	3.56573e-10	9.43481e-09
ENSMUSG00000046808	Atp10d	0.857973	1.02775	0.356101	0.316311	-1.60251	5.96738	3.66053e-10	9.66795e-09
ENSMUSG00000016528	Mapkapk2	9.61446	11.4947	26.1021	25.1316	1.15822	9.61862	3.6677e-10	9.66922e-09
ENSMUSG00000028214	Gem	1.06667	1.97522	8.10583	6.44182	2.13446	5.48512	3.81892e-10	1.00495e-08
ENSMUSG00000074497	A430078G23Rik	1.85789	1.77102	0.374107	0.631679	-1.99385	5.4555	3.99667e-10	1.04982e-08
ENSMUSG00000001750	Tcirg1	6.41891	5.3101	18.581	14.4985	1.38247	6.93517	4.01169e-10	1.05185e-08
ENSMUSG00000010517	Faf1	0.0681255	0.0707681	0.241623	0.269677	1.75813	5.52969	4.04016e-10	1.0574e-08
ENSMUSG00000021870	Slmap	1.91958	1.7252	0.910188	0.839503	-1.17347	7.38244	4.07152e-10	1.06368e-08
ENSMUSG00000029512	Ulk1	5.98504	6.12856	2.84268	2.06999	-1.41111	6.79781	4.12634e-10	1.07605e-08
ENSMUSG00000027312	Atrn	1.18759	1.05487	2.4638	3.248	1.22956	7.92141	4.15957e-10	1.08276e-08
ENSMUSG00000042207	Kdm5b	1.73543	1.83468	0.74071	0.794365	-1.33901	6.6114	4.33328e-10	1.12595e-08
ENSMUSG00000039062	Anpep	0.0271224	0.0453001	0.773088	0.693151	4.1903	3.38614	4.48679e-10	1.16375e-08
ENSMUSG00000026712	Mrc1	0.0558118	0.0279653	0.305932	0.351957	2.85109	4.24958	4.55274e-10	1.17873e-08
ENSMUSG00000024401	Tnf	32.8996	42.3504	14.4755	11.945	-1.62353	6.09763	4.61451e-10	1.19259e-08
ENSMUSG00000020024	Cep83	0.416148	0.259173	1.10907	1.16115	1.6349	6.20248	4.71269e-10	1.21579e-08
ENSMUSG00000029312	Klhl8	0	0.0145631	0.304976	0.352098	5.28665	3.10015	4.73281e-10	1.21687e-08
ENSMUSG00000036461	Elf1	2.87348	2.65282	0.850585	1.38011	-1.4341	7.64432	4.74216e-10	1.21687e-08
ENSMUSG00000064345	mt-Nd2	142.145	167.572	407.307	353.151	1.17622	8.09728	4.73859e-10	1.21687e-08
ENSMUSG00000043895	S1pr2	1.36529	3.75149	0.0827702	0.241188	-4.2058	3.95158	4.85436e-10	1.24346e-08
ENSMUSG00000097695	Gm26905	0.595786	0.411178	2.28165	1.30585	1.7226	7.16708	5.02099e-10	1.28386e-08
ENSMUSG00000028359	Orm3	9.47869	10.2131	2.07606	1.1354	-2.68241	4.31592	5.0693e-10	1.29393e-08
ENSMUSG00000017740	Slc12a5	1.45414	1.3896	0.27098	0.458195	-2.10934	5.15976	5.40666e-10	1.3776e-08
ENSMUSG00000026786	Apbb1ip	4.88735	4.86476	2.37912	2.68013	-1.06678	8.57563	5.47718e-10	1.39311e-08
ENSMUSG00000031155	Pim2	2.2162	3.79406	12.2131	15.7226	2.0874	5.43725	5.51512e-10	1.4003e-08
ENSMUSG00000082286	Pisd-ps1	10.6246	8.81794	2.70485	2.65639	-1.97145	5.02305	5.81021e-10	1.47263e-08
ENSMUSG00000028557	Rnf11	1.61859	1.47263	4.10593	4.41787	1.34445	6.59027	5.99263e-10	1.51621e-08
ENSMUSG00000058818	Pirb	57.0627	56.4383	29.8698	30.0628	-1.03968	8.62577	6.06336e-10	1.53142e-08
ENSMUSG00000018340	Anxa6	16.3492	20.0518	9.22778	8.13733	-1.18846	9.53728	6.11602e-10	1.54203e-08
ENSMUSG00000037944	Ccr7	3.18127	2.1107	0.402021	0.131074	-3.32164	4.04035	6.25576e-10	1.57451e-08
ENSMUSG00000068220	Lgals1	3.95681	2.49426	14.8426	14.7426	2.08146	5.06186	6.36286e-10	1.59868e-08
ENSMUSG00000074570	Cass4	4.71954	5.05885	11.7131	10.7548	1.08135	8.31227	6.79959e-10	1.70545e-08
ENSMUSG00000022197	Pdzd2	0.253685	0.279395	0.0964746	0.111917	-1.4804	6.17099	6.96781e-10	1.74461e-08
ENSMUSG00000042594	Sh2b3	9.18266	9.42609	3.85776	4.72734	-1.24005	7.20813	7.09034e-10	1.77222e-08
ENSMUSG00000064341	mt-Nd1	236.254	243.257	596.387	511.218	1.08986	8.54877	7.12343e-10	1.77741e-08
ENSMUSG00000064370	mt-Cytb	420.733	426.647	950.049	970.637	1.06167	9.60792	7.15269e-10	1.78164e-08
ENSMUSG00000037287	Tbcel	0.717542	0.691508	0.186773	0.258899	-1.79442	5.50483	7.37173e-10	1.83304e-08
ENSMUSG00000025754	Agbl1	0	0.000533416	0.0387638	0.0233199	6.50962	2.90524	7.40217e-10	1.83744e-08
ENSMUSG00000001630	Stk38l	0.10647	0.0177827	0.921272	0.560982	3.46698	4.4345	7.57106e-10	1.87614e-08
ENSMUSG00000036661	Dennd3	5.92842	6.00517	3.15004	3.03911	-1.06516	8.10042	7.82385e-10	1.93547e-08
ENSMUSG00000049092	Gpr137c	0.011644	0	0.375665	0.185504	5.40338	3.21129	8.00472e-10	1.97682e-08
ENSMUSG00000023045	Soat2	0	0	0.606394	1.4136	9.08018	2.75503	8.15997e-10	2.01173e-08
ENSMUSG00000023055	Calcoco1	6.96093	7.59718	3.13942	2.71684	-1.4273	6.32757	8.30863e-10	2.04489e-08
ENSMUSG00000053560	Ier2	264.004	277.142	144.013	139.167	-1.05288	8.31443	8.41306e-10	2.06707e-08
ENSMUSG00000031770	Herpud1	17.6525	16.9942	7.61631	8.13686	-1.25689	6.84134	8.51842e-10	2.08586e-08
ENSMUSG00000035725	Prkx	5.5531	6.3746	2.32919	2.99302	-1.29041	7.25944	8.51231e-10	2.08586e-08
ENSMUSG00000040935	Padi6	0	0	1.12989	0.497558	9.03226	2.75851	8.62662e-10	2.10878e-08
ENSMUSG00000046949	Nqo2	4.53289	3.79885	1.42297	1.76743	-1.50934	6.12907	8.99767e-10	2.19577e-08
ENSMUSG00000086998	Gm16033	73.2574	68.1028	160.153	154.299	1.03615	8.54984	9.16905e-10	2.23382e-08
ENSMUSG00000022892	App	0.0881965	0.0600139	0.339181	0.271043	1.92975	5.36334	9.28787e-10	2.25516e-08
ENSMUSG00000056888	Glipr1	20.6599	16.0674	7.44826	9.55931	-1.22977	7.87235	9.28334e-10	2.25516e-08
ENSMUSG00000011256	Adam19	6.36389	6.10242	13.8671	14.1642	1.05095	9.83211	1.00998e-09	2.44818e-08
ENSMUSG00000026203	Dnajb2	12.8539	13.7572	5.39915	2.79013	-1.80053	6.3731	1.01305e-09	2.45152e-08
ENSMUSG00000037605	Adgrl3	0	0.00118886	0.01923	0.0227389	4.95189	3.16479	1.10727e-09	2.67058e-08
ENSMUSG00000044250	Pced1b	0.0999217	0.124305	0.539085	0.401401	1.95143	5.32289	1.10714e-09	2.67058e-08
ENSMUSG00000001025	S100a6	23.7022	30.674	76.9953	90.0256	1.49476	6.37614	1.12842e-09	2.71704e-08
ENSMUSG00000100629	Gm28192	53.9194	51.9559	16.1989	12.1314	-1.99975	4.99226	1.14519e-09	2.75284e-08
ENSMUSG00000022836	Mylk	1.69865	1.6418	0.878341	0.902055	-1.02622	8.3832	1.18973e-09	2.85517e-08
ENSMUSG00000043252	Tmem64	2.17947	2.13837	5.48996	8.43049	1.5652	6.55253	1.20976e-09	2.89841e-08
ENSMUSG00000020700	Map3k3	4.85358	4.5768	2.08721	2.60095	-1.1297	7.9876	1.21299e-09	2.90133e-08
ENSMUSG00000029104	Htt	0.0854965	0.130104	0.461209	0.430376	1.92508	5.36992	1.24878e-09	2.982e-08
ENSMUSG00000020798	Spns3	2.22909	1.43757	5.53929	4.60155	1.35615	7.56005	1.25211e-09	2.98501e-08
ENSMUSG00000097754	Ptgs2os2	8.24667	8.26421	2.50711	2.09306	-1.94868	5.00432	1.2905e-09	3.07147e-08
ENSMUSG00000061298	Agbl4	0.00150789	0.000566662	0.0169147	0.0157649	3.84291	3.49355	1.39138e-09	3.30612e-08
ENSMUSG00000031540	Kat6a	3.27932	2.7062	0.897662	1.48214	-1.45492	7.47787	1.3999e-09	3.32092e-08
ENSMUSG00000019849	Prep	0.665851	0.993081	0.279849	0.209775	-1.87076	5.66649	1.48726e-09	3.52237e-08
ENSMUSG00000030560	Ctsc	1.2591	0.970039	3.09809	3.76833	1.50396	6.20058	1.5511e-09	3.66755e-08
ENSMUSG00000037418	Best1	0.174058	0.566891	3.01903	2.59965	2.79189	4.70364	1.68548e-09	3.97878e-08
ENSMUSG00000020401	Fam71b	2.08989	2.30377	0.343671	0.312137	-2.84631	3.90739	1.69264e-09	3.98519e-08
ENSMUSG00000039419	Cntnap2	0.00458045	0.00501719	0.0253246	0.0193038	2.10105	4.91897	1.69371e-09	3.98519e-08
ENSMUSG00000003812	Dnase2a	0.349243	0.316654	1.86749	2.9641	2.72752	4.29601	1.70797e-09	4.01219e-08
ENSMUSG00000026034	Clk1	46.174	40.5485	23.7071	16.7527	-1.21334	8.80781	1.72846e-09	4.05375e-08
ENSMUSG00000071715	Ncf4	13.8979	13.7122	29.8038	30.7784	1.01506	8.59554	1.79943e-09	4.21335e-08
ENSMUSG00000032402	Smad3	1.33511	1.27987	0.524424	0.64118	-1.28982	6.74214	1.80244e-09	4.21356e-08
ENSMUSG00000083672	Kpna2-ps	8.82565	8.84442	0.428965	0.151513	-4.82651	2.91281	1.85341e-09	4.32573e-08
ENSMUSG00000017485	Top2b	3.86822	3.47167	1.62083	1.9711	-1.15228	7.50839	1.88686e-09	4.39669e-08
ENSMUSG00000039191	Rbpj	1.47946	1.38376	3.06511	3.54013	1.08681	7.89107	1.92527e-09	4.47897e-08
ENSMUSG00000029178	Klf3	18.2245	15.5026	9.35945	7.37108	-1.12448	8.41144	1.98723e-09	4.61569e-08
ENSMUSG00000031479	Vps36	3.78115	3.5161	1.59649	1.39912	-1.39602	6.20218	2.10971e-09	4.89228e-08
ENSMUSG00000031880	Rrad	5.49944	6.39292	0.585676	0.584088	-3.44919	3.47443	2.19673e-09	5.08592e-08
ENSMUSG00000001552	Jup	4.88173	5.90542	2.23523	2.50878	-1.30932	6.83417	2.22144e-09	5.1349e-08
ENSMUSG00000039782	Cpeb2	2.10479	2.04548	6.49375	4.44502	1.28284	7.70817	2.28531e-09	5.27411e-08
ENSMUSG00000036529	Sbf1	14.3817	14.9867	8.20716	7.05024	-1.06144	8.26038	2.38243e-09	5.48946e-08
ENSMUSG00000045671	Spred2	0.0910415	0.0432166	0.35796	0.484265	2.52841	4.59342	2.47017e-09	5.68256e-08
ENSMUSG00000025162	Csnk1d	15.9236	14.0649	8.44094	6.87086	-1.08367	8.40844	2.4876e-09	5.71356e-08
ENSMUSG00000014243	Zswim7	0.202444	0.118344	1.83892	1.52861	3.26832	3.73095	2.5877e-09	5.92465e-08
ENSMUSG00000071713	Csf2rb	20.0652	23.0064	46.1955	59.9276	1.17966	9.84283	2.5853e-09	5.92465e-08
ENSMUSG00000001029	Icam2	2.81825	3.58196	0.516734	0.752868	-2.48035	4.37183	2.59499e-09	5.93192e-08
ENSMUSG00000031706	Rfx1	3.88718	3.92719	1.80032	1.27703	-1.4509	6.39055	2.67452e-09	6.10408e-08
ENSMUSG00000002413	Braf	2.58816	2.36072	1.18941	1.37118	-1.0705	7.86268	2.95438e-09	6.73215e-08
ENSMUSG00000027195	Hsd17b12	0.0686082	0.00954919	0.414578	0.37193	3.22267	4.74561	3.07501e-09	6.99601e-08
ENSMUSG00000042190	Cmklr1	0.507937	0.590711	0.0736573	0.0374634	-3.34116	3.58976	3.19259e-09	7.2521e-08
ENSMUSG00000097365	C030034L19Rik	4.332	3.04585	1.32626	1.60013	-1.45336	6.48588	3.28436e-09	7.44885e-08
ENSMUSG00000086213	A330040F15Rik	6.69452	7.31255	2.20176	2.82185	-1.60986	5.70441	3.32738e-09	7.53458e-08
ENSMUSG00000034271	Jdp2	1.1828	1.21465	3.03174	3.56813	1.33923	6.50039	3.73921e-09	8.45388e-08
ENSMUSG00000007458	M6pr	14.8136	12.6023	38.5055	29.1816	1.18981	7.71445	3.78414e-09	8.5421e-08
ENSMUSG00000041417	Pik3r1	2.31245	2.36377	0.918842	1.24483	-1.23758	7.25273	3.86995e-09	8.72217e-08
ENSMUSG00000086353	Gm13481	0	0	0.0457566	0.0156596	8.99658	2.73332	3.89099e-09	8.75594e-08
ENSMUSG00000010142	Tnfrsf13b	0.190003	0.200985	1.0663	1.98646	2.82988	4.27466	4.05623e-09	9.11358e-08
ENSMUSG00000021068	Nin	3.67303	3.27609	1.49467	1.9611	-1.12887	8.05116	4.42839e-09	9.93432e-08
ENSMUSG00000031112	Stk26	2.56862	1.67316	0.838327	0.753577	-1.5224	6.27359	4.44609e-09	9.95854e-08
ENSMUSG00000032041	Tirap	5.27823	5.09187	1.63904	2.20492	-1.56207	5.83796	4.65544e-09	1.04113e-07
ENSMUSG00000097560	Gm26904	1.78393	1.74714	0.975164	0.959038	-0.986381	8.93588	4.66351e-09	1.04132e-07
ENSMUSG00000004221	Ikbkg	3.05113	3.38551	1.54653	1.61714	-1.14559	7.20817	5.10407e-09	1.13794e-07
ENSMUSG00000031555	Adam9	0.163157	0.206158	0.748251	0.798158	1.94217	5.00114	5.12723e-09	1.14134e-07
ENSMUSG00000042541	Shfm1	1.78796	1.93735	5.31338	5.14058	1.36939	6.2265	5.26087e-09	1.16929e-07
ENSMUSG00000092202	Stk19-ps1	7.65349	4.98037	0.186801	0.494846	-4.42656	3.06185	5.29233e-09	1.17448e-07
ENSMUSG00000033306	Lpp	0.0266947	0.0351363	0.100713	0.138058	1.82145	5.47592	5.34252e-09	1.18379e-07
ENSMUSG00000042659	Arrdc4	0.822125	0.451169	3.70634	3.13795	2.31325	4.62561	5.40644e-09	1.19612e-07
ENSMUSG00000020072	Pbld2	0.983514	0.579768	0.169365	0.0531741	-2.85596	4.6291	5.58436e-09	1.2336e-07
ENSMUSG00000051314	Ffar2	3.60675	5.20124	13.2261	28.9053	2.12813	6.08286	5.7633e-09	1.27118e-07
ENSMUSG00000032193	Ldlr	8.00332	12.2167	3.22797	4.6839	-1.48354	7.56611	5.8171e-09	1.28109e-07
ENSMUSG00000031400	G6pdx	7.23078	8.30214	3.78998	3.2441	-1.25835	6.82506	6.08028e-09	1.33701e-07
ENSMUSG00000042992	Borcs5	0.0900839	0.11368	0.706987	0.445163	2.38342	4.60216	6.3767e-09	1.40006e-07
ENSMUSG00000035232	Pdk3	0.0812372	0.145122	0.70363	0.552151	2.34923	4.6453	6.39155e-09	1.4012e-07
ENSMUSG00000020277	Pfkl	1.22795	1.25125	3.92224	3.62694	1.48866	5.8433	6.43878e-09	1.40941e-07
ENSMUSG00000027346	Gpcpd1	5.07232	4.21824	2.51516	2.23342	-1.08166	7.70573	6.58927e-09	1.44017e-07
ENSMUSG00000021690	Jmy	1.33224	1.40715	0.588934	0.562664	-1.36691	6.11385	6.9459e-09	1.51582e-07
ENSMUSG00000036333	Kidins220	3.88686	3.62416	1.92811	2.09775	-1.01873	7.95343	6.95678e-09	1.51591e-07
ENSMUSG00000020143	Dock2	1.42929	1.41601	0.691678	0.823596	-1.02878	9.26598	7.01763e-09	1.52686e-07
ENSMUSG00000071203	Naip5	2.26427	2.25525	6.9442	4.95587	1.28169	7.13011	7.13066e-09	1.54912e-07
ENSMUSG00000068747	Sort1	2.05071	1.95618	0.811376	1.0317	-1.24498	6.84821	7.19559e-09	1.56088e-07
ENSMUSG00000001918	Slc1a5	0.719251	0.508787	2.75648	2.6821	2.03007	4.81113	7.34626e-09	1.59118e-07
ENSMUSG00000032648	Pygm	0.475427	0.357328	3.58198	1.91045	2.61093	4.4802	7.55609e-09	1.63417e-07
ENSMUSG00000021000	Ctage5	4.25676	4.42438	2.31551	2.28256	-1.03545	7.70367	7.69519e-09	1.66177e-07
ENSMUSG00000034160	Ogt	13.9772	10.6254	6.64556	6.02736	-1.07057	8.7075	7.73098e-09	1.66701e-07
ENSMUSG00000092187	Gm20457	3.48974	3.12754	0.439899	0.7345	-2.6489	4.08514	7.75788e-09	1.67032e-07
ENSMUSG00000003948	Mmd	0.480618	0.510592	1.40301	1.28138	1.31934	6.36784	7.94561e-09	1.70819e-07
ENSMUSG00000062901	Klhl24	4.72105	4.12881	1.44161	2.16535	-1.42304	6.58215	7.98205e-09	1.71347e-07
ENSMUSG00000039982	Dtx4	0.649502	0.825348	2.20536	2.62019	1.58529	5.79511	8.30737e-09	1.78066e-07
ENSMUSG00000049878	Rlf	1.03429	0.9095	2.52952	2.30181	1.19781	6.86551	8.42681e-09	1.80359e-07
ENSMUSG00000027678	Ncoa3	3.15737	3.22642	1.65464	1.72821	-1.0358	7.64209	8.4999e-09	1.81654e-07
ENSMUSG00000039145	Camk1d	1.93524	1.40977	0.758202	0.900514	-1.12727	9.05945	8.85319e-09	1.88925e-07
ENSMUSG00000019923	Zwint	3.57174	3.09179	8.74758	7.88081	1.20387	6.85417	8.89622e-09	1.89563e-07
ENSMUSG00000036466	Megf11	0.341618	0.24918	0.120987	0.11167	-1.45497	6.0858	9.0442e-09	1.92432e-07
ENSMUSG00000020395	Itk	1.45031	1.86972	0.724987	0.565077	-1.47651	6.24707	9.08237e-09	1.9296e-07
ENSMUSG00000027514	Zbp1	1.59011	1.04937	4.33682	6.93168	1.97197	5.39904	9.21681e-09	1.95529e-07
ENSMUSG00000024975	Pdcd4	2.34111	2.30159	1.01947	0.70753	-1.52961	5.93836	9.365e-09	1.98381e-07
ENSMUSG00000028931	Kcnab2	2.01127	2.4192	1.12393	0.990402	-1.18493	7.18189	9.38908e-09	1.986e-07
ENSMUSG00000042298	Ttc19	4.86351	4.45115	2.53818	2.18601	-1.09293	7.38723	9.48989e-09	2.00439e-07
ENSMUSG00000073147	5031425E22Rik	2.74762	2.45418	1.21539	0.695393	-1.54681	6.56067	9.81883e-09	2.07084e-07
ENSMUSG00000042644	Itpr3	3.23996	3.75175	1.57929	1.8785	-1.14	7.43046	9.98274e-09	2.09945e-07
ENSMUSG00000045282	Tmem86b	16.3339	16.3687	4.59542	4.47984	-1.96369	4.71576	9.98354e-09	2.09945e-07
ENSMUSG00000026110	Mgat4a	0.803055	0.731816	2.22413	1.68104	1.23303	7.09255	1.00556e-08	2.11153e-07
ENSMUSG00000049176	Frmpd4	0.00151118	0.00324512	0.0255605	0.0197759	3.12343	3.81626	1.01881e-08	2.13624e-07
ENSMUSG00000005054	Cstb	7.83587	3.0674	29.3379	26.942	2.25747	5.01974	1.02047e-08	2.13662e-07
ENSMUSG00000000682	Cd52	13.0948	13.1984	32.2451	26.7921	1.04983	8.05581	1.05045e-08	2.19622e-07
ENSMUSG00000031004	Mki67	5.44081	3.08608	1.62828	1.31413	-1.6388	6.28026	1.08997e-08	2.27555e-07
ENSMUSG00000049553	Polr1a	0.611272	0.615975	0.181894	0.179213	-1.88042	4.84505	1.09275e-08	2.27805e-07
ENSMUSG00000018909	Arrb1	5.73217	5.95575	3.01571	3.37053	-0.992602	8.35185	1.10738e-08	2.30524e-07
ENSMUSG00000061175	Fnip2	0.0725921	0.0449317	0.264829	0.471949	2.52151	4.56425	1.19537e-08	2.48483e-07
ENSMUSG00000040356	Skiv2l	23.8901	22.1328	12.8689	9.45874	-1.15483	7.57509	1.21464e-08	2.52126e-07
ENSMUSG00000085505	Gm12868	16.9624	19.5553	51.7693	39.848	1.20923	7.32017	1.21967e-08	2.52806e-07
ENSMUSG00000052837	Junb	1573.02	1752.95	843.624	887.847	-1.06206	11.205	1.2242e-08	2.53382e-07
ENSMUSG00000040687	Madd	3.34921	3.81963	1.65566	1.8004	-1.17501	6.97362	1.24793e-08	2.57923e-07
ENSMUSG00000051335	Gfod1	1.85894	1.82767	3.71251	4.29266	0.999083	8.2923	1.26678e-08	2.61445e-07
ENSMUSG00000004814	Ccl24	0	0	5.52387	1.75978	8.89833	2.64734	1.27925e-08	2.63642e-07
ENSMUSG00000025795	Rassf3	4.16265	4.94844	2.03579	2.5251	-1.12279	7.83936	1.37008e-08	2.8196e-07
ENSMUSG00000055013	Agap1	0.247477	0.228552	0.542364	0.529335	1.05348	7.40299	1.41841e-08	2.9149e-07
ENSMUSG00000032932	Hspa13	1.39571	1.39868	5.14003	4.82315	1.71572	5.20339	1.4787e-08	3.03449e-07
ENSMUSG00000039458	Mtmr12	2.97313	2.84419	1.55712	1.41121	-1.08579	7.22823	1.49685e-08	3.06737e-07
ENSMUSG00000036553	Sh3tc1	0.208274	0.216171	1.41192	0.925803	2.34698	4.47503	1.54333e-08	3.15815e-07
ENSMUSG00000026469	Xpr1	0.844041	0.639864	0.269126	0.338851	-1.40981	6.23834	1.57113e-08	3.20595e-07
ENSMUSG00000045730	Adrb2	117.648	120.577	67.158	49.6968	-1.14053	7.59535	1.56984e-08	3.20595e-07
ENSMUSG00000034098	Fstl5	0.00150216	0.00112901	0.0222319	0.0287924	4.11993	3.1366	1.64377e-08	3.34945e-07
ENSMUSG00000040699	Limd2	110.172	129.786	66.9635	60.7603	-1.02954	8.74734	1.64751e-08	3.35234e-07
ENSMUSG00000034157	Cipc	2.08514	1.68472	0.508213	0.324405	-2.25983	4.44494	1.69488e-08	3.44386e-07
ENSMUSG00000038459	Abhd17c	0.218892	0.376845	1.19985	1.39713	1.99577	5.07407	1.7168e-08	3.48352e-07
ENSMUSG00000055413	H2-Q5	9.74486	12.1744	42.7636	27.1684	1.55709	6.38112	1.88552e-08	3.81514e-07
ENSMUSG00000097860	Gm26857	7.47657	8.32962	3.56187	2.80727	-1.42105	6.01837	1.88394e-08	3.81514e-07
ENSMUSG00000000594	Gm2a	12.4217	18.5759	6.68608	7.15642	-1.2882	7.41513	1.89911e-08	3.83727e-07
ENSMUSG00000039765	Cc2d2a	0	0	0.129881	0.114939	8.65231	2.39559	1.92107e-08	3.87622e-07
ENSMUSG00000021959	Lats2	0.728695	0.759043	0.282577	0.335191	-1.39368	5.96658	1.97044e-08	3.97028e-07
ENSMUSG00000007617	Homer1	1.49615	1.26097	0.68172	0.620522	-1.19498	6.69451	1.9998e-08	4.02086e-07
ENSMUSG00000044811	Cd300c2	9.57772	6.4451	22.8696	22.7128	1.39419	6.29325	2.0011e-08	4.02086e-07
ENSMUSG00000041229	Phf8	1.72753	1.22178	0.63625	0.707787	-1.25005	6.94699	2.01611e-08	4.04539e-07
ENSMUSG00000053338	Tarm1	0.0178344	0	0.904969	0.781344	6.2072	2.61719	2.04816e-08	4.10399e-07
ENSMUSG00000030824	Nucb1	7.57112	8.10578	16.3978	18.2771	1.02459	7.76821	2.05522e-08	4.11242e-07
ENSMUSG00000033444	Specc1l	0.366475	0.438798	1.20418	1.04495	1.36313	6.2439	2.11069e-08	4.21758e-07
ENSMUSG00000085664	Atxn7l1os2	3.7135	2.67311	1.29935	1.43215	-1.34225	6.40432	2.11793e-08	4.22621e-07
ENSMUSG00000022311	Csmd3	0.00157665	0.00237	0.0237974	0.0149138	3.16974	3.72487	2.1274e-08	4.23926e-07
ENSMUSG00000061577	Adgrg5	4.94627	5.70153	2.20948	2.42613	-1.32313	6.2563	2.13223e-08	4.24302e-07
ENSMUSG00000030468	Siglecg	18.6203	19.5317	51.5968	37.6191	1.10828	8.31733	2.14839e-08	4.26929e-07
ENSMUSG00000056394	Lig1	0.0419459	0.0910761	0.768609	0.57776	3.20889	3.69001	2.16184e-08	4.29012e-07
ENSMUSG00000024053	Emilin2	11.8217	12.9375	26.3215	27.1973	0.992105	10.1485	2.22496e-08	4.40932e-07
ENSMUSG00000006127	Inpp5k	7.19558	9.231	3.76339	3.7485	-1.25022	6.77057	2.2776e-08	4.50746e-07
ENSMUSG00000001741	Il16	1.64304	2.19538	0.928979	0.878071	-1.20787	7.2096	2.28733e-08	4.52053e-07
ENSMUSG00000031078	Cttn	0.0676784	0.0678223	0.540568	0.734527	3.09802	3.65422	2.35794e-08	4.65372e-07
ENSMUSG00000001288	Rarg	3.73244	4.57746	1.15254	1.85294	-1.60411	6.03163	2.41101e-08	4.75197e-07
ENSMUSG00000028530	Jak1	6.30936	6.31854	3.14719	3.7622	-0.990047	9.12643	2.44988e-08	4.82199e-07
ENSMUSG00000017929	B4galt5	3.9619	3.94675	2.15107	1.9537	-1.0619	7.27395	2.45845e-08	4.83227e-07
ENSMUSG00000034168	Irf2bpl	16.2572	14.7208	4.0374	6.30153	-1.71996	5.44314	2.48164e-08	4.87123e-07
ENSMUSG00000073982	Rhog	42.4501	42.6056	23.5239	24.613	-0.940391	8.53562	2.49403e-08	4.8889e-07
ENSMUSG00000074240	Cib3	0	0	1.21369	1.00648	8.62604	2.37444	2.52627e-08	4.9454e-07
ENSMUSG00000031960	Aars	0.184994	0.156116	0.791409	2.50123	3.13636	4.45545	2.53675e-08	4.9592e-07
ENSMUSG00000046794	Ppp1r3b	2.54481	1.77743	6.55799	6.92977	1.52562	5.76832	2.55279e-08	4.9838e-07
ENSMUSG00000025232	Hexa	3.61329	3.27298	8.04741	7.74689	1.08073	7.15494	2.57819e-08	5.02661e-07
ENSMUSG00000021281	Tnfaip2	5.47886	6.21496	16.6608	12.9185	1.22161	6.99924	2.5877e-08	5.03835e-07
ENSMUSG00000005413	Hmox1	0.477089	0.239052	4.13088	2.68059	3.13276	3.75084	2.61934e-08	5.09308e-07
ENSMUSG00000041754	Trem3	0.539424	0.800046	7.42084	2.53515	2.77674	4.96189	2.67965e-08	5.20335e-07
ENSMUSG00000020212	Mdm1	3.22883	2.19816	0.902803	1.05709	-1.58872	5.68103	2.74199e-08	5.31726e-07
ENSMUSG00000034928	Rnf44	14.6452	14.6598	7.47622	8.06121	-1.03561	7.36718	2.83224e-08	5.4849e-07
ENSMUSG00000079293	Clec7a	2.17685	0.834095	9.99712	5.61	2.2694	5.68173	2.84772e-08	5.50751e-07
ENSMUSG00000022488	Nckap1l	13.2497	15.0068	7.46232	8.07107	-0.984234	8.96398	2.91851e-08	5.63686e-07
ENSMUSG00000024725	Ostf1	6.84	6.25711	13.445	13.7753	0.937961	9.02785	2.98895e-08	5.76519e-07
ENSMUSG00000024732	Ccdc86	2.60643	3.44166	13.2402	8.45743	1.7265	5.74135	3.00167e-08	5.78202e-07
ENSMUSG00000040003	Magi2	0.002585	0.000971435	0.0205712	0.0133521	3.13885	3.8178	3.02114e-08	5.81177e-07
ENSMUSG00000022651	Retnlg	4621.2	3600.87	2171.71	1873.38	-1.13803	12.5206	3.04995e-08	5.8594e-07
ENSMUSG00000020900	Myh10	1.29612	0.835947	0.481615	0.363027	-1.44034	6.56601	3.20984e-08	6.14781e-07
ENSMUSG00000052934	Fbxo31	1.21135	1.02654	0.255922	0.299512	-2.13494	4.403	3.21284e-08	6.14781e-07
ENSMUSG00000100658	F730311O21Rik	3.98752	3.68136	0.914624	0.781575	-2.27743	4.20386	3.21152e-08	6.14781e-07
ENSMUSG00000039361	Picalm	12.9959	11.2446	33.4642	24.3498	1.1381	10.6432	3.25037e-08	6.21139e-07
ENSMUSG00000055109	Gm15155	0.00132427	0	0.027999	0.0145045	4.83988	3.06514	3.2824e-08	6.26432e-07
ENSMUSG00000009772	Nuak2	22.0695	20.3251	12.5076	10.9121	-0.971272	8.17717	3.42537e-08	6.52853e-07
ENSMUSG00000030123	Plxnd1	7.10397	7.98813	3.53867	4.37064	-1.05583	7.87481	3.53316e-08	6.7251e-07
ENSMUSG00000025366	Esyt1	48.7683	53.9293	23.6966	30.3017	-1.04913	9.27751	3.55389e-08	6.75567e-07
ENSMUSG00000020883	Fbxl20	2.80807	2.33093	1.2218	1.35246	-1.11581	7.05311	3.66397e-08	6.95576e-07
ENSMUSG00000087060	Eldr	0	0	0.959765	0.324256	8.77054	2.53226	3.71317e-08	7.03992e-07
ENSMUSG00000030257	Srgap3	0.0822569	0.105388	0.359081	0.275777	1.64089	5.54761	3.72347e-08	7.0502e-07
ENSMUSG00000003541	Ier3	36.9676	44.1853	103.852	107.359	1.25852	6.48569	3.76642e-08	7.11528e-07
ENSMUSG00000039621	Prex1	5.11035	5.06931	2.74863	3.00759	-0.941657	9.2169	3.7677e-08	7.11528e-07
ENSMUSG00000021703	Serinc5	0.814722	0.930379	0.361648	0.384388	-1.34815	6.00322	4.06237e-08	7.66176e-07
ENSMUSG00000032097	Ddx6	13.3963	13.6117	7.43342	7.96614	-0.930086	8.58831	4.12441e-08	7.76862e-07
ENSMUSG00000033174	Mgll	1.17136	0.918369	2.1766	2.80149	1.13432	7.50034	4.2759e-08	8.03302e-07
ENSMUSG00000039568	Ubald1	15.0889	18.102	7.19066	6.82523	-1.36196	6.06204	4.27561e-08	8.03302e-07
ENSMUSG00000050600	Zfp831	1.96891	1.16964	0.640053	0.533385	-1.52453	6.20764	4.34805e-08	8.15796e-07
ENSMUSG00000063193	Cd300lb	22.114	24.573	7.91579	12.9656	-1.28803	7.64116	4.3863e-08	8.21905e-07
ENSMUSG00000015932	Dstn	4.58657	4.89535	10.4704	10.0336	0.993681	7.69704	4.40125e-08	8.23639e-07
ENSMUSG00000037622	Wdtc1	1.92492	2.2466	1.02206	0.903789	-1.23133	6.56763	4.45138e-08	8.31941e-07
ENSMUSG00000058881	Zfp516	1.6787	0.934874	0.432371	0.536185	-1.54793	6.42724	4.53901e-08	8.47223e-07
ENSMUSG00000091337	Eid1	38.8267	38.3434	12.2722	16.4481	-1.55731	5.51788	4.63457e-08	8.63943e-07
ENSMUSG00000020387	Jade2	0.988508	0.963545	0.31978	0.295817	-1.77628	4.86706	4.82872e-08	8.98975e-07
ENSMUSG00000054792	Klhl18	2.1728	2.14914	0.866193	1.08642	-1.27225	6.34228	4.84186e-08	9.00262e-07
ENSMUSG00000018995	Nars2	0.0189723	0	0.169365	0.174215	4.04367	3.39497	4.96636e-08	9.22224e-07
ENSMUSG00000052296	Ppp6r1	17.5952	18.8704	9.05976	10.9985	-0.984032	8.61946	5.04572e-08	9.35757e-07
ENSMUSG00000084880	Tomm6os	2.33663	2.13499	11.1399	9.78541	2.10863	4.46547	5.10023e-08	9.44654e-07
ENSMUSG00000056749	Nfil3	5.56191	5.33216	11.5208	15.7568	1.20232	7.02816	5.2431e-08	9.69872e-07
ENSMUSG00000018209	Stk4	5.73314	6.07107	2.64232	3.56852	-1.04889	8.60489	5.56777e-08	1.02861e-06
ENSMUSG00000066800	Rnasel	15.297	15.1031	6.82325	8.85279	-1.07928	7.43487	5.69168e-08	1.05016e-06
ENSMUSG00000031821	Gins2	12.3267	12.2633	5.92825	6.23713	-1.13509	6.64016	5.81838e-08	1.07217e-06
ENSMUSG00000071424	Grid2	0.00388785	0.00203276	0.022476	0.0176727	2.64664	4.03816	5.93496e-08	1.09226e-06
ENSMUSG00000027247	Arhgap1	4.21878	4.70697	2.0221	2.02098	-1.26193	6.21562	6.08998e-08	1.11936e-06
ENSMUSG00000026222	Sp100	5.44248	6.96907	2.18513	3.42656	-1.2721	8.10588	6.3538e-08	1.16637e-06
ENSMUSG00000004552	Ctse	33.611	37.9209	14.3354	20.7881	-1.14798	9.97691	6.38198e-08	1.17006e-06
ENSMUSG00000031133	Arhgef6	2.05701	1.8316	1.04492	1.04404	-1.01319	7.34448	6.59052e-08	1.20676e-06
ENSMUSG00000002668	Dennd1c	24.0953	22.6867	12.5549	13.6851	-0.953426	7.84778	6.60041e-08	1.20704e-06
ENSMUSG00000036817	Sun1	1.49934	1.67272	0.702172	0.44932	-1.56381	5.7688	6.61106e-08	1.20746e-06
ENSMUSG00000031561	Tenm3	0.00193681	0	0.0238419	0.0242991	4.47469	3.00957	6.67491e-08	1.21758e-06
ENSMUSG00000033102	Cdc14b	0.952922	0.711132	0.251759	0.348962	-1.59786	5.57538	6.69852e-08	1.21914e-06
ENSMUSG00000060924	Csmd1	0.00305148	0.00145618	0.0165218	0.0154812	2.70916	3.92163	6.70033e-08	1.21914e-06
ENSMUSG00000029345	Tfip11	13.7756	19.5433	8.14786	7.40604	-1.22015	7.18993	6.91132e-08	1.25595e-06
ENSMUSG00000024740	Ddb1	7.39274	6.77543	3.6079	3.77386	-1.05897	7.04753	6.92629e-08	1.25709e-06
ENSMUSG00000066392	Nrxn3	0.000592407	0.0026715	0.0213624	0.0128295	3.25648	3.94035	6.96924e-08	1.26329e-06
ENSMUSG00000049755	Zfp672	3.54376	2.60848	0.891441	1.04607	-1.78876	4.98088	6.99134e-08	1.26571e-06
ENSMUSG00000033307	Mif	7.44429	4.7958	38.3491	30.7082	2.38153	4.19942	7.24383e-08	1.30978e-06
ENSMUSG00000005667	Mthfd2	0.120216	0.0602359	0.894306	2.49375	4.07562	3.41605	7.30985e-08	1.31842e-06
ENSMUSG00000020272	Stk10	4.38355	4.42432	2.32624	2.67196	-0.937984	8.31827	7.307e-08	1.31842e-06
ENSMUSG00000043008	Klhl6	3.29971	2.06262	0.976256	1.13205	-1.46337	6.11864	7.67126e-08	1.38188e-06
ENSMUSG00000001855	Nup214	1.846	1.41978	0.798223	0.738217	-1.19998	6.60072	7.69595e-08	1.3846e-06
ENSMUSG00000021969	Zdhhc20	2.55502	2.23208	1.2024	1.18942	-1.11706	6.71371	7.77365e-08	1.39684e-06
ENSMUSG00000019916	P4ha1	0.367607	0.243998	1.26734	0.998261	1.77802	5.15925	7.88326e-08	1.41478e-06
ENSMUSG00000050350	Gpr18	3.46571	7.0013	0.723705	0.712076	-2.98216	3.7563	8.24467e-08	1.47597e-06
ENSMUSG00000056300	Zfp981	0.268336	0.268907	1.93616	0.865168	2.27125	4.95956	8.23908e-08	1.47597e-06
ENSMUSG00000020573	Pik3cg	7.94541	7.73112	3.57369	4.70219	-1.04457	7.73976	8.3241e-08	1.48835e-06
ENSMUSG00000061288	Taok3	2.25216	2.36494	1.34024	1.29215	-0.929136	8.15414	8.36494e-08	1.4938e-06
ENSMUSG00000097312	Gm26870	0.514762	0.465529	1.53078	1.65017	1.5781	5.29498	8.52622e-08	1.52072e-06
ENSMUSG00000078620	Gm10964	25.7104	18.701	8.71986	11.4946	-1.25632	6.84625	8.61182e-08	1.53409e-06
ENSMUSG00000061540	Orm2	5.77731	6.90567	1.11193	1.03961	-2.66605	3.7283	8.67042e-08	1.54263e-06
ENSMUSG00000028161	Ppp3ca	2.9183	2.41488	1.34724	1.59813	-0.973722	9.13041	8.91272e-08	1.58379e-06
ENSMUSG00000050587	Lrrc4c	0.00163589	0.00182152	0.0206671	0.012126	3.12404	3.61421	9.24383e-08	1.64061e-06
ENSMUSG00000092920	Mirt2	0	15.9505	209.786	87.5825	4.07578	4.48593	9.30433e-08	1.64932e-06
ENSMUSG00000022141	Nipbl	1.9335	1.83613	1.06875	1.07352	-0.933051	7.84195	9.41323e-08	1.66454e-06
ENSMUSG00000040693	Slco4c1	2.87001	2.66212	1.42872	1.42459	-1.07233	6.89507	9.40287e-08	1.66454e-06
ENSMUSG00000028979	Masp2	2.93226	2.97546	0.918467	0.40398	-2.22963	4.59778	9.50884e-08	1.67939e-06
ENSMUSG00000055805	Fmnl1	25.2364	26.1508	11.9015	15.7456	-1.01545	9.12106	9.66219e-08	1.70439e-06
ENSMUSG00000022112	Gpc5	0.00183273	0.000667865	0.0168305	0.011281	3.36983	3.49795	9.80465e-08	1.72741e-06
ENSMUSG00000004071	Cdip1	2.76733	3.02478	1.0924	1.49972	-1.28934	6.41554	9.91447e-08	1.74463e-06
ENSMUSG00000001864	Aif1l	0.922048	0.718674	0.110711	0.122412	-2.92923	3.50618	1.00497e-07	1.76628e-06
ENSMUSG00000019823	Mical1	23.8103	23.4369	10.2138	14.1051	-1.08225	7.60485	1.00723e-07	1.76809e-06
ENSMUSG00000069515	Lyz1	2.0237	1.03758	0	0	-8.45124	2.04727	1.02001e-07	1.78837e-06
ENSMUSG00000071252	2210408I21Rik	0.000499734	0	0.0307583	0.0149277	6.16776	2.59894	1.03265e-07	1.80832e-06
ENSMUSG00000042650	Alkbh5	2.36246	2.24857	5.16979	6.79917	1.25389	6.50131	1.05333e-07	1.84094e-06
ENSMUSG00000045382	Cxcr4	80.924	84.777	186.272	159.528	0.942925	9.01456	1.05382e-07	1.84094e-06
ENSMUSG00000005732	Ranbp1	0.24011	0.614919	3.08357	3.16115	2.73547	4.00191	1.05754e-07	1.84401e-06
ENSMUSG00000056880	Gadl1	0	0	0.0544986	0.0484796	8.48824	2.24916	1.05813e-07	1.84401e-06
ENSMUSG00000047222	Rnase2a	0	0	10.4625	9.8233	8.48839	2.24715	1.06042e-07	1.84577e-06
ENSMUSG00000025017	Pik3ap1	1.78976	1.68997	3.76636	3.39903	0.925178	8.18757	1.07339e-07	1.86545e-06
ENSMUSG00000041607	Mbp	2.51299	2.45987	1.49137	1.18333	-1.00852	7.74351	1.07431e-07	1.86545e-06
ENSMUSG00000031007	Atp6ap2	1.49376	1.70962	3.90418	4.26698	1.22903	6.36255	1.10953e-07	1.92429e-06
ENSMUSG00000015839	Nfe2l2	1.88514	1.72488	4.60188	4.24376	1.17663	6.48743	1.11252e-07	1.92717e-06
ENSMUSG00000003363	Pld3	2.46411	2.18747	5.88387	5.60167	1.18752	6.404	1.12022e-07	1.93818e-06
ENSMUSG00000089796	Gm16575	31.1179	48.0664	15.78	14.4237	-1.51094	5.96398	1.13593e-07	1.96302e-06
ENSMUSG00000030987	Stim1	1.63568	1.50752	0.906552	0.866368	-0.942426	7.7174	1.21743e-07	2.10134e-06
ENSMUSG00000017679	Ttpal	8.77796	8.19491	4.00334	4.58366	-1.10446	6.76055	1.2475e-07	2.15067e-06
ENSMUSG00000017760	Ctsa	57.2296	63.2154	34.3671	35.1633	-0.912821	8.61728	1.29402e-07	2.22822e-06
ENSMUSG00000015452	Ager	7.37599	2.72325	0.364794	0	-4.59679	3.06963	1.31121e-07	2.25513e-06
ENSMUSG00000020589	Fam49a	0.595718	0.69753	0.286768	0.228939	-1.43656	5.72514	1.32404e-07	2.27448e-06
ENSMUSG00000007656	Arpp19	0.399668	0.727257	2.56469	2.09448	1.92465	5.03093	1.32967e-07	2.28144e-06
ENSMUSG00000034998	Foxn2	3.60833	4.12984	1.96102	2.12326	-1.04401	7.22533	1.33836e-07	2.29362e-06
ENSMUSG00000037731	Themis2	39.7395	45.0056	25.6586	20.5281	-0.993977	8.91592	1.36156e-07	2.33062e-06
ENSMUSG00000004789	Dlst	15.7462	11.4696	7.70206	6.38795	-1.06092	7.92653	1.37218e-07	2.34602e-06
ENSMUSG00000035109	Shc4	0.661669	0.68287	0.29348	0.201582	-1.54268	5.51069	1.38993e-07	2.37356e-06
ENSMUSG00000086157	Gm14643	0	0.00118628	0.0261404	0.0165015	4.9678	2.82789	1.39797e-07	2.38446e-06
ENSMUSG00000067149	Jchain	0	0	0.805587	1.70723	8.58573	2.30163	1.40302e-07	2.39026e-06
ENSMUSG00000024299	Adamts10	4.79451	3.05754	1.79758	1.14124	-1.51773	6.34571	1.42963e-07	2.43272e-06
ENSMUSG00000029860	Zyx	138.983	144.89	81.0733	82.359	-0.915775	10.1903	1.49159e-07	2.53518e-06
ENSMUSG00000025993	Slc40a1	7.69699	4.39467	1.27636	2.51171	-1.80062	6.2235	1.55844e-07	2.64568e-06
ENSMUSG00000093930	Hmgcs1	5.62161	8.04989	2.88312	3.08872	-1.31986	6.46696	1.57452e-07	2.66985e-06
ENSMUSG00000021514	Zfp369	2.31157	2.11873	0.653408	0.935626	-1.61307	5.29111	1.59715e-07	2.70504e-06
ENSMUSG00000030671	Pde3b	4.49492	3.91778	2.58604	2.2033	-0.927504	8.69376	1.6732e-07	2.83053e-06
ENSMUSG00000027605	Acss2	0.760875	0.525979	0.18371	0.217461	-1.803	4.8745	1.69475e-07	2.86363e-06
ENSMUSG00000034686	Prr7	19.3922	16.365	9.88103	7.32775	-1.16342	6.90243	1.7024e-07	2.8732e-06
ENSMUSG00000016308	Ube2a	3.48751	4.68417	10.1501	12.4191	1.34022	6.22717	1.88059e-07	3.17024e-06
ENSMUSG00000015189	Casd1	1.50404	1.17542	3.30126	3.16839	1.15663	6.5877	1.88953e-07	3.18159e-06
ENSMUSG00000097636	Mirt1	4.68691	3.60128	2.02137	1.55224	-1.31891	6.15491	1.90725e-07	3.20769e-06
ENSMUSG00000044165	Bcl2l15	0.618071	0.42379	0.030568	0	-4.83104	2.63811	1.91666e-07	3.21977e-06
ENSMUSG00000019970	Sgk1	0.866003	0.985725	2.36507	1.84573	1.06745	7.46245	1.92798e-07	3.23502e-06
ENSMUSG00000033016	Nfatc1	2.12684	2.06196	1.08325	1.24126	-0.970631	7.46291	1.93768e-07	3.24752e-06
ENSMUSG00000041707	1810011H11Rik	0.119352	0	0.630862	1.29238	3.8872	4.02131	1.98381e-07	3.32099e-06
ENSMUSG00000075122	Cd80	7.98928	9.27942	21.052	16.5127	1.00195	8.56656	2.08406e-07	3.48477e-06
ENSMUSG00000090081	Gm16587	3.49786	9.45615	0.726171	0.323985	-3.66031	3.43651	2.10178e-07	3.51034e-06
ENSMUSG00000062825	Actg1	2299.54	2541.26	1297.22	1331.19	-1.00114	12.3991	2.10991e-07	3.51985e-06
ENSMUSG00000029188	Slc34a2	0.248823	0.427461	0	0.0212361	-5.41157	2.62995	2.141e-07	3.56759e-06
ENSMUSG00000004798	Ulk2	1.24147	1.08445	0.5155	0.562695	-1.22883	6.10493	2.14833e-07	3.57568e-06
ENSMUSG00000050708	Ftl1	215.624	221.507	449.39	428.785	0.887704	9.30062	2.18004e-07	3.62011e-06
ENSMUSG00000079469	Pigb	27.1056	29.2248	14.5527	17.2739	-0.94438	9.52353	2.17952e-07	3.62011e-06
ENSMUSG00000042903	Foxo4	8.76592	9.3878	3.78274	3.03429	-1.52046	5.34434	2.20427e-07	3.65282e-06
ENSMUSG00000053253	Ndfip2	0.60245	0.523548	1.35557	2.212	1.53946	5.87578	2.20479e-07	3.65282e-06
ENSMUSG00000040264	Gbp2b	0.0566376	0.15266	0.422101	0.632006	2.19733	5.25346	2.23263e-07	3.6947e-06
ENSMUSG00000003283	Hck	29.8228	30.2091	16.8285	18.1499	-0.898381	10.0128	2.3029e-07	3.80664e-06
ENSMUSG00000024349	Tmem173	7.25586	8.62814	3.08288	2.8	-1.54761	5.2636	2.39909e-07	3.9611e-06
ENSMUSG00000020315	Sptbn1	1.6239	1.59901	0.925808	0.936636	-0.909581	7.76404	2.42096e-07	3.99265e-06
ENSMUSG00000028111	Ctsk	0	0.0474857	1.22449	0.96722	5.28596	2.60722	2.48112e-07	4.0872e-06
ENSMUSG00000036555	Iqce	1.1775	1.0325	0.370669	0.392767	-1.65197	4.95102	2.49139e-07	4.09944e-06
ENSMUSG00000003033	Ap1m1	11.5471	12.2328	6.45222	6.72054	-0.972286	7.34698	2.50553e-07	4.11802e-06
ENSMUSG00000051278	Zgrf1	0	0	0.09908	0.165769	8.47126	2.20772	2.52582e-07	4.14665e-06
ENSMUSG00000030759	Far1	6.5857	5.62904	2.8453	3.77536	-1.00374	8.10374	2.55099e-07	4.18321e-06
ENSMUSG00000034310	Tmem132d	0.0823289	0.0519333	0.190127	0.172368	1.32092	6.31589	2.63608e-07	4.31786e-06
ENSMUSG00000067028	Cntnap5b	0.00267814	0.00234836	0.0298847	0.0209998	3.21347	3.36809	2.66969e-07	4.36795e-06
ENSMUSG00000091537	Tma7	6.37061	5.72785	13.4134	17.0438	1.2106	6.39786	2.77385e-07	4.53323e-06
ENSMUSG00000031443	F7	0	0	1.11302	0.58361	8.44694	2.23327	2.79751e-07	4.56674e-06
ENSMUSG00000046897	Zfp740	5.54998	7.20231	2.61699	2.68356	-1.38876	5.78787	2.81536e-07	4.59068e-06
ENSMUSG00000027660	Skil	18.2532	17.9356	39.5178	34.2419	0.909515	9.54504	2.83075e-07	4.61058e-06
ENSMUSG00000021270	Hsp90aa1	6.04553	7.87393	17.9309	15.0391	1.12396	7.13488	2.84907e-07	4.63519e-06
ENSMUSG00000029634	Rnf6	6.81644	8.47578	3.65628	3.15324	-1.2827	6.12508	2.86363e-07	4.65364e-06
ENSMUSG00000031444	F10	0	0.135878	1.30886	0.883686	3.86292	3.53718	2.91655e-07	4.73431e-06
ENSMUSG00000010342	Tex14	0.00791824	0.0142831	0.13542	0.100918	3.279	3.33622	2.9805e-07	4.8327e-06
ENSMUSG00000060579	Fhit	0.00222169	0.00207799	0.0171886	0.0119456	2.64245	3.78102	3.00973e-07	4.87461e-06
ENSMUSG00000022283	Pabpc1	75.8409	82.454	45.5	46.9091	-0.896435	9.72269	3.06364e-07	4.95637e-06
ENSMUSG00000022360	Atad2	0.221086	0.291521	0.902074	1.1644	1.88276	4.7199	3.11807e-07	5.03879e-06
ENSMUSG00000054008	Ndst1	7.35966	7.33167	2.36527	4.17136	-1.29633	7.21009	3.13137e-07	5.05463e-06
ENSMUSG00000003752	Itpkc	5.60794	6.3335	3.21514	2.28229	-1.2294	6.57581	3.13971e-07	5.06244e-06
ENSMUSG00000048329	Mfsd6l	8.22873	7.8978	1.14352	0.2308	-3.51409	3.24112	3.14911e-07	5.07192e-06
ENSMUSG00000059796	Eif4a1	72.4774	88.2827	47.5637	42.7539	-0.951824	8.44918	3.15521e-07	5.07609e-06
ENSMUSG00000068523	Gng5	10.1923	12.0483	24.1783	29.2029	1.13967	6.74525	3.17314e-07	5.09926e-06
ENSMUSG00000024900	Cpt1a	2.72662	2.5523	1.05648	1.5269	-1.15705	6.96228	3.19721e-07	5.12151e-06
ENSMUSG00000028476	Reck	0.461804	0.303919	0.0922952	0.0651985	-2.36411	4.0481	3.19762e-07	5.12151e-06
ENSMUSG00000096957	E230013L22Rik	7.12222	2.48256	21.5813	23.7416	2.12718	4.97514	3.19368e-07	5.12151e-06
ENSMUSG00000060147	Serpinb6a	1.55834	1.20929	0.589438	0.717006	-1.20386	6.45713	3.23839e-07	5.18106e-06
ENSMUSG00000074852	Hpse2	0	0.00199592	0.0310678	0.0174516	4.43534	3.00691	3.24409e-07	5.18444e-06
ENSMUSG00000029915	Clec5a	0	0	0.615891	0.8919	8.42075	2.16862	3.28123e-07	5.238e-06
ENSMUSG00000035376	Hacd2	0.308223	0.289574	0.876654	0.805611	1.37599	5.61665	3.30532e-07	5.27064e-06
ENSMUSG00000020476	Dbnl	45.836	44.5526	26.2744	27.8027	-0.859817	8.83227	3.41193e-07	5.43464e-06
ENSMUSG00000034792	Gna15	2.69028	1.4517	6.5452	5.44422	1.42401	6.44543	3.41601e-07	5.43514e-06
ENSMUSG00000044519	Zfp488	2.81722	3.29375	11.8745	6.89084	1.50379	6.16928	3.43349e-07	5.45694e-06
ENSMUSG00000034641	Cd300ld	3.65193	7.06917	19.4901	15.0734	1.56399	6.41861	3.43788e-07	5.45792e-06
ENSMUSG00000097197	9530027J09Rik	0.248841	0.88665	3.45551	4.32225	2.63842	4.26714	3.49032e-07	5.53509e-06
ENSMUSG00000020326	Ccng1	6.81636	6.33535	14.951	17.9348	1.20106	6.26603	3.51515e-07	5.56835e-06
ENSMUSG00000016256	Ctsz	4.90028	6.15392	12.2695	14.4524	1.14963	6.75272	3.54014e-07	5.60179e-06
ENSMUSG00000074417	Gm14548	10.4073	9.61923	4.95445	5.51532	-1.05615	6.74755	3.57851e-07	5.65631e-06
ENSMUSG00000054823	Whsc1l1	4.93202	5.2708	2.78946	3.1853	-0.892737	8.91749	3.6817e-07	5.81306e-06
ENSMUSG00000015804	Med28	1.02818	1.37382	4.484	4.75133	1.8184	4.71687	3.71534e-07	5.85978e-06
ENSMUSG00000026271	Gpr35	3.52139	4.15519	1.71449	2.0944	-1.13727	6.69836	3.76161e-07	5.92629e-06
ENSMUSG00000040415	Dtx3	4.01559	3.35344	12.8085	10.218	1.53074	5.33652	3.84939e-07	6.05797e-06
ENSMUSG00000003526	Prodh	0.599932	0.28858	2.15351	1.49737	1.93158	5.07293	4.06919e-07	6.39692e-06
ENSMUSG00000040907	Atp1a3	5.17171	6.7754	3.21697	2.16416	-1.26445	6.94102	4.11831e-07	6.4671e-06
ENSMUSG00000015027	Galns	0.552893	0.496503	1.61261	1.69445	1.53646	5.1697	4.14679e-07	6.50474e-06
ENSMUSG00000025551	Fgf14	0.0027316	0.00342176	0.0304812	0.0234589	3.00461	3.43738	4.18055e-07	6.55059e-06
ENSMUSG00000031596	Slc7a2	0	0.0119802	0.430626	0.0912598	5.24998	3.10516	4.23893e-07	6.63487e-06
ENSMUSG00000035401	Emsy	0.912209	1.07014	0.326548	0.454146	-1.47832	5.54371	4.24538e-07	6.63777e-06
ENSMUSG00000006638	Abhd1	16.4835	12.5674	6.651	4.115	-1.52831	5.67671	4.32332e-07	6.75232e-06
ENSMUSG00000022018	Rgcc	5.64922	5.10439	13.4365	11.1762	1.07985	6.81689	4.36449e-07	6.80927e-06
ENSMUSG00000026193	Fn1	0.462111	0.254525	1.46348	0.976452	1.66014	5.72331	4.37907e-07	6.81729e-06
ENSMUSG00000034343	Ube2f	0.262401	0.239054	0.871414	1.11635	1.86184	4.63407	4.37442e-07	6.81729e-06
ENSMUSG00000059013	Sh2d3c	8.64701	7.10313	2.82568	4.66369	-1.195	7.66676	4.39712e-07	6.83802e-06
ENSMUSG00000028757	Ddost	3.4759	3.27127	11.8721	8.12577	1.4553	5.71132	4.43625e-07	6.89145e-06
ENSMUSG00000036273	Lrrk2	1.5249	1.64028	2.98276	3.39425	0.890012	8.39718	4.45463e-07	6.91258e-06
ENSMUSG00000072872	Rybp	0.385236	0.479522	1.28986	1.1992	1.40506	5.61471	4.46182e-07	6.9163e-06
ENSMUSG00000029379	Cxcl3	9.02529	4.58254	53.769	19.7704	2.32889	5.4202	4.53467e-07	7.0217e-06
ENSMUSG00000030067	Foxp1	0.277362	0.241106	0.143085	0.132515	-1.02587	6.91091	4.61912e-07	7.1448e-06
ENSMUSG00000031837	Necab2	0	0	0.315898	0.284293	8.34631	2.12336	4.76026e-07	7.35523e-06
ENSMUSG00000025862	Stag2	2.60652	2.3183	1.35186	1.52076	-0.896512	7.97867	4.79105e-07	7.3949e-06
ENSMUSG00000024104	Fam21	6.98733	7.54958	4.48196	4.10739	-0.877413	8.32174	4.80647e-07	7.41079e-06
ENSMUSG00000057530	Ece1	0.975924	0.889724	1.87224	2.1212	0.978789	7.22074	4.94951e-07	7.62319e-06
ENSMUSG00000079445	B3gnt7	0.373546	0.213909	1.98073	7.86391	3.91608	3.53862	4.9975e-07	7.68891e-06
ENSMUSG00000063887	Nlgn1	0.00263448	0.00105604	0.0206711	0.0178376	3.25657	3.30477	5.09361e-07	7.82845e-06
ENSMUSG00000041849	Card6	0.551296	1.06684	0.0357271	0	-5.1989	2.46726	5.13815e-07	7.8885e-06
ENSMUSG00000017548	Suz12	1.71707	0.985772	3.34461	3.84828	1.29861	6.64402	5.15297e-07	7.90285e-06
ENSMUSG00000048120	Entpd1	7.78299	7.81805	4.49697	4.80278	-0.865383	9.66876	5.27133e-07	8.07582e-06
ENSMUSG00000022584	Ly6c2	0.187843	1.88243	8.14903	12.7185	3.18751	4.44056	5.39718e-07	8.25985e-06
ENSMUSG00000074505	Fat3	0	0	0.0172566	0.0157458	8.33565	2.11339	5.43275e-07	8.30549e-06
ENSMUSG00000022438	Parvb	0.299699	0.240269	0.0616887	0.0483144	-2.38509	3.81819	5.58613e-07	8.53095e-06
ENSMUSG00000017776	Crk	10.3444	9.89909	6.10974	5.84637	-0.876643	7.81601	5.65625e-07	8.62366e-06
ENSMUSG00000031833	Mast3	15.2418	18.2321	8.75174	9.79654	-0.974818	7.56251	5.66475e-07	8.62366e-06
ENSMUSG00000062822	4833420G17Rik	5.23308	4.36335	2.52115	2.18805	-1.13795	6.4083	5.66387e-07	8.62366e-06
ENSMUSG00000031422	Morf4l2	16.6807	13.9561	8.64083	7.69634	-1.01989	7.0004	5.67999e-07	8.63776e-06
ENSMUSG00000020064	Herc4	4.46335	3.89154	2.51497	2.39697	-0.881996	7.95778	5.69554e-07	8.65231e-06
ENSMUSG00000071659	Hnrnpul2	20.5679	21.9262	10.2039	13.4004	-0.971696	7.94846	5.78956e-07	8.7859e-06
ENSMUSG00000057440	Mpp7	0.026537	0.0411769	0.247353	0.10484	2.26259	4.87199	5.87147e-07	8.90086e-06
ENSMUSG00000073418	C4b	1.23201	1.2192	0.231541	0.184009	-2.64896	3.53436	6.04432e-07	9.15328e-06
ENSMUSG00000021108	Prkch	0.0555549	0.126192	0.433293	0.304855	1.89692	5.46364	6.2167e-07	9.40446e-06
ENSMUSG00000019841	Rev3l	0.532244	0.429711	0.222633	0.179422	-1.36419	5.63864	6.63626e-07	1.00287e-05
ENSMUSG00000025489	Ifitm5	6.16971	8.99321	0.351368	0	-5.12522	2.39872	6.7705e-07	1.02208e-05
ENSMUSG00000008730	Hipk1	5.35177	4.35063	1.85118	2.92165	-1.14587	7.56966	6.93976e-07	1.04654e-05
ENSMUSG00000021200	Asb2	0.0958832	0.171584	0.749759	0.78423	2.3902	3.98661	7.22107e-07	1.08783e-05
ENSMUSG00000034912	Mdga2	0.000951214	0.000317746	0.0132586	0.0189426	4.48221	2.72557	7.28748e-07	1.09669e-05
ENSMUSG00000022534	Mefv	0.175068	0.10965	1.49086	1.4599	3.24035	3.19274	7.39645e-07	1.11193e-05
ENSMUSG00000062991	Nrg1	0	0	0.129894	0.037969	8.4722	2.27528	7.43222e-07	1.11615e-05
ENSMUSG00000020250	Txnrd1	21.7	21.1188	13.7193	11.4113	-0.885641	9.371	7.48461e-07	1.12285e-05
ENSMUSG00000039879	Heca	4.06258	3.69425	2.29052	2.02257	-0.960647	7.1862	7.50019e-07	1.12402e-05
ENSMUSG00000021720	Rnf180	0	0	0.0553091	0.0703279	8.31517	2.08044	7.57826e-07	1.13454e-05
ENSMUSG00000019943	Atp2b1	3.17064	2.80447	1.86061	1.66847	-0.87462	8.05975	7.7742e-07	1.16267e-05
ENSMUSG00000005198	Polr2a	11.4525	11.807	7.25643	6.31911	-0.893147	7.8449	7.83346e-07	1.17032e-05
ENSMUSG00000048327	Ckap2l	0.362202	0.354724	2.83114	0.975387	2.29771	5.03231	8.02356e-07	1.19748e-05
ENSMUSG00000050567	Maml1	4.13993	3.70516	1.81972	2.28144	-1.05881	6.7969	8.42145e-07	1.25557e-05
ENSMUSG00000019872	Smpdl3a	15.379	15.8219	8.68107	9.70135	-0.884176	7.77922	8.61989e-07	1.28383e-05
ENSMUSG00000005986	Ankrd13d	3.46387	3.43431	1.33314	1.19247	-1.56026	4.97001	8.63713e-07	1.28507e-05
ENSMUSG00000049091	Sephs2	10.7165	13.9082	34.0072	51.4281	1.66517	5.21194	8.67207e-07	1.28894e-05
ENSMUSG00000038388	Mpp6	0.0783599	0.113728	0.510356	0.336308	2.02283	4.52644	8.68485e-07	1.28952e-05
ENSMUSG00000040312	Cchcr1	0	0.0343859	0.685169	0.80289	5.18585	2.50621	8.72832e-07	1.29464e-05
ENSMUSG00000050989	Sepn1	60.0259	56.5836	37.601	29.4927	-0.913503	9.37402	8.75394e-07	1.29711e-05
ENSMUSG00000079505	Gm11131	9.41278	12.0652	35.9972	24.6297	1.38035	6.05663	8.96577e-07	1.32714e-05
ENSMUSG00000027333	Smox	0.0901542	0.173742	0.726606	0.814809	2.41442	3.97082	9.05892e-07	1.33955e-05
ENSMUSG00000023175	Bsg	11.971	12.9881	30.852	24.157	1.02331	7.20889	9.28407e-07	1.37144e-05
ENSMUSG00000074622	Mafb	0.9939	0.711439	5.33687	6.85674	2.70757	3.56993	9.35973e-07	1.38121e-05
ENSMUSG00000055540	Epha6	0.00200619	0.000753922	0.0177914	0.0147321	3.42782	3.13087	9.3717e-07	1.38156e-05
ENSMUSG00000094345	Igkv14-126	0.512337	0	24.5532	14.794	5.9145	2.36874	9.46206e-07	1.39346e-05
ENSMUSG00000034707	Gns	1.10628	1.11608	2.36516	5.0493	1.61261	6.25191	9.64742e-07	1.41931e-05
ENSMUSG00000075284	Wipf1	5.37707	4.96555	2.57567	3.38096	-0.916087	8.68958	9.75886e-07	1.43424e-05
ENSMUSG00000035227	Spcs2	1.47853	1.7623	3.74177	4.9965	1.30519	5.98137	9.81759e-07	1.43995e-05
ENSMUSG00000041565	L3mbtl4	0	0	0.0273669	0.00660128	8.49928	2.30447	9.81223e-07	1.43995e-05
ENSMUSG00000035929	H2-Q4	36.4393	47.5225	115.318	79.3111	1.09222	8.60756	9.96641e-07	1.46029e-05
ENSMUSG00000024150	Mcfd2	1.82057	2.26995	5.64949	6.15494	1.40558	5.47571	9.99077e-07	1.46238e-05
ENSMUSG00000092083	Kcnb2	0	0	0.020302	0.0136154	8.27986	2.07794	1.01538e-06	1.48474e-05
ENSMUSG00000000157	Itgb2l	0	0	0.557401	0.189448	8.39351	2.20238	1.05211e-06	1.5369e-05
ENSMUSG00000051177	Plcb1	0	0	0.0153017	0.00689955	8.33249	2.13957	1.06631e-06	1.55606e-05
ENSMUSG00000038521	C1s1	0.0397418	0.119479	1.01764	1.34542	3.73225	2.97709	1.10534e-06	1.61138e-05
ENSMUSG00000023809	Rps6ka2	0.686498	0.47241	1.19333	1.61875	1.16186	7.02659	1.10904e-06	1.61516e-05
ENSMUSG00000032915	Adgre4	6.46849	6.04148	3.66561	3.98962	-0.826864	9.04538	1.13077e-06	1.64514e-05
ENSMUSG00000007682	Dio2	0.292311	0.275701	1.55921	1.72921	2.4067	3.76281	1.14675e-06	1.66671e-05
ENSMUSG00000020111	Micu1	0.92306	0.919103	0.46006	0.538223	-1.00648	6.86458	1.17714e-06	1.70916e-05
ENSMUSG00000075014	Gm10800	24.033	30.4221	82.1621	79.3462	1.44728	5.34103	1.20159e-06	1.74291e-05
ENSMUSG00000082141	Gm11212	6.67052	8.28625	1.0447	2.14477	-2.3946	4.0142	1.20374e-06	1.74427e-05
ENSMUSG00000027248	Pdia3	3.90041	5.06115	10.0544	9.32269	0.991307	7.4484	1.206e-06	1.7458e-05
ENSMUSG00000026466	Tor1aip1	10.3042	11.887	5.74558	7.03135	-0.919701	8.14239	1.22493e-06	1.77142e-05
ENSMUSG00000039218	Srrm2	31.9383	29.3034	18.7977	18.5966	-0.828916	9.73017	1.26172e-06	1.82281e-05
ENSMUSG00000035105	Egln3	0.19192	0.13463	1.07305	0.821714	2.42062	3.81388	1.26523e-06	1.82605e-05
ENSMUSG00000069045	Ddx3y	0	0.0647665	1.98243	0.220634	4.92847	3.92141	1.27616e-06	1.83999e-05
ENSMUSG00000021481	Zfp346	2.49952	2.7156	1.17818	1.25648	-1.22061	5.8479	1.28331e-06	1.84845e-05
ENSMUSG00000042807	Hecw2	0.190609	0.162671	0.0621115	0.0875486	-1.36881	5.63838	1.30118e-06	1.87233e-05
ENSMUSG00000037499	Nenf	0	0	0.59008	0.687786	8.24796	2.02513	1.30728e-06	1.87737e-05
ENSMUSG00000039633	Lonrf1	4.18219	4.22685	1.76713	2.49428	-1.10796	6.7509	1.30624e-06	1.87737e-05
ENSMUSG00000037405	Icam1	21.4424	24.9544	54.6716	42.2563	0.943429	8.8284	1.36893e-06	1.96395e-05
ENSMUSG00000020271	Fbxw11	0.353216	0.48728	0.934309	1.36341	1.32343	6.33442	1.38826e-06	1.9897e-05
ENSMUSG00000041890	Git2	7.87047	5.90795	4.01497	3.9381	-0.906958	8.04588	1.39491e-06	1.99696e-05
ENSMUSG00000049999	Ppp1r3d	5.99248	4.2476	14.4553	18.9189	1.58337	5.14311	1.39609e-06	1.99696e-05
ENSMUSG00000042423	Fbrs	45.299	45.2813	26.8092	27.992	-0.844208	7.85493	1.40049e-06	2.00127e-05
ENSMUSG00000064210	Ano6	1.5738	1.4968	0.910776	0.947692	-0.842872	7.84677	1.41974e-06	2.02678e-05
ENSMUSG00000020571	Pdia6	2.1614	2.86174	7.00397	5.67376	1.21647	6.32047	1.43508e-06	2.04666e-05
ENSMUSG00000020267	Hint1	1.10129	1.33598	6.12751	6.34854	2.23008	3.95624	1.44628e-06	2.0606e-05
ENSMUSG00000040681	Hmgn1	0.939957	0.77375	4.32167	3.60998	2.09401	4.11386	1.49777e-06	2.13185e-05
ENSMUSG00000025544	Tm9sf2	2.4662	2.83556	0.917589	1.51949	-1.25277	6.69517	1.52201e-06	2.16422e-05
ENSMUSG00000062031	Athl1	6.92578	11.7455	3.07523	3.56169	-1.62242	5.35193	1.53724e-06	2.18372e-05
ENSMUSG00000000275	Trim25	5.47851	4.58658	12.9452	9.31894	1.03232	7.38439	1.55142e-06	2.19954e-05
ENSMUSG00000001785	Pwp1	0.926456	0.831427	3.30039	2.43699	1.59413	5.01227	1.55027e-06	2.19954e-05
ENSMUSG00000026113	Inpp4a	1.1499	0.906341	0.536225	0.510303	-1.08776	6.44855	1.5731e-06	2.22809e-05
ENSMUSG00000061013	Mkx	1.72122	1.4002	0.908602	0.632606	-1.12488	6.80344	1.62808e-06	2.30371e-05
ENSMUSG00000022952	Runx1	0.251836	0.286447	0.598605	0.607313	1.04318	6.60073	1.63047e-06	2.30483e-05
ENSMUSG00000048874	Phf3	1.97782	1.81491	1.02799	1.05274	-0.983952	6.73682	1.63241e-06	2.30532e-05
ENSMUSG00000032356	Rasgrf1	0	0	0.058449	0.062949	8.21302	1.99821	1.64025e-06	2.31413e-05
ENSMUSG00000028497	Hacd4	6.64602	6.46444	3.80949	4.12829	-0.843451	7.83186	1.65589e-06	2.33392e-05
ENSMUSG00000021313	Ryr2	0	0.000863988	0.0186335	0.0167398	5.11062	2.4488	1.66565e-06	2.34539e-05
ENSMUSG00000060988	Galnt13	0.0028006	0.00105246	0.0231917	0.0205658	3.37345	3.0829	1.67521e-06	2.35654e-05
ENSMUSG00000005973	Rcn1	2.76699	1.59762	5.18297	9.74323	1.6554	5.9499	1.73424e-06	2.43721e-05
ENSMUSG00000054477	Kcnn2	0.000572313	0	0.0236629	0.0176655	5.8226	2.28052	1.76968e-06	2.48461e-05
ENSMUSG00000092609	Gm20481	0	0.322594	4.23489	5.66264	4.72654	2.59306	1.80114e-06	2.52632e-05
ENSMUSG00000022426	Josd1	7.9916	7.37634	3.59834	4.25785	-1.09085	6.32915	1.81802e-06	2.54751e-05
ENSMUSG00000041073	Nacad	1.74036	1.65686	0.163539	0.259934	-3.15386	3.04119	1.82093e-06	2.54913e-05
ENSMUSG00000067767	Clec4b2	0	0	0.162372	0.306702	8.27298	2.02427	1.90299e-06	2.66142e-05
ENSMUSG00000036565	Ttyh3	4.17975	4.34003	8.24961	8.75816	0.877451	7.48957	1.93018e-06	2.69684e-05
ENSMUSG00000001249	Hpn	4.42448	4.11615	2.09235	1.11931	-1.50645	5.63929	1.93743e-06	2.70436e-05
ENSMUSG00000031029	Eif3f	22.2944	20.6038	11.8943	12.8959	-0.910443	7.19306	1.94029e-06	2.70573e-05
ENSMUSG00000022969	Il10rb	1.6992	1.88525	5.17218	4.00013	1.23989	5.95998	1.94268e-06	2.70645e-05
ENSMUSG00000029414	Kntc1	0	0	0.0686768	0.142235	8.29597	2.04042	1.9458e-06	2.70819e-05
ENSMUSG00000068284	Usf3	1.16688	1.32822	0.519287	0.600667	-1.28137	5.64582	1.9657e-06	2.73325e-05
ENSMUSG00000032035	Ets1	0.645958	0.733905	0.357002	0.293245	-1.19771	5.97696	1.97281e-06	2.7405e-05
ENSMUSG00000022884	Eif4a2	21.4385	27.4182	53.6653	47.8786	0.934504	7.95999	1.98687e-06	2.75738e-05
ENSMUSG00000028982	Slc25a33	2.02892	1.71678	0.786355	0.809654	-1.34753	5.36658	2.04322e-06	2.83285e-05
ENSMUSG00000020681	Ace	2.79733	4.05281	1.46713	0.59377	-1.83144	5.65957	2.04882e-06	2.83518e-05
ENSMUSG00000035697	Hmha1	103.957	100.223	60.5075	64.4998	-0.826121	10.2677	2.04734e-06	2.83518e-05
ENSMUSG00000020437	Myo1g	22.6197	26.3186	14.5333	14.8722	-0.855787	8.16035	2.07879e-06	2.87391e-05
ENSMUSG00000046985	Tapt1	1.54083	1.68363	3.42129	3.36417	0.953892	6.99436	2.09739e-06	2.89685e-05
ENSMUSG00000031299	Pdha1	5.58383	4.29644	2.1528	2.46452	-1.21718	5.90143	2.11043e-06	2.91207e-05
ENSMUSG00000034647	Ankrd12	1.64919	1.04576	0.701159	0.609554	-1.14869	6.79842	2.17097e-06	2.99275e-05
ENSMUSG00000032656	March3	0.0218591	0.0554941	0.208145	0.187181	2.22448	4.28351	2.20817e-06	3.04112e-05
ENSMUSG00000032758	Kap	0.876603	2.50991	0	0	-8.20764	1.80807	2.21043e-06	3.04134e-05
ENSMUSG00000008658	Rbfox1	0	0.000396608	0.0208261	0.00906353	5.8868	2.36286	2.21737e-06	3.04798e-05
ENSMUSG00000020182	Ddc	0	0	0.108111	0.0593999	8.21043	2.02637	2.26723e-06	3.11357e-05
ENSMUSG00000000378	Ccm2	2.74865	2.77849	1.55916	1.50193	-0.96974	6.7639	2.28213e-06	3.13104e-05
ENSMUSG00000022971	Ifnar2	0.953337	0.845972	2.21907	2.37673	1.23375	5.70147	2.31915e-06	3.17882e-05
ENSMUSG00000068015	Lrch1	0.0976231	0.148604	0.436031	0.31622	1.49196	5.58261	2.32146e-06	3.17897e-05
ENSMUSG00000085609	1700016P03Rik	2.44678	6.41288	0.619014	0.796473	-2.78644	3.76993	2.33347e-06	3.19239e-05
ENSMUSG00000042688	Mapk6	3.94183	4.58132	2.53148	2.17728	-0.972823	7.10414	2.36467e-06	3.23202e-05
ENSMUSG00000040811	Eml2	5.15429	5.63482	2.42916	3.29755	-1.04046	6.97833	2.36746e-06	3.23277e-05
ENSMUSG00000035284	Vps13c	0.885856	0.739784	0.381528	0.471653	-1.05209	6.60924	2.41093e-06	3.28902e-05
ENSMUSG00000103030	E330011M16Rik	14.9052	21.3384	5.94011	2.5177	-2.17513	4.38004	2.41647e-06	3.29347e-05
ENSMUSG00000031229	Atrx	1.59609	1.41249	0.940581	0.754032	-0.939952	7.29491	2.43546e-06	3.31622e-05
ENSMUSG00000017002	Slpi	5.29629	4.76109	3.01685	2.75555	-0.915577	7.13399	2.45467e-06	3.33923e-05
ENSMUSG00000019132	BC005537	44.9599	43.1774	28.1321	27.0679	-0.792591	8.80597	2.47203e-06	3.35968e-05
ENSMUSG00000025357	Dgka	5.09124	4.51183	2.43429	2.65397	-1.0357	6.47891	2.48196e-06	3.37e-05
ENSMUSG00000044465	Fam160a2	3.23641	2.4138	1.36115	1.29395	-1.20167	5.92943	2.50494e-06	3.39801e-05
ENSMUSG00000016150	Tenm1	0.000794717	0	0.0114507	0.0118696	4.67971	2.54429	2.50964e-06	3.4012e-05
ENSMUSG00000029221	Slc30a9	1.03621	0.903976	2.06044	2.40897	1.08402	6.35521	2.53448e-06	3.42844e-05
ENSMUSG00000029430	Ran	7.06989	4.77951	16.2132	16.5373	1.35153	5.55591	2.53219e-06	3.42844e-05
ENSMUSG00000028451	1700022I11Rik	6.29316	7.10765	3.50819	3.21775	-1.11104	6.1692	2.57871e-06	3.485e-05
ENSMUSG00000013701	Timm23	0.439341	0.6384	1.89907	1.90293	1.69472	4.72811	2.58963e-06	3.49621e-05
ENSMUSG00000034449	Dhrs11	5.92546	3.49817	1.62631	0.7302	-2.0717	4.6253	2.59184e-06	3.49621e-05
ENSMUSG00000081665	Gm15922	10.1558	8.81344	4.01735	4.55223	-1.26779	5.58615	2.60282e-06	3.50773e-05
ENSMUSG00000022507	1810013L24Rik	8.91467	8.93363	5.64044	5.1394	-0.844052	7.70608	2.6169e-06	3.52342e-05
ENSMUSG00000058099	Nfam1	12.9686	13.8434	6.48408	8.93819	-0.920438	8.57223	2.66465e-06	3.58437e-05
ENSMUSG00000000732	Icosl	1.94926	2.49471	5.78195	6.96849	1.39502	5.43926	2.70975e-06	3.64165e-05
ENSMUSG00000021238	Aldh6a1	1.31012	1.59678	0.471367	0.376071	-1.88183	4.29612	2.72773e-06	3.66241e-05
ENSMUSG00000030816	Rnf40	35.8092	33.0768	22.8216	15.6112	-0.955903	8.66222	2.7309e-06	3.66326e-05
ENSMUSG00000014763	Fam120b	2.27654	1.93533	0.808219	1.12065	-1.25459	5.86731	2.73625e-06	3.66704e-05
ENSMUSG00000003814	Calr	18.9215	22.9141	47.4286	40.6258	0.954325	7.35308	2.7473e-06	3.67842e-05
ENSMUSG00000042359	Osbpl6	0	0	0.0485353	0.0232654	8.19805	2.02132	2.76546e-06	3.69931e-05
ENSMUSG00000016529	Il10	0	0	1.33385	1.29752	8.14078	1.94007	2.82876e-06	3.78049e-05
ENSMUSG00000056494	Cngb3	0	0	0.032709	0.025865	8.14011	1.9494	2.86132e-06	3.82046e-05
ENSMUSG00000095098	Ccdc85b	46.2601	52.2515	9.5781	17.5658	-2.01312	4.30364	2.86813e-06	3.82603e-05
ENSMUSG00000060181	Slc35e3	2.57954	2.24539	0.787343	0.73117	-1.7771	4.37328	2.88359e-06	3.8431e-05
ENSMUSG00000022974	Paxbp1	17.8669	17.3637	43.5872	30.4918	0.955088	9.68452	2.94958e-06	3.92743e-05
ENSMUSG00000039910	Cited2	19.8144	19.7587	6.60388	9.03856	-1.47183	5.11183	2.99107e-06	3.97901e-05
ENSMUSG00000021123	Rdh12	4.21873	3.00985	1.51719	0.726033	-1.77143	5.06333	3.06756e-06	4.077e-05
ENSMUSG00000032667	Pon2	6.56214	6.4436	3.77631	4.06727	-0.84932	7.50027	3.16058e-06	4.19678e-05
ENSMUSG00000019818	Cd164	18.8168	16.9855	31.2468	39.2086	0.857691	8.25513	3.26484e-06	4.33123e-05
ENSMUSG00000048915	Efna5	0	0	0.0530243	0.00772015	8.47588	2.29666	3.32185e-06	4.40282e-05
ENSMUSG00000020893	Per1	57.1288	53.9399	36.7549	24.7656	-0.967775	9.33173	3.34599e-06	4.42829e-05
ENSMUSG00000043962	Thrap3	6.438	6.24756	3.77017	3.98265	-0.829503	7.64388	3.3472e-06	4.42829e-05
ENSMUSG00000008035	Mid1ip1	6.37957	5.57482	1.63058	1.93106	-1.87186	4.2262	3.41785e-06	4.5135e-05
ENSMUSG00000047423	AI837181	21.0303	26.5102	9.20484	10.1394	-1.42226	5.20895	3.41678e-06	4.5135e-05
ENSMUSG00000028960	Ube4b	1.13142	1.14599	0.611441	0.614049	-1.0125	6.45142	3.43478e-06	4.53171e-05
ENSMUSG00000025212	Sfxn3	10.8966	14.3695	5.96021	6.69341	-1.12294	6.41113	3.46161e-06	4.56294e-05
ENSMUSG00000024811	Tnks2	2.9216	3.06916	1.62072	1.84173	-0.913082	7.14951	3.46678e-06	4.5656e-05
ENSMUSG00000057143	Trim12c	6.34093	9.85917	3.27101	4.1332	-1.25945	6.4607	3.56478e-06	4.69038e-05
ENSMUSG00000039262	Prrc2b	2.46313	2.71205	1.29035	1.66067	-0.93507	7.42581	3.5798e-06	4.70332e-05
ENSMUSG00000074227	Spint2	0.307198	0.298523	1.15905	1.24206	1.86432	4.27549	3.58113e-06	4.70332e-05
ENSMUSG00000006360	Crip1	82.142	76.9315	43.1023	47.1371	-0.937765	6.88177	3.63675e-06	4.77204e-05
ENSMUSG00000022555	Dgat1	103.457	97.8986	62.4482	32.8703	-1.1942	9.54807	3.69208e-06	4.84025e-05
ENSMUSG00000052336	Cx3cr1	0.724836	0.674699	0.409208	0.290972	-1.10667	6.47568	3.79597e-06	4.97192e-05
ENSMUSG00000051232	Tmem199	0	0	1.22739	1.34701	8.10384	1.90198	3.83316e-06	5.0161e-05
ENSMUSG00000068463	B630019A10Rik	0.4371	0.38936	0.0958384	0.0918805	-2.24595	3.69439	3.87416e-06	5.06516e-05
ENSMUSG00000022822	Abcc5	1.83031	1.83169	1.14897	0.887477	-0.958928	7.10297	3.88151e-06	5.07018e-05
ENSMUSG00000027072	Prg3	2.56765	2.10911	0.296653	0.293383	-3.08302	2.96924	3.92412e-06	5.1212e-05
ENSMUSG00000013663	Pten	3.65439	2.5785	1.42946	1.89379	-1.02579	7.37567	3.97693e-06	5.18544e-05
ENSMUSG00000021876	Rnase4	0.443448	0.57136	2.463	1.7504	1.937	4.31236	4.02547e-06	5.24401e-05
ENSMUSG00000021062	Rab15	0	0	0.25628	0.266795	8.091	1.89348	4.17945e-06	5.43969e-05
ENSMUSG00000018581	Dnah11	0	0	0.0276014	0.0140682	8.13818	1.96753	4.23083e-06	5.49171e-05
ENSMUSG00000024603	Dctn4	2.65587	2.43359	1.27197	1.30762	-1.09831	5.98844	4.2278e-06	5.49171e-05
ENSMUSG00000085297	Gm11651	1.94926	3.83535	1.09455	0.508893	-1.95321	5.26269	4.22948e-06	5.49171e-05
ENSMUSG00000042694	Obfc1	2.45458	1.95472	1.11021	1.03627	-1.15087	5.92675	4.25686e-06	5.52054e-05
ENSMUSG00000101749	NA	17.768	15.3154	41.3903	32.0429	1.03722	6.66304	4.36602e-06	5.65703e-05
ENSMUSG00000044197	Gpr146	3.29063	3.31041	0.808992	1.62555	-1.58109	5.43539	4.43181e-06	5.73713e-05
ENSMUSG00000036955	Kif1bp	1.38459	1.72391	0.664619	0.71618	-1.29447	5.51526	4.44136e-06	5.74435e-05
ENSMUSG00000101640	Gm28376	0	0	0.0289935	0.0393243	8.10464	1.8919	4.4737e-06	5.781e-05
ENSMUSG00000003810	Mast2	0.0652146	0.0623136	0.22446	0.223496	1.69257	4.50439	4.4983e-06	5.80759e-05
ENSMUSG00000045312	Lhfpl2	0.0173492	0.0104317	0.200524	0.0725537	3.18205	3.43486	4.53663e-06	5.84142e-05
ENSMUSG00000064105	Cnnm2	0.321863	0.41033	0.154096	0.105475	-1.5977	4.90324	4.53184e-06	5.84142e-05
ENSMUSG00000073409	H2-Q6	15.7301	25.1849	91.489	39.9555	1.56115	7.78619	4.53318e-06	5.84142e-05
ENSMUSG00000032612	Usp4	3.57378	3.57603	1.95771	2.17549	-0.911761	6.99796	4.54811e-06	5.85098e-05
ENSMUSG00000027358	Bmp2	1.2909	1.6059	0.198687	0.265935	-2.77675	3.23761	4.57712e-06	5.88306e-05
ENSMUSG00000021185	9030617O03Rik	0.297614	0.217091	0.085611	0.0725721	-1.8036	4.35278	4.62514e-06	5.9357e-05
ENSMUSG00000031103	Elf4	6.27045	5.67745	3.13994	4.00261	-0.862975	7.9742	4.6296e-06	5.9357e-05
ENSMUSG00000037148	Arhgap10	0.321257	0.219992	0.0842747	0.135948	-1.42606	5.69749	4.63039e-06	5.9357e-05
ENSMUSG00000004285	Atp6v1f	15.0339	14.2955	32.2275	36.0626	1.09889	6.07941	4.65308e-06	5.95949e-05
ENSMUSG00000002948	Map2k7	8.35735	5.97954	3.24566	3.71092	-1.16139	6.10039	4.6683e-06	5.97368e-05
ENSMUSG00000045427	Hnrnph2	22.6897	25.0972	13.8454	12.933	-0.953223	6.79905	4.68735e-06	5.99276e-05
ENSMUSG00000002489	Tiam1	0.527062	0.36948	0.0755695	0.205731	-1.80729	5.85922	4.72601e-06	6.03684e-05
ENSMUSG00000016427	Ndufa1	2.87086	3.47913	11.1672	10.3705	1.64158	4.64187	4.86118e-06	6.20402e-05
ENSMUSG00000039683	Sdk1	0.00220588	0.000736857	0.0210738	0.010982	3.32487	3.16492	4.87561e-06	6.21694e-05
ENSMUSG00000029338	Antxr2	4.13754	3.69839	2.60361	2.30411	-0.790779	8.89545	4.89378e-06	6.2346e-05
ENSMUSG00000038642	Ctss	1.09629	0.993605	3.36697	2.22329	1.30813	5.81878	4.93352e-06	6.2797e-05
ENSMUSG00000024691	Fam111a	2.16359	2.39099	0.81018	1.30662	-1.23833	6.22572	4.99649e-06	6.35425e-05
ENSMUSG00000006462	A530013C23Rik	1.43893	1.05158	0.50779	0.481754	-1.44218	5.07946	5.02913e-06	6.39014e-05
ENSMUSG00000024130	Abca3	2.88128	3.33511	1.6426	1.91805	-0.927811	7.17476	5.08708e-06	6.45535e-05
ENSMUSG00000025791	Pgm2	0.12787	0.140542	0.500008	0.55446	1.84939	4.26542	5.08939e-06	6.45535e-05
ENSMUSG00000028669	Pithd1	5.62238	6.26263	2.83168	2.85953	-1.18199	5.72631	5.09998e-06	6.46311e-05
ENSMUSG00000087306	A230004M16Rik	0.0199884	0.0100155	0.170326	0.0524705	2.78611	4.08153	5.10726e-06	6.46665e-05
ENSMUSG00000048924	Ccdc125	4.31744	4.05944	1.58402	2.49199	-1.1684	6.4575	5.12554e-06	6.48412e-05
ENSMUSG00000029299	Abcg3	1.01186	1.60134	0.548374	0.224447	-1.85507	5.38008	5.18208e-06	6.54991e-05
ENSMUSG00000029204	Rhoh	0.302652	0.722132	1.93322	1.79376	1.73429	5.28976	5.25263e-06	6.63328e-05
ENSMUSG00000032038	St3gal4	1.93428	2.18708	4.03771	3.96364	0.837123	7.71988	5.26892e-06	6.64804e-05
ENSMUSG00000034867	Ankrd27	1.36086	1.3502	0.59916	0.708914	-1.1761	5.76193	5.28274e-06	6.65967e-05
ENSMUSG00000009013	Dynll1	9.02214	8.24175	19.4935	22.6724	1.1674	5.8408	5.31165e-06	6.69028e-05
ENSMUSG00000003039	Fam32a	47.2173	46.2504	23.5191	30.2236	-0.921995	7.23355	5.31958e-06	6.69443e-05
ENSMUSG00000056234	Ncoa4	3.03348	2.65695	1.21203	1.33185	-1.28179	5.39281	5.3459e-06	6.7217e-05
ENSMUSG00000022956	Atp5o	0.0492386	0.0609535	0.196869	0.157656	1.56852	4.84465	5.35338e-06	6.72524e-05
ENSMUSG00000021792	Fam213a	0.0833579	0.0716016	0.453195	1.31614	3.3632	3.28242	5.4353e-06	6.82222e-05
ENSMUSG00000029560	Snx8	0.0975521	0.0830957	0.398756	0.543946	2.25425	3.79572	5.45782e-06	6.84454e-05
ENSMUSG00000005686	Ampd3	4.76418	4.21677	2.30947	2.89894	-0.907575	7.31068	5.47541e-06	6.86035e-05
ENSMUSG00000060036	Rpl3	2.86669	3.28075	8.30448	6.36745	1.1389	6.18354	5.47992e-06	6.86035e-05
ENSMUSG00000027881	Prpf38b	14.5974	12.12	7.52698	7.005	-0.992053	6.56687	5.50677e-06	6.888e-05
ENSMUSG00000028399	Ptprd	0.000630854	0.00337171	0.0183275	0.0105738	2.71948	4.23832	5.55147e-06	6.9379e-05
ENSMUSG00000025509	Pnpla2	29.0149	28.0844	17.8395	14.1451	-0.948168	6.96944	5.64933e-06	7.05409e-05
ENSMUSG00000021693	Kif2a	1.69047	1.21654	0.767599	0.643912	-1.15012	6.11453	5.76227e-06	7.1889e-05
ENSMUSG00000070427	Il18bp	1.00869	0.466539	6.05165	5.09905	2.79696	3.32729	5.8316e-06	7.26913e-05
ENSMUSG00000003134	Tbc1d8	6.35023	5.03656	3.77212	2.75923	-0.914747	8.92443	5.85394e-06	7.29067e-05
ENSMUSG00000057191	AB124611	22.8057	22.3671	12.173	15.5107	-0.827418	8.46312	5.87888e-06	7.31543e-05
ENSMUSG00000035011	Zbtb7a	7.03783	7.02588	2.99746	4.3062	-1.07313	6.59222	5.89994e-06	7.32901e-05
ENSMUSG00000061032	Rrp1	10.8625	10.5272	5.5636	6.50451	-0.94806	6.74964	5.89659e-06	7.32901e-05
ENSMUSG00000079427	Mthfsl	1.36342	0.860555	2.90213	2.73013	1.22803	5.94584	5.92559e-06	7.35455e-05
ENSMUSG00000048264	Dip2c	0.119861	0.099995	0.270144	0.235058	1.08622	6.14017	6.10411e-06	7.56961e-05
ENSMUSG00000031502	Col4a1	0.15443	0.09411	0.0196102	0.0124676	-3.00681	3.06999	6.15241e-06	7.62297e-05
ENSMUSG00000024902	Mrpl11	0	0	1.41115	1.26718	8.03872	1.85573	6.20269e-06	7.67869e-05
ENSMUSG00000042043	Tbca	0.146018	0.1685	0.51766	0.700523	1.82448	4.37114	6.20908e-06	7.68002e-05
ENSMUSG00000005089	Slc1a2	0	0	0.0483927	0.0467797	8.03896	1.85219	6.21811e-06	7.6846e-05
ENSMUSG00000020091	Eif4ebp2	8.14254	8.72915	5.14913	4.70192	-0.893241	7.09472	6.28425e-06	7.75971e-05
ENSMUSG00000035901	Dennd5a	11.2732	11.8353	7.25783	7.43923	-0.772303	9.31549	6.45995e-06	7.96985e-05
ENSMUSG00000038807	Rap1gap2	1.76842	1.90289	1.11886	1.20338	-0.781286	8.29224	6.48842e-06	7.99814e-05
ENSMUSG00000000631	Myo18a	0.794784	1.14115	0.408363	0.511383	-1.20313	6.22646	6.61376e-06	8.1457e-05
ENSMUSG00000008690	Ncaph2	2.56779	2.60123	5.74378	5.86389	1.04777	6.15343	6.66585e-06	8.20286e-05
ENSMUSG00000026385	Dbi	7.68381	4.29491	14.527	15.6674	1.22113	6.34347	6.79286e-06	8.35204e-05
ENSMUSG00000034652	Cd300a	15.2098	17.043	10.5159	7.30382	-0.970019	7.53697	6.80633e-06	8.36148e-05
ENSMUSG00000071528	Usmg5	1.76851	1.20381	4.81307	5.58178	1.68638	4.57801	6.82631e-06	8.37891e-05
ENSMUSG00000035493	Tgfbi	25.4188	28.3211	16.3148	17.3954	-0.793338	9.36102	6.85266e-06	8.39698e-05
ENSMUSG00000062014	Gmfb	7.21634	7.87677	3.43829	4.43603	-1.06588	6.36304	6.84857e-06	8.39698e-05
ENSMUSG00000018474	Chd3	7.07093	5.9416	3.02176	4.13884	-0.984552	7.06131	6.94013e-06	8.49696e-05
ENSMUSG00000007038	Neu1	26.3076	32.3183	54.4765	63.565	0.886811	7.68328	7.10383e-06	8.69001e-05
ENSMUSG00000078817	Nlrp12	3.35742	3.38151	1.39865	1.97886	-1.12588	6.18286	7.22704e-06	8.83325e-05
ENSMUSG00000060376	Bckdha	1.56909	2.21795	0.725582	0.838735	-1.40374	5.30987	7.26499e-06	8.87213e-05
ENSMUSG00000033826	Dnah8	0.154148	0.114426	0.0518599	0.0331605	-1.74745	4.51316	7.33698e-06	8.95248e-05
ENSMUSG00000026500	Cox20	17.2162	12.4193	6.92434	4.33559	-1.49	5.22086	7.36807e-06	8.98283e-05
ENSMUSG00000028480	Glipr2	20.1834	19.1027	9.93236	13.573	-0.862116	8.42986	7.4058e-06	9.02121e-05
ENSMUSG00000031377	Bmx	0.237463	0.17573	0.0274634	0	-3.79589	2.92173	7.41934e-06	9.03009e-05
ENSMUSG00000039852	Rere	0.66015	0.522354	0.328624	0.366727	-0.883527	7.3365	7.44515e-06	9.05388e-05
ENSMUSG00000029632	Ndufa4	2.56502	2.87487	7.54806	7.56119	1.35315	5.17807	7.47502e-06	9.08255e-05
ENSMUSG00000030315	Vgll4	0.484628	0.411278	0.864638	1.34765	1.1817	6.39155	7.49386e-06	9.09779e-05
ENSMUSG00000030761	Myo7a	0.101128	0.0978484	0.466949	0.354164	1.92973	4.14183	7.5065e-06	9.10549e-05
ENSMUSG00000024248	Cox7a2l	8.78843	9.26964	3.22563	5.38062	-1.20096	6.39668	7.56138e-06	9.16437e-05
ENSMUSG00000023004	Tuba1b	1.21617	1.75196	7.99969	6.73589	2.18863	3.82273	7.91566e-06	9.58572e-05
ENSMUSG00000028936	Rpl22	3.61133	3.96368	9.23788	9.13225	1.15828	5.74627	7.9538e-06	9.62383e-05
ENSMUSG00000037071	Scd1	1.80066	1.44359	0.414551	0.412373	-2.08234	3.80542	7.96802e-06	9.63297e-05
ENSMUSG00000025716	Myo3a	0	0	0.0252625	0.0085173	8.12325	1.97132	8.07234e-06	9.74279e-05
ENSMUSG00000037992	Rara	3.38428	3.98042	1.59722	2.33058	-1.03496	7.07873	8.06856e-06	9.74279e-05
ENSMUSG00000038368	Focad	0.31845	0.286609	0.16593	0.157038	-1.02042	6.22091	8.10805e-06	9.77771e-05
ENSMUSG00000049723	Mmp12	0.0760378	0.257173	3.45646	0.482659	3.43301	4.75276	8.14053e-06	9.8087e-05
ENSMUSG00000032724	Abtb2	0.712571	0.778575	1.49773	1.41121	0.845119	7.37338	8.16717e-06	9.8326e-05
ENSMUSG00000037111	Setd7	3.36945	3.17707	1.96965	1.84707	-0.894107	6.9027	8.32525e-06	0.000100146
ENSMUSG00000036155	Mgat5	0.107863	0.0903583	0.214987	0.317164	1.30113	5.67871	8.35452e-06	0.000100414
ENSMUSG00000029464	Gpn3	4.61173	3.51497	1.70901	1.57376	-1.41729	5.00843	8.53392e-06	0.000102485
ENSMUSG00000030417	Pdcd5	0.603337	0.518246	4.55581	2.57463	2.55376	3.56014	8.5438e-06	0.000102518
ENSMUSG00000020038	Cry1	0.174521	0.282518	0.706437	0.873313	1.66003	4.76066	8.56621e-06	0.000102702
ENSMUSG00000097887	Gm26542	2.54728	2.8389	1.45653	1.61445	-0.933133	6.79761	8.69426e-06	0.000104151
ENSMUSG00000031729	Ist1	6.64973	8.00318	4.43633	3.82989	-0.943214	6.99875	8.7413e-06	0.000104628
ENSMUSG00000025161	Slc16a3	111.04	135.551	79.479	67.2742	-0.869582	10.2692	8.7624e-06	0.000104793
ENSMUSG00000030871	Ears2	0.405185	0.525472	0.0821215	0.023732	-3.1378	3.03732	8.82157e-06	0.000105414
ENSMUSG00000028573	Fggy	0	0	0.0227729	0.0109392	8.03619	1.88312	8.86608e-06	0.000105858
ENSMUSG00000022389	Tef	4.41531	4.3366	1.69356	2.63586	-1.14548	6.34515	8.9004e-06	0.00010618
ENSMUSG00000033717	Adra2a	0	0.692404	3.12825	7.19238	3.73322	3.40174	8.91309e-06	0.000106244
ENSMUSG00000028032	Papss1	0.662662	0.76717	0.344045	0.286222	-1.29319	5.37852	8.93842e-06	0.000106458
ENSMUSG00000035247	Hectd1	5.09131	5.16348	3.04569	3.49875	-0.768316	8.50899	8.99081e-06	0.00010691
ENSMUSG00000041939	Mvk	1.19938	0.923432	0.213037	0.218456	-2.40762	3.43922	8.99117e-06	0.00010691
ENSMUSG00000071347	C1qtnf9	0	0	0.378729	0.615962	8.04109	1.82671	9.07277e-06	0.000107791
ENSMUSG00000031902	Nfatc3	2.21129	2.19239	1.11012	1.40754	-0.9307	6.95947	9.27284e-06	0.000110078
ENSMUSG00000020455	Trim11	7.82374	5.94294	3.12201	3.84171	-1.10456	6.13667	9.38501e-06	0.000111227
ENSMUSG00000033209	Ttc28	0.0745403	0.0630271	0.0243513	0.0104372	-2.0506	4.19319	9.37811e-06	0.000111227
ENSMUSG00000036983	Tfb1m	0.0869285	0.0560015	0.595135	0.364768	2.63259	3.45533	9.42979e-06	0.000111666
ENSMUSG00000000486	Sept1	86.5554	95.1831	61.1809	51.5694	-0.806258	8.23819	9.4837e-06	0.000112212
ENSMUSG00000035373	Ccl7	0	0	3.64845	3.01414	7.9847	1.81359	9.4944e-06	0.000112247
ENSMUSG00000005417	Mprip	1.2521	1.06064	0.602361	0.707867	-0.940251	6.77793	9.54509e-06	0.000112754
ENSMUSG00000030450	Oca2	0	0	0.0291059	0.0128171	8.03572	1.88644	9.64869e-06	0.000113885
ENSMUSG00000028224	Nbn	0.123972	0.0483138	0.650426	0.480042	2.59999	3.53593	9.94429e-06	0.000117278
ENSMUSG00000024008	Cpne5	0.120479	0.0971775	0.38796	0.394997	1.72769	4.35096	9.96226e-06	0.000117394
ENSMUSG00000060073	Psma3	1.65928	1.22233	4.15613	3.16207	1.23389	5.78092	1.02591e-05	0.000120794
ENSMUSG00000037348	Paqr7	2.80383	3.0572	6.1891	7.4799	1.09827	6.03469	1.03275e-05	0.000121499
ENSMUSG00000027018	Hat1	0.294668	0.286209	0.858373	0.835069	1.42496	4.90205	1.03566e-05	0.000121743
ENSMUSG00000033684	Qsox1	0.589408	0.720477	1.63114	1.81222	1.2708	5.44469	1.04986e-05	0.000123312
ENSMUSG00000029088	Kcnip4	0.00504665	0.00463593	0.032109	0.0159124	2.2	4.05836	1.05545e-05	0.000123867
ENSMUSG00000024081	Cebpz	5.64328	5.80097	3.39659	2.17129	-1.14555	6.29065	1.05802e-05	0.000124014
ENSMUSG00000063286	Gm8995	130.23	138.624	45.9945	87.0566	-1.13667	9.53671	1.05842e-05	0.000124014
ENSMUSG00000037257	Aagab	2.65919	2.46361	1.40665	1.40568	-0.982263	6.3047	1.10123e-05	0.000128926
ENSMUSG00000022663	Atg3	4.59781	4.07687	7.92466	8.55691	0.80797	7.53358	1.10825e-05	0.000129643
ENSMUSG00000063296	Tmem117	0	0.00256211	0.0230637	0.0264753	4.09335	2.68936	1.13433e-05	0.000132586
ENSMUSG00000006589	Aprt	11.6694	12.8531	28.0065	33.9157	1.21233	5.60693	1.13632e-05	0.000132711
ENSMUSG00000024145	Pigf	0.0848102	0.0509943	0.68139	0.42223	2.90296	3.1912	1.14895e-05	0.000134078
ENSMUSG00000026727	Rsu1	0.2098	0.295083	0.653694	0.538741	1.11962	6.35586	1.15616e-05	0.00013481
ENSMUSG00000052917	Senp7	0.745811	0.688942	0.392502	0.356784	-1.05052	5.99233	1.16062e-05	0.000135221
ENSMUSG00000027509	Rae1	0.962759	1.30172	3.8198	2.89109	1.44981	5.12873	1.16671e-05	0.000135712
ENSMUSG00000043131	Mob1a	24.5188	25.0694	13.5094	17.3197	-0.807248	8.49631	1.16607e-05	0.000135712
ENSMUSG00000039735	Fnbp1l	0.0383419	0.0147782	0.212018	0.193823	2.81128	3.26402	1.17242e-05	0.000136266
ENSMUSG00000028452	Vcp	7.41406	7.72097	4.70646	4.17709	-0.884422	6.96706	1.18065e-05	0.000137112
ENSMUSG00000018405	Mrm1	1.84933	5.00382	0.677738	0.589246	-2.55015	3.77819	1.19638e-05	0.000138828
ENSMUSG00000085071	Gm14066	0	0	0.0226567	0.00734345	8.05986	1.91903	1.21429e-05	0.000140794
ENSMUSG00000024818	Slc25a45	10.2291	7.48523	4.10136	4.39068	-1.17716	5.7296	1.21722e-05	0.00014102
ENSMUSG00000054675	Tmem119	0	0.0704941	0.908896	1.8211	5.01698	2.33736	1.2195e-05	0.000141171
ENSMUSG00000023764	Sfi1	3.3053	2.24447	1.63125	1.39284	-0.985668	7.06304	1.22531e-05	0.00014173
ENSMUSG00000035967	Ddx26b	1.57703	1.60748	0.901848	0.735779	-1.07035	6.02347	1.22921e-05	0.000142067
ENSMUSG00000078816	Prkcg	3.68132	3.99297	2.27498	1.8112	-1.02146	6.36537	1.24169e-05	0.000143395
ENSMUSG00000073771	Btbd19	2.31154	1.94877	6.48187	6.28377	1.46592	4.79066	1.25692e-05	0.000145037
ENSMUSG00000038527	C1rl	1.66148	1.51489	3.45526	4.71895	1.23984	5.62437	1.2752e-05	0.00014703
ENSMUSG00000084998	Gm16279	2.54853	3.16502	1.2121	1.10533	-1.41725	4.97652	1.28094e-05	0.000147574
ENSMUSG00000004677	Myo9b	5.69477	5.98965	3.62148	3.936	-0.7487	8.74096	1.28788e-05	0.000148137
ENSMUSG00000043953	Ccrl2	463.385	570.15	1114.93	945.333	0.873943	10.8628	1.28716e-05	0.000148137
ENSMUSG00000031591	Asah1	1.67788	1.26628	3.05602	3.48573	1.03426	6.3432	1.28943e-05	0.000148197
ENSMUSG00000045083	Lingo2	0.00172576	0	0.0212618	0.00668246	3.89748	3.28472	1.32648e-05	0.000152334
ENSMUSG00000043987	Cep164	1.36879	0.898967	0.401492	0.585204	-1.3256	5.67626	1.33516e-05	0.00015321
ENSMUSG00000057134	Ado	0	0	0.782494	2.19322	8.09665	1.84773	1.34838e-05	0.000154603
ENSMUSG00000024431	Nr3c1	2.1759	2.15683	1.02927	1.43652	-0.938499	7.12044	1.36444e-05	0.000156299
ENSMUSG00000029804	Herc3	0.507383	0.573029	1.08221	1.36325	1.05441	6.27975	1.36533e-05	0.000156299
ENSMUSG00000050721	Plekho2	9.43643	10.3984	5.49175	6.67165	-0.828666	7.69916	1.372e-05	0.000156814
ENSMUSG00000060550	H2-Q7	18.2977	30.3021	102.412	45.3935	1.48157	7.80326	1.37098e-05	0.000156814
ENSMUSG00000062209	Erbb4	0.000443823	0.00177907	0.0131372	0.0117108	3.33479	2.93884	1.38528e-05	0.000158207
ENSMUSG00000055447	Cd47	3.07516	3.63359	5.71325	7.829	0.890373	8.2161	1.40739e-05	0.000160604
ENSMUSG00000031714	Gab1	0	0	0.0444653	0.0573589	7.94461	1.75539	1.42341e-05	0.000162304
ENSMUSG00000006191	Cdkal1	0.0118668	0.0082884	0.0358185	0.0472634	1.91889	4.10564	1.46817e-05	0.000167276
ENSMUSG00000091017	Fam71a	0	0	2.71146	2.44747	7.91489	1.74931	1.51869e-05	0.000172896
ENSMUSG00000038803	Ost4	15.5488	16.9641	35.4669	43.949	1.1642	5.7248	1.52708e-05	0.000173714
ENSMUSG00000029752	Asns	0	0	0.254293	0.407467	7.95963	1.75643	1.5472e-05	0.000175864
ENSMUSG00000025477	Inpp5a	0.427268	0.352838	0.752954	0.837144	0.909434	6.8049	1.55138e-05	0.000176201
ENSMUSG00000059203	Il1rapl2	0.00224469	0	0.0224113	0.00838145	3.66512	3.45768	1.55435e-05	0.0001764
ENSMUSG00000053153	Spag16	0.00212655	0	0.0216065	0.0103224	3.78229	3.0231	1.56257e-05	0.000177193
ENSMUSG00000097157	Gm26512	0.171996	0	1.01462	1.29394	3.61143	3.00645	1.57833e-05	0.00017884
ENSMUSG00000066442	Mthfs	0.315877	0.233473	0.596336	0.629042	1.04129	6.19833	1.59042e-05	0.000180068
ENSMUSG00000056899	Immp2l	0.00205045	0.000513703	0.0240847	0.00816658	3.53284	3.11013	1.65197e-05	0.000186892
ENSMUSG00000032624	Eml4	0.236109	0.234763	0.662138	0.494068	1.18259	5.71013	1.67524e-05	0.000189233
ENSMUSG00000074886	Grk6	30.9461	26.5773	16.6046	19.973	-0.771585	8.5329	1.6766e-05	0.000189233
ENSMUSG00000079197	Psme2	12.0252	7.10019	22.05	26.4066	1.2258	5.93992	1.67562e-05	0.000189233
ENSMUSG00000026074	Map4k4	1.29848	1.00169	0.609186	0.699534	-0.931859	6.84006	1.68277e-05	0.000189781
ENSMUSG00000030047	Arhgap25	4.10937	4.79378	1.72506	2.97493	-1.04767	8.01121	1.68858e-05	0.000190288
ENSMUSG00000027855	Sycp1	0	0	0.0467385	0.0505357	7.90105	1.72767	1.69754e-05	0.000191149
ENSMUSG00000000303	Cdh1	0	0.0178827	0.219667	0.124377	4.09635	2.71265	1.71785e-05	0.000193285
ENSMUSG00000020704	Asic2	0.00021938	0.00065954	0.0150488	0.00480564	4.3281	2.64128	1.73042e-05	0.000194547
ENSMUSG00000025188	Hps1	2.72593	2.10651	1.13644	1.14685	-1.1964	5.49486	1.74579e-05	0.000196123
ENSMUSG00000025372	Baiap2	2.40166	1.89851	1.20374	1.27365	-0.912205	6.77953	1.74926e-05	0.00019636
ENSMUSG00000103428	Gm20754	0	0.00135809	0.0210122	0.0143935	4.50238	2.41981	1.76815e-05	0.000198326
ENSMUSG00000030872	Gga2	1.41169	1.62274	0.73155	0.633912	-1.26487	5.27982	1.77746e-05	0.000199216
ENSMUSG00000053141	Ptprt	0.00230542	0.00126018	0.0151646	0.0114776	2.78007	3.16647	1.79876e-05	0.000201447
ENSMUSG00000042015	Wdr41	0.935254	1.18684	0.458527	0.475741	-1.30582	5.2006	1.81461e-05	0.000203065
ENSMUSG00000038366	Lasp1	11.1794	13.2008	7.03258	8.27983	-0.793493	8.64148	1.83331e-05	0.000204999
ENSMUSG00000030413	Pglyrp1	65.7816	80.4875	154.359	127.897	0.827686	9.25135	1.8595e-05	0.000207766
ENSMUSG00000027381	Bcl2l11	16.6098	15.0002	11.1099	8.01529	-0.839385	8.87107	1.87299e-05	0.000209112
ENSMUSG00000020482	Ccdc117	0.538491	0.413721	1.94814	1.93024	1.90678	4.02053	1.87937e-05	0.000209662
ENSMUSG00000035064	Eef2k	5.86222	5.93414	3.29263	4.16457	-0.783238	8.29164	1.89711e-05	0.000211478
ENSMUSG00000029098	Acox3	3.997	4.26217	2.19156	2.57337	-0.917264	6.66738	1.90274e-05	0.000211942
ENSMUSG00000018541	Cwc25	7.06868	7.67402	4.73159	3.80115	-0.903069	6.95943	1.91401e-05	0.000213034
ENSMUSG00000062070	Pgk1	4.5161	3.06998	8.91988	7.6043	1.01146	6.62975	1.91757e-05	0.000213265
ENSMUSG00000038172	Ttc39b	1.01741	1.27734	2.0351	2.69839	0.920249	7.49808	1.96665e-05	0.000218555
ENSMUSG00000087597	Gm15345	0.0522721	0.0299333	0.357869	0.446123	3.14946	2.88792	2.03596e-05	0.000226084
ENSMUSG00000038151	Prdm1	0.047057	0.0314381	0.185473	0.242084	2.31772	3.5551	2.0395e-05	0.000226303
ENSMUSG00000031996	Aplp2	3.25189	3.66231	2.09001	2.22225	-0.802394	7.46731	2.06562e-05	0.000229025
ENSMUSG00000030279	C2cd5	0.99046	0.976471	0.477937	0.578397	-1.02152	6.09867	2.08208e-05	0.000230674
ENSMUSG00000030265	Kras	4.88303	6.17028	3.11028	3.4162	-0.88361	7.22484	2.09349e-05	0.00023176
ENSMUSG00000015143	Actn1	2.72107	2.1753	4.80695	4.24077	0.771314	8.32277	2.10468e-05	0.000232821
ENSMUSG00000097432	NA	8.60463	12.2257	27.6074	22.0647	1.13397	6.14756	2.12541e-05	0.000234933
ENSMUSG00000020377	Ltc4s	0	0	2.19335	3.09882	7.88749	1.70103	2.14873e-05	0.00023733
ENSMUSG00000020747	Tmem94	2.62431	2.75681	1.38838	1.56222	-0.989803	6.16709	2.17096e-05	0.000239602
ENSMUSG00000067274	Rplp0	131.954	123.98	72.159	90.8271	-0.770732	8.81633	2.18625e-05	0.000241105
ENSMUSG00000027177	Hipk3	1.99174	1.74604	0.978715	1.17872	-0.914643	6.66559	2.20798e-05	0.000243316
ENSMUSG00000031652	N4bp1	2.04008	1.55636	3.82135	3.46995	0.905757	6.89383	2.21329e-05	0.000243714
ENSMUSG00000036641	Ccdc148	0	0	0.0264728	0.00841533	7.96624	1.84102	2.21962e-05	0.000244226
ENSMUSG00000026778	Prkcq	1.55141	1.51765	0.93569	0.996078	-0.787366	7.35159	2.24569e-05	0.000246906
ENSMUSG00000021880	Rnase6	20.3314	15.4848	5.94987	7.86629	-1.50221	4.70729	2.2658e-05	0.000248928
ENSMUSG00000059834	Sclt1	0.0247419	0.00619863	0.131747	0.129337	2.95275	3.13389	2.27548e-05	0.000249801
ENSMUSG00000032332	Col12a1	0	0	0.0542895	0.0376896	7.85538	1.71263	2.28213e-05	0.000249961
ENSMUSG00000033147	Slc22a15	0.0765175	0.10224	0.439973	0.326524	1.98153	3.97552	2.27893e-05	0.000249961
ENSMUSG00000044103	Il1f9	0.168299	0.23612	1.89777	1.74279	3.03214	2.91698	2.28062e-05	0.000249961
ENSMUSG00000100168	Gm28526	0	0.00396639	0.0557887	0.0446644	4.45814	2.37635	2.28527e-05	0.000250115
ENSMUSG00000041920	Slc16a6	9.18508	9.24669	16.2511	16.8384	0.725175	8.18119	2.29678e-05	0.000251185
ENSMUSG00000050377	Il31ra	0.742828	0.752679	1.34176	2.87637	1.37043	6.34806	2.31891e-05	0.000253414
ENSMUSG00000017386	Traf4	0.942741	0.404891	4.01809	2.7155	2.21215	3.86618	2.32687e-05	0.000254092
ENSMUSG00000046573	Lyrm4	0	0	0.0534313	0.0274506	7.8837	1.7514	2.33504e-05	0.000254791
ENSMUSG00000029552	Tes	9.70725	7.89289	21.9606	14.288	0.928206	9.07847	2.35412e-05	0.00025668
ENSMUSG00000022801	Lrch3	0.85815	0.815209	0.413136	0.486928	-1.01798	6.05332	2.35802e-05	0.00025691
ENSMUSG00000019179	Mdh2	59.3918	64.0347	39.876	41.0667	-0.728505	9.26518	2.36189e-05	0.000257138
ENSMUSG00000030083	Abtb1	11.2217	11.4443	5.30969	6.23823	-1.0976	5.7134	2.36892e-05	0.000257709
ENSMUSG00000040432	Ltb4r2	0	0.398319	5.29124	4.7492	4.44942	2.36475	2.37788e-05	0.00025849
ENSMUSG00000061331	Gm17132	5.56669	2.06612	21.8924	17.6548	2.26187	3.79636	2.38935e-05	0.000259541
ENSMUSG00000053025	Sv2b	0	0	0.0259708	0.0305768	7.84207	1.67244	2.39908e-05	0.000260402
ENSMUSG00000028266	Lmo4	5.9934	5.7768	10.9278	11.5365	0.813541	7.14557	2.40733e-05	0.000261101
ENSMUSG00000047045	Tmem164	1.37721	1.25615	0.783404	0.879975	-0.782377	7.45982	2.44898e-05	0.00026542
ENSMUSG00000058655	Eif4b	10.5294	11.3698	3.34126	7.05044	-1.20254	7.58567	2.45917e-05	0.000266324
ENSMUSG00000074628	Tldc2	3.67189	3.04527	1.1898	0.277361	-2.25091	4.3211	2.46571e-05	0.000266832
ENSMUSG00000097472	Gm26586	11.5479	11.0845	4.90272	4.57161	-1.36908	4.8202	2.48449e-05	0.000268663
ENSMUSG00000029830	Svopl	0	0	0.0851175	0.0864341	7.82639	1.66745	2.48936e-05	0.000268988
ENSMUSG00000035885	Cox8a	28.7392	29.3841	54.6958	62.0654	0.885337	6.73589	2.49363e-05	0.000269249
ENSMUSG00000046782	Ttc6	0	0	0.0309774	0.0314565	7.82639	1.66745	2.50029e-05	0.000269767
ENSMUSG00000028639	Ybx1	10.2686	12.7515	20.7425	22.9087	0.800769	8.10057	2.50525e-05	0.0002701
ENSMUSG00000020585	Laptm4a	5.91316	4.9171	9.60893	12.0957	0.883692	7.10301	2.56521e-05	0.000276358
ENSMUSG00000048170	Mcmbp	2.51457	2.38415	1.28075	1.5055	-0.936687	6.42435	2.58084e-05	0.000277835
ENSMUSG00000021477	Ctsl	3.56794	4.65493	10.2796	9.75295	1.16363	5.63934	2.59382e-05	0.000279024
ENSMUSG00000026796	Fam129b	0.145753	0.0827693	0.554697	0.44022	2.00977	3.93089	2.6006e-05	0.000279545
ENSMUSG00000047495	Dlgap2	0.000317563	0.000954716	0.0177553	0.00822119	4.17966	2.504	2.60733e-05	0.000280061
ENSMUSG00000056091	St3gal5	0.255593	0.205749	0.0354359	0.0417206	-2.69732	3.00568	2.63365e-05	0.000282677
ENSMUSG00000039686	Zer1	2.62333	2.61138	1.12162	1.50629	-1.12307	5.77239	2.67687e-05	0.000287103
ENSMUSG00000022075	Rhobtb2	1.13906	1.15313	0.229362	0.416633	-1.97894	3.96289	2.71128e-05	0.000290578
ENSMUSG00000025332	Kdm5c	4.76164	4.65074	2.34529	3.23523	-0.878449	7.30004	2.72559e-05	0.000291895
ENSMUSG00000097737	Gm26530	0	0	0.970321	1.56931	7.85843	1.66828	2.74384e-05	0.000293632
ENSMUSG00000078598	Skint5	0	0	0.0193547	0.00410173	8.01746	1.89773	2.75358e-05	0.000294456
ENSMUSG00000038733	Wdr26	14.3904	15.3012	8.32709	10.5448	-0.77521	8.87778	2.76591e-05	0.000295343
ENSMUSG00000086742	Gm16201	1.86275	1.76626	0.94584	0.615477	-1.31584	5.24668	2.76596e-05	0.000295343
ENSMUSG00000022749	Tbc1d23	2.46754	2.12882	1.05363	1.50759	-0.968117	6.82699	2.76819e-05	0.000295362
ENSMUSG00000024048	Myl12a	30.054	29.1581	50.9242	53.7927	0.703944	8.54851	2.85613e-05	0.00030452
ENSMUSG00000022508	Bcl6	0.160497	0.381991	1.06985	1.33839	2.01603	4.14273	2.87716e-05	0.000306311
ENSMUSG00000032594	Ip6k1	3.84314	3.13274	1.7378	2.29598	-0.911927	7.01079	2.87681e-05	0.000306311
ENSMUSG00000057455	Rit2	0	0.000695915	0.0300174	0.0124462	5.58296	2.10425	2.89398e-05	0.000307875
ENSMUSG00000022237	Ankrd33b	7.41777	6.51142	13.4084	11.8175	0.740585	9.52884	2.90185e-05	0.000308484
ENSMUSG00000009628	Tex15	0	0	0.0733218	0.0828727	7.81138	1.64858	2.9107e-05	0.000309198
ENSMUSG00000022723	Crybg3	0.0661375	0.0662782	0.3539	0.27439	2.12813	3.66141	2.95037e-05	0.000313181
ENSMUSG00000006333	Rps9	332.722	300.367	188.525	221.87	-0.743404	9.58117	2.96862e-05	0.000314887
ENSMUSG00000025132	Arhgdia	127.749	147.115	88.4077	91.0791	-0.735648	8.65966	2.99411e-05	0.000317358
ENSMUSG00000022200	Golph3	4.99633	5.92316	3.24051	3.32989	-0.854128	7.0447	3.02879e-05	0.000320799
ENSMUSG00000001016	Ilf2	0.392067	0.569706	2.13683	1.87384	1.93721	3.94167	3.04328e-05	0.000321862
ENSMUSG00000021754	Map3k1	1.15242	0.936898	0.34065	0.585134	-1.30744	5.58676	3.04197e-05	0.000321862
ENSMUSG00000048249	Crebrf	2.66991	2.07142	0.632734	1.42277	-1.33271	6.71919	3.08101e-05	0.000325614
ENSMUSG00000021589	Rhobtb3	0.0160473	0.00321629	0.140239	0.14061	3.71437	2.58015	3.09979e-05	0.000327358
ENSMUSG00000028862	Map3k6	4.94766	5.98537	2.41723	2.98332	-1.14598	5.65746	3.14532e-05	0.000331924
ENSMUSG00000009687	Fxyd5	96.1846	95.3105	60.4776	65.983	-0.71755	9.61339	3.15776e-05	0.000332994
ENSMUSG00000068184	Ndufaf2	0	0	0.0444313	0.0560479	7.7962	1.62931	3.20956e-05	0.00033821
ENSMUSG00000028776	Tinagl1	1.05176	0.874592	3.38552	2.85206	1.5806	4.45177	3.23486e-05	0.000340627
ENSMUSG00000032115	Hyou1	1.6312	2.35913	4.77263	5.50013	1.23827	5.51314	3.2423e-05	0.000340914
ENSMUSG00000037788	Vopp1	0.429193	0.597233	0.240831	0.205128	-1.31754	5.2001	3.2411e-05	0.000340914
ENSMUSG00000042050	Wdr60	0	0	0.128254	0.0637033	7.82379	1.70274	3.2913e-05	0.000345814
ENSMUSG00000059981	Taok2	4.61787	3.30729	1.88077	2.1241	-1.10259	5.84964	3.33428e-05	0.000350076
ENSMUSG00000004054	Map3k11	10.2232	12.1615	6.24098	7.06316	-0.874273	6.95773	3.41949e-05	0.000358761
ENSMUSG00000059857	Ntng1	0	0	0.0215736	0.00849079	7.85275	1.73749	3.42582e-05	0.000359165
ENSMUSG00000042581	Thsd7b	0.00479529	0.00151752	0.0166012	0.0236222	2.54757	3.48406	3.43018e-05	0.000359361
ENSMUSG00000026134	Prim2	0	0.00664646	0.060765	0.0462271	3.84223	2.71866	3.4596e-05	0.00036218
ENSMUSG00000032579	Hemk1	0.105951	0.297293	1.28432	1.62463	2.70852	3.26302	3.46367e-05	0.000362343
ENSMUSG00000040263	Klhdc4	0.078968	0.201437	0.796017	0.614735	2.2035	3.84116	3.47553e-05	0.000363321
ENSMUSG00000022634	Yaf2	0.317377	0.29079	0.743454	0.988673	1.38516	4.93967	3.48798e-05	0.000364359
ENSMUSG00000034850	Tmem127	12.4258	14.6454	6.0931	9.07673	-0.963439	7.14467	3.49513e-05	0.000364842
ENSMUSG00000024426	Atat1	2.75458	3.14383	1.33016	1.00948	-1.43847	4.72452	3.50049e-05	0.000365138
ENSMUSG00000001366	Fbxo9	2.34705	1.38866	3.65817	5.68288	1.20569	6.47405	3.51668e-05	0.000366562
ENSMUSG00000022439	Parvg	3.52713	3.6735	6.69388	7.81417	0.88892	6.67233	3.52682e-05	0.000367353
ENSMUSG00000019464	Ptger1	61.4111	68.4515	42.7024	43.04	-0.719005	8.33376	3.58531e-05	0.000373177
ENSMUSG00000028670	Lypla2	52.001	49.5033	33.3236	32.3948	-0.744298	7.53984	3.61039e-05	0.000375517
ENSMUSG00000093650	Gm20631	0	0	0.0297744	0.0360566	7.76446	1.60469	3.62256e-05	0.000376511
ENSMUSG00000020986	Sec23a	0.979301	1.0483	0.518676	0.45209	-1.17503	5.36063	3.64457e-05	0.000378255
ENSMUSG00000067206	Lrrc66	0.738504	0.703071	0.208188	0.156258	-2.07542	3.60313	3.64213e-05	0.000378255
ENSMUSG00000100548	Gm29585	5.45783	6.16348	2.79258	3.7979	-0.945754	6.73821	3.66675e-05	0.000380284
ENSMUSG00000023048	Prr13	90.4075	93.4488	61.4747	60.8306	-0.706856	8.19108	3.67486e-05	0.000380851
ENSMUSG00000038773	Kdm3b	4.31075	3.78281	2.4067	2.79034	-0.758375	7.70973	3.70216e-05	0.000383232
ENSMUSG00000054618	Gm9951	0	0	0.706042	0.610723	7.74746	1.60971	3.70313e-05	0.000383232
ENSMUSG00000046718	Bst2	4.73888	8.97025	18.1656	21.6453	1.40875	5.39971	3.72583e-05	0.000385305
ENSMUSG00000024943	Smc5	0.233592	0.226996	0.670149	0.599094	1.34583	4.86675	3.762e-05	0.000388767
ENSMUSG00000029192	Tbc1d14	1.0278	0.887837	0.533159	0.555684	-0.932632	6.28989	3.76664e-05	0.000388968
ENSMUSG00000087341	0610040F04Rik	0.295961	0.56181	1.04425	1.2241	1.2743	6.02259	3.81668e-05	0.000393854
ENSMUSG00000061082	Plac1	0	0	0.0349479	0.0251535	7.74691	1.61943	3.89906e-05	0.000402068
ENSMUSG00000038582	Pptc7	1.81827	1.65431	0.873968	0.952873	-1.04684	5.74988	3.91804e-05	0.000403737
ENSMUSG00000028879	Stx12	2.42529	2.03695	4.5544	4.29312	0.87201	6.67673	3.94005e-05	0.000405141
ENSMUSG00000029076	Sdf4	4.17889	5.8375	9.81166	10.4539	0.892981	7.28181	3.94008e-05	0.000405141
ENSMUSG00000041685	Fcho2	4.44592	3.42601	2.44596	2.61632	-0.752609	8.23043	3.93842e-05	0.000405141
ENSMUSG00000031637	Lrp2bp	0	0	0.215612	0.126051	7.76221	1.64319	3.95131e-05	0.000406007
ENSMUSG00000070732	Rbm44	0.0185746	0	0.296723	0.305165	4.78215	2.14505	3.97501e-05	0.000408152
ENSMUSG00000031666	Rbl2	4.01259	3.82541	2.43794	2.62085	-0.750988	7.45399	4.00709e-05	0.000411153
ENSMUSG00000000131	Xpo6	3.1491	3.17275	2.16884	2.00937	-0.714796	8.03367	4.02076e-05	0.000412264
ENSMUSG00000024782	Ak3	3.17698	3.23666	1.67875	1.89275	-0.967226	6.10491	4.03777e-05	0.000413714
ENSMUSG00000078763	Slfn1	0.451089	0.863001	2.38915	5.43066	2.42965	3.7392	4.05228e-05	0.000414906
ENSMUSG00000101906	Mrgprc2-ps	1.57486	2.84078	14.1328	10.3495	2.3464	3.49753	4.05662e-05	0.000415056
ENSMUSG00000021298	Gpr132	106.119	120.665	79.1286	49.9786	-0.931483	9.82251	4.11187e-05	0.000419817
ENSMUSG00000028176	Lrrc7	0	0	0.0176086	0.00547312	7.8661	1.75832	4.11146e-05	0.000419817
ENSMUSG00000036698	Ago2	3.73695	3.04055	2.0003	2.33725	-0.761782	7.964	4.11104e-05	0.000419817
ENSMUSG00000039844	Rapgef1	1.81731	2.26513	1.19983	1.34292	-0.806396	7.66881	4.14424e-05	0.000422823
ENSMUSG00000029513	Prkab1	6.71024	5.76074	2.65981	3.61276	-1.11882	5.70281	4.18109e-05	0.000426282
ENSMUSG00000021306	Gpr137b	2.69241	2.33263	1.44572	1.37344	-0.948289	6.16346	4.20599e-05	0.000428518
ENSMUSG00000027995	Tlr2	1.95482	1.69778	5.44951	6.31508	1.56487	4.409	4.22708e-05	0.000430364
ENSMUSG00000037266	Rsrp1	115.746	85.2646	35.6043	67.3551	-1.08384	8.29437	4.27638e-05	0.00043477
ENSMUSG00000064363	mt-Nd4	174.99	171.195	301.275	304.832	0.689652	8.34482	4.27479e-05	0.00043477
ENSMUSG00000001870	Ltbp1	0	0.00309161	0.0304392	0.0233457	3.94707	2.57555	4.28627e-05	0.000435469
ENSMUSG00000041959	S100a10	22.9662	17.7116	11.3769	13.4223	-0.832079	7.30603	4.31244e-05	0.00043782
ENSMUSG00000086529	Acss2os	1.54483	1.64488	0.158775	0.432619	-2.61418	3.28379	4.35095e-05	0.00044142
ENSMUSG00000020184	Mdm2	8.14351	7.96393	17.1818	13.0215	0.79109	7.97043	4.36265e-05	0.000442296
ENSMUSG00000024423	Impact	2.49166	4.02287	1.64221	0.781042	-1.5316	5.57194	4.40045e-05	0.000445815
ENSMUSG00000023467	Tulp2	5.76892	6.21654	10.3466	10.9285	0.707805	8.26679	4.40832e-05	0.0004463
ENSMUSG00000000804	Usp32	1.8291	1.40125	0.860829	1.10832	-0.832784	7.67601	4.46144e-05	0.000451361
ENSMUSG00000038048	Cntnap5c	0	0.00186694	0.0227579	0.0111299	4.01369	2.64634	4.5138e-05	0.000456339
ENSMUSG00000028057	Rit1	5.35892	2.64307	1.72066	1.45525	-1.43574	5.33921	4.54724e-05	0.000459398
ENSMUSG00000033966	Cdkl4	0	0	0.091889	0.171131	7.78217	1.59443	4.55983e-05	0.000460349
ENSMUSG00000057577	Gm10025	1.90491	2.54529	48.3304	14.5416	3.682	2.78988	4.56488e-05	0.000460537
ENSMUSG00000025909	Sntg1	0.00788703	0.00790381	0.0321555	0.0250795	1.74226	4.11619	4.57872e-05	0.00046161
ENSMUSG00000045036	Tmem232	0	0	0.0208767	0.0141911	7.71416	1.59511	4.59593e-05	0.000463022
ENSMUSG00000019564	Arid3a	11.9392	12.3494	4.61111	8.47193	-1.017	8.05022	4.63673e-05	0.000466807
ENSMUSG00000019876	Pkib	0.0175017	0.0285007	0.15007	0.137234	2.51213	3.23757	4.65112e-05	0.00046793
ENSMUSG00000075706	Gpx4	15.4978	14.7826	26.8642	27.5815	0.728134	7.60539	4.70896e-05	0.000473419
ENSMUSG00000004460	Dnajb11	1.775	1.72388	3.72198	3.86206	0.996798	5.90666	4.78658e-05	0.000480888
ENSMUSG00000021660	Btf3	16.3844	15.208	28.994	29.1179	0.761564	7.30471	4.79769e-05	0.000481176
ENSMUSG00000048126	Col6a3	0.113182	0.0183928	0	0	-7.84551	1.48215	4.79324e-05	0.000481176
ENSMUSG00000063785	Utp14a	0.774311	0.411351	1.60424	1.98784	1.48234	4.92633	4.80277e-05	0.000481176
ENSMUSG00000085328	Gm17131	7.44927	4.0436	17.8207	13.8456	1.35394	5.36619	4.80074e-05	0.000481176
ENSMUSG00000098108	Gm27008	0.0194576	0.0254987	0.158227	0.0849477	2.31919	3.56969	4.82591e-05	0.000483159
ENSMUSG00000086226	Gm12660	0	0	5.46973	2.66038	7.74542	1.63835	4.85342e-05	0.000485577
ENSMUSG00000055137	Sugct	0.0128378	0.00857677	0.044635	0.0303945	1.69998	4.34614	4.86521e-05	0.00048642
ENSMUSG00000081769	Gm12216	0	0.0094644	0.0946631	0.137922	4.40429	2.30786	4.89832e-05	0.000489392
ENSMUSG00000036402	Gng12	0.538816	0.333168	0.89952	1.03496	1.03486	6.43825	4.90565e-05	0.000489785
ENSMUSG00000048677	Tpcn2	1.32882	0.669808	2.67678	2.51945	1.26833	5.74044	4.9207e-05	0.000490948
ENSMUSG00000030122	Ptms	11.6968	14.582	32.0535	24.742	0.994139	6.45862	4.92815e-05	0.000491352
ENSMUSG00000032381	Fam96a	0.464154	0.775235	2.22622	2.36857	1.76275	4.18199	4.94164e-05	0.000492358
ENSMUSG00000097876	Gm16892	10.5195	9.24549	4.07877	5.83039	-1.12515	5.72642	4.95106e-05	0.000492957
ENSMUSG00000039934	Gsap	1.09371	0.83054	1.80228	1.87365	0.818219	7.1915	5.00848e-05	0.00049833
ENSMUSG00000020456	Ogdh	2.6442	2.8044	1.79969	1.62724	-0.785767	7.19058	5.02715e-05	0.000499499
ENSMUSG00000033386	Frrs1	0.785728	1.43419	2.83029	3.05491	1.27929	5.68343	5.02653e-05	0.000499499
ENSMUSG00000097412	1810014B01Rik	19.3209	21.5711	40.99	34.086	0.75809	8.04734	5.05416e-05	0.000501838
ENSMUSG00000056755	Grm7	0	0.00181717	0.0200822	0.00825385	3.80692	2.90391	5.11835e-05	0.000507862
ENSMUSG00000027108	Ola1	0.0340735	0.0493219	0.14764	0.220527	2.00763	3.84546	5.22917e-05	0.000518503
ENSMUSG00000019804	Snx3	1.88268	2.42471	4.51024	4.22674	0.899425	6.75401	5.25668e-05	0.000520872
ENSMUSG00000087174	5530601H04Rik	0.39404	0.885656	0.206295	0.128914	-2.03455	4.15668	5.26677e-05	0.000521515
ENSMUSG00000043760	Pkhd1	0	0.000854053	0.0206215	0.00806151	4.83567	2.24178	5.27462e-05	0.000521935
ENSMUSG00000026028	Trak2	1.43285	1.45557	0.59175	0.934844	-1.05014	6.35506	5.27872e-05	0.000521982
ENSMUSG00000022748	Cmss1	0.497676	0.454752	0.737574	1.46009	1.08565	7.88555	5.34606e-05	0.000527919
ENSMUSG00000070780	Rbm47	0.00457464	0.0198656	0.111767	0.0835083	2.86044	3.16867	5.34534e-05	0.000527919
ENSMUSG00000063576	Klhdc3	8.94233	11.9985	5.13319	5.36471	-1.11957	5.67857	5.40423e-05	0.000533298
ENSMUSG00000086683	Gm12867	2.69013	1.68491	19.117	16.4063	2.892	2.90151	5.42662e-05	0.000535142
ENSMUSG00000073795	6430531B16Rik	3.66282	4.78291	1.68618	0.957821	-1.76459	4.21268	5.43327e-05	0.000535385
ENSMUSG00000079487	Med12	4.15641	5.04322	2.42192	2.80976	-0.939409	6.4252	5.43649e-05	0.000535385
ENSMUSG00000048271	Rbm33	1.97781	1.58374	1.16102	1.04984	-0.801017	7.21922	5.51941e-05	0.000543181
ENSMUSG00000053541	Gm4759	2.23534	3.0711	0.44043	0.78978	-2.26566	3.49429	5.52355e-05	0.000543218
ENSMUSG00000063626	Unc5d	0.00333552	0	0.0268377	0.0174363	3.60181	2.86037	5.54249e-05	0.00054471
ENSMUSG00000066842	Hmcn1	0.000554055	0.00277617	0.0247302	0.022067	3.64873	2.54378	5.59947e-05	0.000549935
ENSMUSG00000028104	Polr3gl	0.629443	0.616112	2.07017	1.83649	1.53191	4.40158	5.60643e-05	0.000550245
ENSMUSG00000103593	Gm37352	15.8728	11.6283	4.01173	5.88587	-1.60738	4.38779	5.61199e-05	0.000550417
ENSMUSG00000022204	Ngdn	1.23747	1.21254	3.42389	4.27147	1.52588	4.46344	5.62081e-05	0.000550908
ENSMUSG00000066151	Fkbp15	1.66946	1.54188	0.991192	0.829173	-0.930235	6.26499	5.69304e-05	0.000557609
ENSMUSG00000042589	Cux2	0	0	0.0362766	0.0161197	7.72875	1.62887	5.77069e-05	0.000564831
ENSMUSG00000015846	Rxra	4.04547	4.25595	2.16782	3.0252	-0.7998	8.2057	5.77765e-05	0.00056513
ENSMUSG00000032198	Dock6	0.0500694	0.0547373	0.256633	0.362577	2.42687	3.28329	5.80866e-05	0.000567779
ENSMUSG00000016496	Cd274	5.41323	6.97799	13.8798	10.6648	0.866464	7.56155	5.825e-05	0.000568991
ENSMUSG00000028159	Dapp1	3.6139	3.46063	6.67421	5.90794	0.713965	7.94357	5.85179e-05	0.000571221
ENSMUSG00000029705	Cux1	0.325204	0.297427	0.591507	0.5635	0.774732	7.13689	5.88495e-05	0.000574071
ENSMUSG00000097625	Gm26561	3.04364	3.23633	5.49172	5.85258	0.733542	11.1333	5.89674e-05	0.000574833
ENSMUSG00000032383	Ppib	11.7139	9.44289	23.612	19.0591	0.899412	6.67544	5.94072e-05	0.00057873
ENSMUSG00000034751	Mast4	0.00555219	0.00198714	0.0329808	0.0197441	2.69282	3.24404	6.02941e-05	0.000586974
ENSMUSG00000055024	Ep300	3.16319	3.66835	1.68122	2.4014	-0.86876	7.52751	6.03949e-05	0.000587559
ENSMUSG00000030528	Blm	0.0536334	0.0925651	0.348589	0.261082	1.93845	3.94509	6.05234e-05	0.000588244
ENSMUSG00000050335	Lgals3	25.7553	22.2102	15.9883	16.4121	-0.682688	8.54347	6.05467e-05	0.000588244
ENSMUSG00000024174	Pot1b	1.17397	1.4765	0.777394	0.584464	-1.07263	5.95451	6.12049e-05	0.000594238
ENSMUSG00000028519	Dab1	0.00190917	0.00148807	0.0178405	0.00802632	2.8119	3.12323	6.15833e-05	0.000597511
ENSMUSG00000070808	Gltscr1	2.65521	3.1693	1.53359	1.66712	-0.987048	6.01889	6.17469e-05	0.000598696
ENSMUSG00000021396	Nxnl2	4.81742	3.39086	0.404183	1.19918	-2.53308	3.40428	6.18699e-05	0.000599486
ENSMUSG00000045128	Rpl18a	75.6068	74.4491	48.1335	49.8679	-0.733573	7.41512	6.21733e-05	0.000602022
ENSMUSG00000102644	Thap6	3.207	3.1891	1.3677	1.10535	-1.47552	4.46535	6.23062e-05	0.000602905
ENSMUSG00000029723	Tsc22d4	7.81785	7.01312	3.43124	5.14767	-0.914421	7.07333	6.32073e-05	0.000611215
ENSMUSG00000066551	Hmgb1	11.8814	13.3467	23.581	24.7076	0.815845	6.95668	6.37218e-05	0.000615779
ENSMUSG00000037204	Atg101	3.16701	4.47209	0.760905	1.50504	-1.9097	4.08662	6.41131e-05	0.000618669
ENSMUSG00000060445	Sycp2	0	0.0958669	0.695774	0.342909	3.29212	4.16404	6.40833e-05	0.000618669
ENSMUSG00000085819	Ube4bos1	1.96292	1.43062	0.63849	0.628718	-1.53255	4.38028	6.41494e-05	0.000618669
ENSMUSG00000041697	Cox6a1	16.0119	18.3383	42.418	30.8899	0.97775	6.47953	6.43887e-05	0.000620546
ENSMUSG00000097443	Gm17529	1.95263	1.53976	0.533912	0.685267	-1.64597	4.1769	6.44299e-05	0.000620546
ENSMUSG00000038412	Higd1a	1.18856	0.912324	2.95852	3.85253	1.57307	4.39704	6.45446e-05	0.000621236
ENSMUSG00000045482	Trrap	1.67174	1.38564	0.871095	0.985255	-0.838792	6.8327	6.5294e-05	0.000628031
ENSMUSG00000020354	Sgcd	0.00262189	0.00131374	0.0198127	0.00891967	2.75574	3.23024	6.53541e-05	0.000628191
ENSMUSG00000028843	Sh3bgrl3	268.938	242.541	495.382	412.066	0.711061	8.92514	6.58329e-05	0.000632372
ENSMUSG00000029607	Ankrd61	2.20014	1.99811	0.533009	0.273836	-2.43668	3.18741	6.69343e-05	0.000642098
ENSMUSG00000053898	Ech1	2.61466	1.12295	5.69566	6.39025	1.58018	4.7919	6.69114e-05	0.000642098
ENSMUSG00000024587	Nars	8.38088	9.78669	3.99745	6.14961	-0.96912	6.92378	6.72032e-05	0.000644249
ENSMUSG00000033676	Gabrb3	0	0	0.0197718	0.0199529	7.63026	1.5024	6.81824e-05	0.000653204
ENSMUSG00000028191	Bcl10	17.0397	18.815	12.0599	10.4151	-0.790282	7.19314	6.83932e-05	0.000654789
ENSMUSG00000022744	Cldnd1	11.1055	13.2417	5.71307	7.23442	-1.03954	5.91222	6.86906e-05	0.000656332
ENSMUSG00000024393	Prrc2a	21.4877	22.9246	14.0803	15.686	-0.698159	8.21168	6.86519e-05	0.000656332
ENSMUSG00000078591	Hs3st4	0	0	0.0215657	0.00457028	7.8486	1.75732	6.8617e-05	0.000656332
ENSMUSG00000044791	Setd2	2.12562	1.51557	1.05868	1.11351	-0.860126	6.98233	6.88878e-05	0.000657781
ENSMUSG00000031246	Sh3bgrl	0.267841	0.177385	0.524163	0.602954	1.22267	5.3237	6.93042e-05	0.00066132
ENSMUSG00000068794	Col28a1	0	0	0.0213051	0.0280666	7.64841	1.50138	6.95266e-05	0.000663004
ENSMUSG00000024981	Acsl5	1.23627	1.30527	2.86536	2.34652	0.920191	6.37988	7.02222e-05	0.000669196
ENSMUSG00000029212	Gabrb1	0	0.000545678	0.0230254	0.00813272	5.48871	2.03083	7.0621e-05	0.000672239
ENSMUSG00000042444	Fam63b	1.52705	1.42334	0.636466	0.931914	-1.04053	6.06112	7.06811e-05	0.000672239
ENSMUSG00000044966	Fbxo48	0	0	2.31083	0.699599	7.75872	1.67029	7.06574e-05	0.000672239
ENSMUSG00000036751	Cox6b1	4.05806	3.07609	7.05214	9.92027	1.12891	5.77672	7.14868e-05	0.000679454
ENSMUSG00000030276	Ttll3	4.90244	3.76024	2.25908	2.69415	-0.926114	6.44853	7.16887e-05	0.000680925
ENSMUSG00000022261	Sdc2	0	0	0.0245979	0.06881	7.78484	1.57345	7.23408e-05	0.000686667
ENSMUSG00000024556	Me2	1.69509	1.73562	0.897829	1.01164	-0.968116	5.94405	7.24579e-05	0.000687327
ENSMUSG00000024953	Prdx5	38.858	34.7308	81.9431	59.187	0.825647	7.50246	7.25783e-05	0.000688017
ENSMUSG00000026674	Ddr2	0	0	0.0421293	0.0257545	7.62898	1.53007	7.28463e-05	0.000690105
ENSMUSG00000100969	1700030N03Rik	2.09623	3.65037	1.64942	1.53435	-0.97761	8.22792	7.29476e-05	0.000690612
ENSMUSG00000038250	Usp38	3.95435	3.03158	2.08441	2.02434	-0.879622	6.58476	7.33439e-05	0.000693648
ENSMUSG00000074896	Ifit3	0	0	0.927416	0.868439	7.61248	1.49204	7.33643e-05	0.000693648
ENSMUSG00000035448	Ccr3	106.785	113.363	65.6841	79.2739	-0.723175	9.8074	7.40787e-05	0.000699945
ENSMUSG00000019996	Map7	0	0	0.0396051	0.0303586	7.61201	1.50341	7.42293e-05	0.000700909
ENSMUSG00000062075	Lmnb2	0.168104	0	1.05309	0.753218	3.30815	3.1369	7.48769e-05	0.000706563
ENSMUSG00000024085	Man2a1	0.830499	0.951603	0.581308	0.488152	-0.85241	6.8031	7.52495e-05	0.000709615
ENSMUSG00000060002	Chpt1	1.55355	1.30981	2.50228	3.22344	0.879565	6.7704	7.54995e-05	0.000711508
ENSMUSG00000025450	Gm9752	7.50631	8.89731	2.50287	3.05392	-1.69148	4.06911	7.62536e-05	0.000718146
ENSMUSG00000086290	Snhg12	0	0	2.43753	1.51933	7.61146	1.51453	7.80839e-05	0.000734905
ENSMUSG00000038497	Tmco3	1.84642	1.43916	0.816116	0.837535	-1.10612	5.45619	7.82372e-05	0.000735867
ENSMUSG00000052997	Uba2	0.90013	0.595846	1.70331	2.17077	1.25348	5.26916	7.85236e-05	0.000738081
ENSMUSG00000085028	Slc2a4rg-ps	3.5773	4.44529	0.806767	0.783627	-2.44275	3.07338	7.86975e-05	0.000739235
ENSMUSG00000045538	Ddx28	15.8322	17.2409	7.04188	7.56681	-1.30078	4.78928	7.89194e-05	0.000740837
ENSMUSG00000026116	Tmem131	0.60997	0.676028	0.408779	0.293475	-0.982837	6.25944	7.92252e-05	0.000743225
ENSMUSG00000026798	Coq4	1.85183	1.64957	3.83474	5.64546	1.31111	5.07522	7.96079e-05	0.000746331
ENSMUSG00000027665	Pik3ca	1.50027	1.35819	0.594009	0.936582	-1.0299	6.30181	7.97025e-05	0.000746733
ENSMUSG00000074656	Eif2s2	1.20894	1.10036	2.45443	3.13637	1.1524	5.4016	7.97644e-05	0.000746828
ENSMUSG00000026924	Sec16a	3.3558	3.62369	1.96538	2.27188	-0.843338	6.66894	7.98935e-05	0.000747552
ENSMUSG00000029311	Hsd17b11	4.20955	4.69467	8.61591	7.54022	0.741024	7.64271	7.99917e-05	0.000747987
ENSMUSG00000043659	Npsr1	0	0	0.0174628	0.0261231	7.63143	1.47918	8.07564e-05	0.000754649
ENSMUSG00000020520	Galnt10	0.53943	0.511949	0.301609	0.28278	-0.962142	5.88452	8.15496e-05	0.000761295
ENSMUSG00000097906	Gm9625	57.9998	38.5817	13.7428	24.8926	-1.45607	5.04239	8.1573e-05	0.000761295
ENSMUSG00000046908	Ltb4r1	46.1852	48.1725	30.9553	24.495	-0.879344	6.58921	8.17689e-05	0.000762631
ENSMUSG00000031570	Plpp5	6.52887	5.601	2.64924	1.77296	-1.54848	4.36324	8.18425e-05	0.000762825
ENSMUSG00000040225	Prrc2c	3.49754	3.36108	2.14929	2.40679	-0.710157	7.65344	8.20153e-05	0.000763942
ENSMUSG00000036450	Hif1an	2.57867	2.83366	1.15308	1.20411	-1.31971	4.74185	8.2858e-05	0.000771295
ENSMUSG00000022883	Robo1	0	0.00312389	0.0325145	0.0198648	3.89674	2.54014	8.38966e-05	0.00078046
ENSMUSG00000042249	Adrbk2	0.236392	0.287007	0.103591	0.0882663	-1.5573	4.27761	8.3991e-05	0.000780835
ENSMUSG00000031955	Bcar1	0	0	0.19836	0.0854994	7.64493	1.56102	8.45801e-05	0.000785807
ENSMUSG00000036167	Pphln1	0.408275	0.342658	0.734928	0.957867	1.05084	5.82574	8.52619e-05	0.000791631
ENSMUSG00000054556	Gm4876	4.15482	2.90493	8.13921	5.76596	0.865626	9.11063	8.57643e-05	0.000795785
ENSMUSG00000022863	Btg3	0.495873	0.0552142	1.54027	1.82411	2.5019	4.08806	8.80512e-05	0.000816479
ENSMUSG00000022365	Derl1	5.1569	4.73983	8.13027	10.5289	0.794247	7.34031	8.81777e-05	0.000817128
ENSMUSG00000033400	Agl	0.875591	1.40042	2.04378	3.4385	1.13964	7.02974	8.92417e-05	0.000826459
ENSMUSG00000002015	Bcap31	1.17791	1.53932	3.19344	2.74986	1.00978	6.01325	8.93764e-05	0.000827176
ENSMUSG00000086360	Gm16214	4.36014	5.47218	1.83396	2.77024	-1.23041	5.40653	8.94541e-05	0.000827365
ENSMUSG00000016253	Nelfcd	0.734675	1.24751	2.59845	3.94208	1.58899	4.63739	8.97001e-05	0.000828579
ENSMUSG00000036815	Dpp10	0.0128592	0.00594764	0.0619671	0.0242948	2.09498	4.26794	8.96807e-05	0.000828579
ENSMUSG00000001441	Npepps	4.28042	2.67735	7.31411	6.1976	0.846251	8.56216	9.10089e-05	0.000840131
ENSMUSG00000043336	Filip1l	0.906021	0.862279	1.32192	2.64913	1.04656	8.28202	9.12412e-05	0.000841738
ENSMUSG00000050010	Shisa3	3.74807	3.17584	1.88269	1.53223	-1.12665	5.36862	9.14883e-05	0.000843479
ENSMUSG00000022855	Senp2	5.29873	4.87101	3.47073	3.20263	-0.723299	7.40361	9.19149e-05	0.000846871
ENSMUSG00000035202	Lars2	6.03576	4.39648	8.15014	14.5403	1.00576	9.60869	9.22387e-05	0.000849313
ENSMUSG00000038831	Ralgps1	0.314896	0.267326	0.170568	0.136801	-1.02923	5.75164	9.24739e-05	0.000850937
ENSMUSG00000053317	Sec61b	1.77984	2.20167	5.16119	5.3166	1.27351	4.95481	9.32622e-05	0.000857644
ENSMUSG00000040594	Ranbp17	0.00158137	0.000792367	0.0401217	0.0141712	4.33366	2.28583	9.45243e-05	0.000868698
ENSMUSG00000051504	Siglech	0	0	0.38616	0.464477	7.57721	1.44724	9.4974e-05	0.000872276
ENSMUSG00000003068	Stk11	34.7053	33.9108	25.488	18.3565	-0.761564	8.72388	9.51785e-05	0.000873598
ENSMUSG00000057716	Tmem178b	0	0	0.0167433	0.00747011	7.6102	1.5308	9.53416e-05	0.00087454
ENSMUSG00000021311	Mtr	0.917342	0.738777	0.449813	0.398576	-1.07509	5.51218	9.63178e-05	0.000882933
ENSMUSG00000031586	Rbpms	0.202713	0.121887	0.05486	0.0129179	-2.30437	3.90557	9.65165e-05	0.000884194
ENSMUSG00000020716	Nf1	4.49234	4.41684	2.97592	3.11207	-0.667859	9.83775	9.69199e-05	0.000886863
ENSMUSG00000028759	Hp1bp3	5.26479	5.72268	3.71438	3.09842	-0.804731	7.0003	9.69306e-05	0.000886863
ENSMUSG00000005371	Fbxo11	3.27814	2.69688	5.87599	4.80986	0.724361	8.26212	9.76331e-05	0.000892725
ENSMUSG00000047139	Cd24a	388.448	385.892	648.25	735.992	0.719361	11.4093	9.78205e-05	0.000893872
ENSMUSG00000059854	Hydin	0.0048685	0	0.0477091	0.0214679	3.6997	2.78157	9.81005e-05	0.000895864
ENSMUSG00000028018	Gstcd	0.0151544	0.00650856	0.120026	0.0840692	3.10664	2.7379	9.85692e-05	0.000899576
ENSMUSG00000004665	Cnn2	114.985	122.204	73.7329	85.4077	-0.696011	9.54741	9.93354e-05	0.000905956
ENSMUSG00000024965	Fermt3	23.407	22.3487	14.8038	16.5962	-0.662284	8.64099	9.93936e-05	0.000905956
ENSMUSG00000036526	Card11	0.419127	0.247511	0.683957	0.84397	1.08119	6.11443	9.95061e-05	0.000906028
ENSMUSG00000048154	Kmt2d	7.46997	7.80054	4.56233	5.55587	-0.715774	7.98636	9.9527e-05	0.000906028
ENSMUSG00000036390	Gadd45a	183.863	206.741	361.931	325.185	0.695089	9.30054	9.959e-05	0.000906031
ENSMUSG00000052087	Rgs14	10.2326	10.7342	6.63775	6.73943	-0.767685	7.02251	9.97472e-05	0.00090689
ENSMUSG00000028484	Psip1	3.32759	2.98488	1.74202	1.97717	-0.884086	6.29059	0.000100063	0.000909192
ENSMUSG00000042350	Arel1	1.49804	1.48762	0.767632	0.914791	-0.951813	5.96724	0.000100128	0.000909208
ENSMUSG00000046709	Mapk10	0	0	0.0129409	0.0172385	7.57752	1.44106	0.000100446	0.00091152
ENSMUSG00000024143	Rhoq	0.225917	0.219929	0.837031	0.649132	1.6223	4.17556	0.000101156	0.000917393
ENSMUSG00000017466	Timp2	1.31881	1.27786	2.52778	2.40889	0.809491	6.67545	0.000101552	0.000920405
ENSMUSG00000045038	Prkce	0.0725792	0.0453975	0.147846	0.132895	1.1391	5.60102	0.000101817	0.000922229
ENSMUSG00000061864	NA	0	0.000988391	0.0252554	0.00736544	4.81224	2.23194	0.00010242	0.000926527
ENSMUSG00000074968	Ano3	0	0	0.021242	0.00964648	7.59249	1.51541	0.000102394	0.000926527
ENSMUSG00000039539	Sgcz	0.00104787	0.00231022	0.0181179	0.00772094	2.81845	3.13901	0.000102535	0.000926989
ENSMUSG00000060534	Dcc	0	0.0013142	0.0151985	0.005876	3.84295	2.73901	0.000102869	0.000929426
ENSMUSG00000099930	Gm2396	0.126844	0.036904	0.353735	0.435936	2.15374	3.8126	0.000103401	0.000933646
ENSMUSG00000097168	C230088H06Rik	0.0196453	0.022211	0.0833082	0.052664	1.58733	4.41019	0.000104477	0.000942772
ENSMUSG00000020644	Id2	33.0207	40.2937	64.7009	79.6562	0.853524	6.95052	0.000104751	0.000944658
ENSMUSG00000032017	Grik4	0	0	0.0165752	0.00557567	7.64358	1.57118	0.000105308	0.000949089
ENSMUSG00000051391	Ywhag	4.58222	5.35881	2.2642	3.37429	-0.947337	6.69557	0.000106943	0.000963224
ENSMUSG00000020610	Amz2	2.3459	2.47556	4.45056	4.95479	0.8428	6.56762	0.000107116	0.00096418
ENSMUSG00000030835	Nomo1	0.571882	1.04673	1.85865	2.06123	1.14845	6.11731	0.000107548	0.000967463
ENSMUSG00000028351	Brinp1	0	0	0.0162838	0.0332767	7.63296	1.46107	0.000107767	0.000968831
ENSMUSG00000024621	Csf1r	12.8277	16.0777	9.54692	9.52577	-0.721462	8.33322	0.000108165	0.000971805
ENSMUSG00000022895	Ets2	82.8834	85.7452	60.8248	51.1475	-0.709148	10.3925	0.00010962	0.000983846
ENSMUSG00000074342	I830077J02Rik	10.3268	8.08825	3.80869	5.40441	-1.12643	5.57296	0.000109642	0.000983846
ENSMUSG00000051951	Xkr4	0.00410224	0.00051387	0.0185512	0.0336981	3.35807	2.78152	0.000110169	0.000987965
ENSMUSG00000032959	Pebp1	0.479898	1.10611	3.58507	4.25275	2.16972	3.58015	0.00011028	0.000988343
ENSMUSG00000079144	A130010J15Rik	2.78097	3.71585	1.45562	0.607244	-1.73883	4.43863	0.0001108	0.000992395
ENSMUSG00000052372	Il1rapl1	0.00121565	0.000870167	0.0109337	0.00639798	2.92995	2.83649	0.000110987	0.000993452
ENSMUSG00000018593	Sparc	0.886641	0.149647	0.0570058	0	-4.06965	2.86801	0.00011154	0.000997786
ENSMUSG00000023307	March5	1.17763	1.49157	3.43508	3.27345	1.20879	5.09534	0.000111874	0.00100015
ENSMUSG00000017550	Atad5	0.015438	0	0.239363	0.112726	4.33129	2.26909	0.000112623	0.00100623
ENSMUSG00000025255	Zfhx4	0	0	0.0267174	0.0180703	7.53902	1.45035	0.000113482	0.00101327
ENSMUSG00000032369	Plscr1	0.137766	0.0955796	0.702054	0.612011	2.37155	3.18021	0.000114299	0.00101994
ENSMUSG00000043873	Chil5	1.19404	0.628206	0.0701264	0	-4.45394	2.02022	0.000114498	0.00102108
ENSMUSG00000021125	Arg2	25.9935	22.44	16.6646	16.6244	-0.657351	9.03828	0.000114707	0.00102232
ENSMUSG00000087231	E230016M11Rik	4.24867	4.33373	8.04336	6.98236	0.690553	8.01044	0.000115352	0.00102743
ENSMUSG00000026781	Acbd5	0.989142	1.10999	0.392125	0.589911	-1.23174	5.18927	0.000116652	0.00103837
ENSMUSG00000020733	Slc9a3r1	23.3249	23.6293	14.9201	17.2287	-0.666867	8.47637	0.000117154	0.00104203
ENSMUSG00000027227	Sord	2.3569	1.90048	0.993698	1.2511	-1.04718	5.65996	0.000117247	0.00104203
ENSMUSG00000029761	Cald1	0	0	0.0158461	0.0389548	7.65149	1.46576	0.000117279	0.00104203
ENSMUSG00000047675	Rps8	33.6837	28.0139	53.1401	68.16	0.855351	6.77543	0.00011778	0.00104519
ENSMUSG00000072844	G530011O06Rik	0	0	1.01319	1.28831	7.54056	1.4131	0.00011771	0.00104519
ENSMUSG00000028211	Trp53inp1	2.6337	2.79926	1.34367	1.37742	-1.1171	5.22404	0.000118213	0.00104839
ENSMUSG00000028719	Cmpk1	1.07799	1.65472	2.78164	3.62898	1.10213	5.98461	0.000118406	0.00104946
ENSMUSG00000067851	Arfgef1	2.88708	2.50327	1.56171	1.95978	-0.734351	7.74119	0.00011882	0.00105248
ENSMUSG00000018008	Cyth4	4.45509	4.36876	7.50134	8.49116	0.737809	7.26362	0.000119331	0.0010563
ENSMUSG00000032691	Nlrp3	3.50756	2.74228	1.90867	1.43258	-1.00893	5.95117	0.000119398	0.0010563
ENSMUSG00000042548	Asxl1	6.70729	6.27729	4.44739	4.55314	-0.64658	8.33323	0.000119939	0.00106044
ENSMUSG00000029501	Ankle2	1.76865	1.89368	0.726019	1.01029	-1.20943	5.14468	0.000120239	0.00106207
ENSMUSG00000074743	Thbd	3.71943	3.34176	0.723122	0.766233	-2.3569	3.05889	0.000120271	0.00106207
ENSMUSG00000035455	Fignl1	0.0554405	0	0.59911	0.309134	3.88821	2.51405	0.000120769	0.00106388
ENSMUSG00000035545	Leng8	51.1161	49.1406	37.4552	25.1281	-0.794947	8.84009	0.000120723	0.00106388
ENSMUSG00000039031	Arhgap18	1.61836	1.57547	1.15686	0.968287	-0.702787	7.79445	0.000120679	0.00106388
ENSMUSG00000048796	Cyb561d1	7.388	6.71097	3.36969	3.1404	-1.22733	4.86521	0.00012077	0.00106388
ENSMUSG00000020116	Pno1	0	0	0.37521	0.738361	7.59724	1.43306	0.000122368	0.00107661
ENSMUSG00000022285	Ywhaz	63.1363	60.2519	40.6041	43.6497	-0.668552	10.2819	0.00012235	0.00107661
ENSMUSG00000047507	Baiap3	0	0	0.564718	0.138756	7.67568	1.60989	0.000122438	0.00107661
ENSMUSG00000021700	Rab3c	0	0.00105857	0.0253114	0.0283981	5.302	1.82161	0.000122517	0.00107665
ENSMUSG00000024653	Scgb1a1	0	0	1.32336	0.714876	7.53834	1.46222	0.00012356	0.00108472
ENSMUSG00000042303	Sgsm3	0	0	0.165703	0.0895123	7.53834	1.46222	0.000123586	0.00108472
ENSMUSG00000034820	Cpsf7	7.01641	7.85042	4.99727	4.49194	-0.765155	7.11597	0.000123722	0.00108525
ENSMUSG00000053012	Krcc1	1.47199	1.74496	3.82067	3.96802	1.15374	5.19043	0.000123887	0.00108604
ENSMUSG00000020349	Ppp2ca	8.34448	9.14337	4.94217	6.37242	-0.75189	7.72744	0.00012417	0.00108786
ENSMUSG00000037012	Hk1	1.04698	1.31635	0.637365	0.772762	-0.871039	6.73265	0.000124433	0.0010895
ENSMUSG00000052331	Ankrd44	2.11864	1.75539	1.1439	1.42356	-0.711165	8.83444	0.000125688	0.00109982
ENSMUSG00000057406	Whsc1	0.126713	0.210605	0.486445	0.507753	1.43323	4.68741	0.00012679	0.0011088
ENSMUSG00000003477	Inmt	3.83685	0.54155	0.152342	0	-4.63022	2.39698	0.000126901	0.00110909
ENSMUSG00000029390	Tmed2	11.8255	11.3874	21.1384	20.2787	0.717814	7.29734	0.000127686	0.00111529
ENSMUSG00000030474	Siglece	4.20148	5.47354	10.4747	10.0141	0.961348	6.09104	0.000127957	0.00111698
ENSMUSG00000050272	Dscam	0.00165032	0	0.0286894	0.00657293	4.26399	2.57934	0.000128101	0.00111755
ENSMUSG00000020340	Cyfip2	2.66414	2.901	1.79369	1.98952	-0.677934	8.13441	0.000128227	0.00111798
ENSMUSG00000086134	Gm16159	0.771922	0.0322318	2.56899	3.71494	2.85401	3.7283	0.000130328	0.00113562
ENSMUSG00000026630	Batf3	1.26914	0.689812	3.3251	2.7844	1.53066	4.49001	0.000130711	0.00113827
ENSMUSG00000045193	Cirbp	3.68548	6.6128	13.8033	11.4633	1.17125	5.91012	0.000132184	0.0011504
ENSMUSG00000000561	Wdr77	2.54532	2.12403	0.533486	1.31901	-1.47329	5.39214	0.000132465	0.00115215
ENSMUSG00000037262	Kin	2.99072	3.23214	1.51537	1.30404	-1.25291	4.82359	0.000132971	0.00115586
ENSMUSG00000032737	Inppl1	2.3187	2.81934	1.21289	1.13898	-1.24416	4.89048	0.000133589	0.00116053
ENSMUSG00000055409	Nell1	0.00107256	0.00214968	0.0234328	0.00694169	3.10968	3.00775	0.000133927	0.00116277
ENSMUSG00000068036	Mllt4	0.0327925	0.0394347	0.130962	0.156728	1.86522	3.73461	0.00013416	0.00116409
ENSMUSG00000030365	Clec2i	1.03804	0.972405	0.16964	0.134815	-2.80131	2.69287	0.000134393	0.00116541
ENSMUSG00000042500	Ago4	1.49993	1.67194	0.837502	0.914489	-0.979051	5.78276	0.000134969	0.00116971
ENSMUSG00000024369	Nelfe	7.42349	9.83905	4.40671	4.01373	-1.15316	5.29662	0.000135239	0.00117134
ENSMUSG00000019362	D8Ertd738e	35.152	31.0186	22.1166	16.9947	-0.868108	6.55558	0.000137242	0.00118798
ENSMUSG00000037685	Atp8a1	0.650775	0.463294	0.346366	0.315178	-0.863274	6.68647	0.000137492	0.00118943
ENSMUSG00000074579	Lekr1	0	0.00145064	0.0510093	0.0230615	5.32558	1.88456	0.00013902	0.00120193
ENSMUSG00000050627	Gpd1l	0.999181	1.31206	2.21778	2.9092	1.02279	5.99949	0.000140213	0.00121152
ENSMUSG00000001525	Tubb5	6.04221	7.85522	15.0128	16.477	1.05621	5.6304	0.000143207	0.00123665
ENSMUSG00000021615	Xrcc4	0.102132	0.100833	0.281518	0.186815	1.0945	5.72046	0.000144356	0.00124583
ENSMUSG00000052920	Prkg1	0.01276	0.0181818	0.0387815	0.040895	1.24019	5.04781	0.000145837	0.00125785
ENSMUSG00000003037	Rab8a	9.61095	9.17828	6.53629	6.08313	-0.690537	7.49293	0.000146052	0.00125896
ENSMUSG00000062007	Hsh2d	3.14033	3.33709	1.14868	1.67884	-1.33195	4.7551	0.00014646	0.00126172
ENSMUSG00000079597	Gm5483	0	0	1.03545	1.15814	7.48318	1.37362	0.000146587	0.00126207
ENSMUSG00000025920	Stau2	0.0311299	0.0361218	0.0839077	0.135405	1.57348	4.38499	0.00014743	0.00126857
ENSMUSG00000021500	Ddx46	2.40143	3.41574	1.65968	1.74835	-0.895597	6.75975	0.000148054	0.00127317
ENSMUSG00000021223	Papln	0.041523	0	0.448713	0.223261	3.87117	2.50065	0.000148761	0.00127849
ENSMUSG00000022185	Acin1	6.62851	5.19438	3.9537	3.92392	-0.700685	7.79748	0.000148992	0.00127972
ENSMUSG00000027597	Ahcy	0	0	0.450529	0.140869	7.57256	1.51627	0.000150776	0.00129428
ENSMUSG00000033916	Chmp2a	19.2929	14.932	36.8249	32.9314	0.913708	6.16094	0.000151438	0.00129918
ENSMUSG00000002699	Lcp2	15.3375	15.0801	9.27287	11.3791	-0.678374	9.19133	0.000153103	0.00131141
ENSMUSG00000029580	Actb	4024.56	4944.01	2666.26	2931.71	-0.801674	13.7112	0.000153078	0.00131141
ENSMUSG00000053693	Mast1	0.18757	0.0657893	0.643337	0.709707	2.29765	3.39011	0.000153135	0.00131141
ENSMUSG00000026031	Cflar	1.08346	0.999913	1.88468	2.34829	0.900907	6.2143	0.000154634	0.00132267
ENSMUSG00000039826	Trub2	1.26031	1.25422	2.44671	3.01523	0.995999	5.75669	0.000154593	0.00132267
ENSMUSG00000035399	Oser1	1.15099	0.849238	2.41273	2.56917	1.19907	5.03852	0.000154779	0.00132313
ENSMUSG00000039601	Rcan2	0	0	0.0193513	0.0160039	7.46303	1.37602	0.000155102	0.00132511
ENSMUSG00000052581	Lrrtm4	0.00362076	0.00332609	0.023533	0.0147213	2.34412	3.22486	0.000155923	0.00133133
ENSMUSG00000027748	Trpc4	0	0	0.0241734	0.0278101	7.46371	1.35571	0.000157806	0.00134661
ENSMUSG00000090386	Mir99ahg	0.00367236	0.00368017	0.0332761	0.0203724	2.74258	2.88682	0.000158851	0.00135473
ENSMUSG00000057948	Unc13d	20.5691	18.3812	12.9445	13.8586	-0.657178	8.03973	0.000160399	0.00136713
ENSMUSG00000019256	Ahr	12.1162	13.1231	8.13804	9.23573	-0.65972	8.63914	0.000160629	0.00136828
ENSMUSG00000042677	Zc3h12a	55.2636	55.2288	41.6753	27.8918	-0.782968	8.74369	0.000161139	0.00137181
ENSMUSG00000036632	Alg5	0.0306305	0.0306956	0.402961	0.625228	3.88024	2.2024	0.000161731	0.00137605
ENSMUSG00000097188	NA	0.891157	0.568306	4.49154	4.43665	2.48635	3.00048	0.00016185	0.00137625
ENSMUSG00000024038	Ndufv3	0.830469	0.917592	2.8914	2.4171	1.48544	4.31851	0.000162222	0.0013786
ENSMUSG00000030641	Ddias	1.43092	0.702642	0.315984	0.156725	-2.23494	3.4982	0.000162401	0.00137931
ENSMUSG00000041624	Gucy1a2	0.00392476	0.00131104	0.0301189	0.0240988	3.2354	2.55231	0.000163544	0.0013882
ENSMUSG00000041870	Ankrd13a	17.1011	17.3804	11.127	12.7217	-0.651888	8.85763	0.000164354	0.00139425
ENSMUSG00000058793	Cds2	13.5869	12.8672	7.71867	10.0042	-0.697487	9.0902	0.000166293	0.00140988
ENSMUSG00000028998	Tomm7	2.79105	3.30136	6.77173	9.79506	1.31409	4.88181	0.000166441	0.00141031
ENSMUSG00000087379	Gm13849	0.267632	0.0899887	0.0504634	0.0403231	-2.06742	3.96809	0.000167303	0.00141678
ENSMUSG00000063063	Ctnna2	0.00347884	0.00239679	0.0223723	0.00974222	2.34155	3.44125	0.00016867	0.00142752
ENSMUSG00000085632	Gm12381	0	0	0.0165998	0.0125639	7.44308	1.36509	0.000169881	0.00143693
ENSMUSG00000043531	Sorcs1	0	0.00044692	0.0134103	0.00843707	5.25831	1.81373	0.000170381	0.00144031
ENSMUSG00000071714	Csf2rb2	8.63497	9.84511	15.1302	17.1031	0.681142	8.18133	0.000171818	0.00145161
ENSMUSG00000096108	Ighv11-2	0	0	6.07937	8.72762	7.46428	1.34174	0.000171991	0.00145222
ENSMUSG00000003348	Mob3a	18.3043	15.1946	6.57538	12.1696	-0.959545	7.7746	0.000173392	0.0014632
ENSMUSG00000092371	Gm20511	36.2436	30.5225	16.6697	20.544	-0.966501	5.85145	0.000173857	0.00146627
ENSMUSG00000026885	Ttll11	0.00835251	0.00418514	0.0490544	0.0498998	2.84777	2.75442	0.00017461	0.00147176
ENSMUSG00000063146	Clip2	0.511208	0.318761	1.07995	0.90114	1.14487	5.46205	0.000174931	0.00147296
ENSMUSG00000078429	Ctdsp2	12.9937	14.5519	8.88044	9.81803	-0.680465	7.95643	0.000174957	0.00147296
ENSMUSG00000073725	Lmbrd1	0.555534	0.431182	0.910987	1.18764	0.968429	6.06742	0.000175078	0.00147312
ENSMUSG00000032328	Tmem30a	5.26774	4.14913	7.75379	9.67734	0.770287	7.35122	0.000175346	0.00147452
ENSMUSG00000021822	Plau	0	0.284533	1.18394	2.61507	3.56598	2.82659	0.000177367	0.00149065
ENSMUSG00000000826	Dnajc5	5.9465	5.31007	3.73925	3.80781	-0.694023	7.36214	0.000179219	0.00150446
ENSMUSG00000035394	Cfap53	0	0	0.0568916	0.0494633	7.42332	1.34038	0.000179146	0.00150446
ENSMUSG00000044447	Dock5	0.812282	0.75342	0.461925	0.537887	-0.76827	6.88105	0.000181179	0.00152003
ENSMUSG00000042323	Pbrm1	1.19077	1.29606	0.735748	0.830659	-0.789565	6.717	0.000183696	0.00153936
ENSMUSG00000087267	4933427J07Rik	0.435872	1.638	5.88774	7.92051	2.58987	3.16636	0.000183617	0.00153936
ENSMUSG00000002279	Lmf1	0.25401	0.334633	0.0898435	0.122197	-1.60973	4.11242	0.000183889	0.00154008
ENSMUSG00000020048	Hsp90b1	20.4718	20.1244	34.2952	33.7142	0.626189	8.68633	0.000184138	0.00154103
ENSMUSG00000037295	Ldlrap1	5.00256	7.32461	3.66529	3.5827	-0.889208	6.85606	0.000184215	0.00154103
ENSMUSG00000025422	Agap2	5.97584	6.35759	3.95595	3.2001	-0.897437	6.14221	0.000185057	0.00154628
ENSMUSG00000070738	Dgkd	3.60355	3.73359	2.50364	2.60504	-0.641802	8.17315	0.000185	0.00154628
ENSMUSG00000055239	Kcmf1	1.58988	1.17869	2.50394	2.75014	0.808111	6.87029	0.000189958	0.00158632
ENSMUSG00000039167	Adgrl4	0.0957669	0.147304	0.0282528	0.00443515	-2.89594	2.96756	0.000190125	0.00158679
ENSMUSG00000047459	Dynlrb1	1.68488	1.96697	4.51309	3.89144	1.08496	5.36942	0.000190781	0.00159135
ENSMUSG00000031451	Gas6	0.122805	0.106657	0	0	-7.24887	0.941874	0.000191185	0.00159379
ENSMUSG00000052712	BC004004	0.73528	0.533335	1.33251	1.8059	1.18511	5.22323	0.00019217	0.00160109
ENSMUSG00000013160	Atp6v0d1	7.64769	5.93784	4.74777	4.32194	-0.696439	7.89235	0.000192618	0.00160389
ENSMUSG00000020407	Upp1	0	0.384019	1.67007	1.80253	3.0272	4.12951	0.000193468	0.00161004
ENSMUSG00000011960	Ccnt1	6.43626	5.6335	3.8418	4.21834	-0.701093	7.35612	0.000194483	0.0016168
ENSMUSG00000084984	Far1os	5.41872	4.16111	2.29883	3.38336	-0.875307	7.05665	0.000194504	0.0016168
ENSMUSG00000038502	Ptov1	4.72454	3.70223	1.90267	1.34407	-1.47098	4.33556	0.000196205	0.00163
ENSMUSG00000075595	Zfp652	0.904744	0.769887	0.422338	0.563037	-0.889254	6.36657	0.000196803	0.00163403
ENSMUSG00000021182	Ccdc88c	1.63842	1.69128	1.1981	0.973105	-0.731544	7.338	0.000197308	0.00163728
ENSMUSG00000020734	Grin2c	0.0264176	0.0397107	0.80058	0.223585	3.8011	2.47108	0.000197905	0.0016413
ENSMUSG00000034724	Cnot6l	2.06338	2.09327	1.20256	1.51746	-0.73499	7.34983	0.00020145	0.00166974
ENSMUSG00000035329	Fbxo33	5.72116	4.02713	2.56452	3.00411	-0.925958	6.20926	0.000206323	0.00170914
ENSMUSG00000006169	Clint1	7.87475	7.80163	12.8443	13.4416	0.627018	9.2505	0.000207324	0.00171645
ENSMUSG00000027684	Mecom	0.00360096	0.00240575	0.0280101	0.014342	2.70012	2.94331	0.000207853	0.00171984
ENSMUSG00000083594	Gm13722	9.96735	8.66194	22.7934	18.531	1.03649	5.51702	0.00020833	0.0017228
ENSMUSG00000023991	Foxp4	0.797034	0.561607	0.341323	0.264537	-1.26632	4.8528	0.000208906	0.00172559
ENSMUSG00000052423	B4galt3	6.25131	8.01287	13.1146	17.0087	0.952441	6.17759	0.000208819	0.00172559
ENSMUSG00000059182	Skap2	1.18609	1.02327	1.76397	2.08766	0.683475	7.84753	0.000209097	0.00172619
ENSMUSG00000097471	5830432E09Rik	2.31696	2.08824	0.931134	1.10272	-1.23938	4.75468	0.000209416	0.00172783
ENSMUSG00000033793	Atp6v1h	0.203878	0.243105	0.612331	0.477956	1.17046	5.15151	0.000210695	0.00173739
ENSMUSG00000022858	Tra2b	6.85415	5.56411	11.6895	10.2814	0.708851	7.51476	0.000211595	0.00174382
ENSMUSG00000091811	Inafm1	19.481	13.5375	7.41593	3.68125	-1.65174	4.25548	0.000211843	0.00174487
ENSMUSG00000022554	Hgh1	0	0	1.25334	2.08696	7.44506	1.31591	0.000212871	0.00175234
ENSMUSG00000041836	Ptpre	2.2577	2.18838	1.53373	1.58353	-0.63076	8.14598	0.000213808	0.00175905
ENSMUSG00000061815	Rufy4	0	0.0949307	0.454968	0.649777	3.37571	2.83054	0.000214997	0.00176783
ENSMUSG00000028792	Ak2	3.96451	4.33968	9.30773	6.77754	0.838099	6.88828	0.000216012	0.00177515
ENSMUSG00000056952	Tatdn2	5.1939	6.34833	10.2173	11.7166	0.803066	6.86381	0.000219629	0.00180385
ENSMUSG00000025508	Rplp2	17.7816	19.7489	33.9769	35.4105	0.765986	6.80626	0.000220056	0.00180497
ENSMUSG00000031776	Arl2bp	8.91064	8.18026	4.8746	4.77743	-0.940385	5.70314	0.00022014	0.00180497
ENSMUSG00000052435	Cebpe	25.5614	17.6934	35.1009	83.7019	1.33688	6.1768	0.000220033	0.00180497
ENSMUSG00000006058	Snf8	2.16941	1.31586	5.11427	3.6949	1.2299	5.26415	0.000220538	0.00180721
ENSMUSG00000025068	Gsto1	1.79894	1.6566	4.36316	4.18758	1.18963	4.88243	0.000221455	0.0018137
ENSMUSG00000022601	Zbtb11	2.4399	2.49973	1.58186	1.33008	-0.875113	6.12617	0.00022169	0.00181459
ENSMUSG00000030124	Lag3	0	0	0.62616	0.453116	7.38201	1.31809	0.000222533	0.00182046
ENSMUSG00000029771	Irf5	6.24866	7.2193	12.7737	11.6328	0.738581	7.16319	0.000224164	0.00183277
ENSMUSG00000024927	Rela	20.3367	23.8178	16.1814	10.4038	-0.846726	7.5769	0.000224756	0.00183657
ENSMUSG00000019734	Tmc4	5.06592	4.26116	2.3515	2.59298	-1.03524	5.41373	0.000225472	0.00184138
ENSMUSG00000033004	Mycbp2	0.74774	0.888741	0.515685	0.559161	-0.728841	7.32325	0.00022568	0.00184203
ENSMUSG00000070705	Eid2b	0	0	1.3883	1.96142	7.40401	1.29284	0.000227136	0.00185287
ENSMUSG00000017639	Rab11fip4	2.16146	1.83454	1.05335	1.48227	-0.777973	7.46128	0.000228276	0.00186112
ENSMUSG00000024867	Pip5k1b	0.4929	0.507694	0.326109	0.31778	-0.753944	6.76412	0.000228807	0.0018644
ENSMUSG00000025571	Tnrc6c	0.940551	0.953512	0.62073	0.540128	-0.82044	6.40182	0.000229185	0.00186642
ENSMUSG00000031521	Aga	0.366679	0.285802	1.38782	1.50099	2.02228	3.41302	0.000230511	0.00187616
ENSMUSG00000052105	Mtcl1	0	0.00212165	0.0596836	0.0400532	5.20097	1.76291	0.000231397	0.00188232
ENSMUSG00000025647	Shisa5	6.51666	9.10277	14.0269	14.9624	0.76851	7.72768	0.000232525	0.00189043
ENSMUSG00000032518	Rpsa	14.6236	16.8374	32.8921	27.0047	0.811541	6.70692	0.000238549	0.00193831
ENSMUSG00000020481	Ankrd36	0	0	0.0374995	0.0278147	7.36115	1.29965	0.000240063	0.00194733
ENSMUSG00000021086	Ccdc175	0	0	0.0535834	0.0397446	7.36115	1.29965	0.000239974	0.00194733
ENSMUSG00000097141	Gm10524	48.9354	42.8463	91.3156	77.1064	0.761448	6.93315	0.000239919	0.00194733
ENSMUSG00000024206	Rfx2	0.37689	0.234429	0.0488493	0.103523	-2.15722	3.44536	0.000241442	0.00195741
ENSMUSG00000007613	Tgfbr1	1.21096	1.19027	1.87048	3.23206	0.963614	6.83947	0.000242397	0.00196405
ENSMUSG00000046447	Camk2n1	0	0	1.39011	0.204582	7.62097	1.58142	0.000243117	0.00196878
ENSMUSG00000024306	Ccdc178	0.00529818	0.00132736	0.0301828	0.0290148	3.02743	2.66127	0.000243605	0.00197163
ENSMUSG00000059586	Nsmce2	0.051426	0.0504837	0.143	0.140031	1.35437	4.45996	0.000243772	0.00197188
ENSMUSG00000023852	Chd1	2.10358	2.00194	3.51726	3.5284	0.661207	7.54786	0.000244326	0.00197526
ENSMUSG00000025817	Nudt5	0.0621812	0.0890192	0.492487	0.442244	2.49647	2.94078	0.00024527	0.00198178
ENSMUSG00000021767	Kat6b	0.239943	0.207892	0.124478	0.0796374	-1.23068	4.99451	0.00024701	0.00199472
ENSMUSG00000022462	Slc38a2	21.2265	19.4633	10.1189	15.4168	-0.795067	7.68603	0.000248248	0.00200359
ENSMUSG00000039452	Snx22	9.43258	8.71744	22.7746	15.7056	0.97255	6.00341	0.000248687	0.00200602
ENSMUSG00000070476	Fam217b	3.06119	2.68122	5.05096	9.36015	1.20148	5.62753	0.000249109	0.00200831
ENSMUSG00000041355	Ssr2	1.04681	0.495909	2.486	2.42575	1.55837	4.34561	0.000249806	0.0020128
ENSMUSG00000023791	Pigx	0.74799	0.374791	1.67665	2.04814	1.61213	4.22082	0.000250128	0.00201427
ENSMUSG00000024679	Ms4a6d	0.10468	0.170467	0.885295	0.651441	2.35556	3.11499	0.000250686	0.00201652
ENSMUSG00000036438	Calm2	58.9282	60.5749	38.2623	44.6304	-0.647628	9.4313	0.000250635	0.00201652
ENSMUSG00000029772	Ahcyl2	1.07214	0.91027	0.60557	0.673798	-0.750628	6.89438	0.000251998	0.00202594
ENSMUSG00000032526	Deb1	3.67596	4.62834	11.5141	12.6698	1.41718	4.37111	0.000252615	0.00202865
ENSMUSG00000100127	Gsdmcl-ps	0	0	0.289959	0.423788	7.38346	1.2736	0.000252479	0.00202865
ENSMUSG00000041633	Kctd12b	0.48863	0.68128	0.0499085	0	-4.32461	1.89395	0.000253141	0.00203174
ENSMUSG00000036800	Fam135b	0	0	0.0198777	0.00842511	7.40101	1.36339	0.000254065	0.00203802
ENSMUSG00000001700	Gramd3	0.216557	0.250405	0.0767019	0.0530774	-1.93784	3.48001	0.000254742	0.00204232
ENSMUSG00000045103	Dmd	0.00243268	0.00286183	0.0137157	0.00695077	1.85334	3.90576	0.000256767	0.00205741
ENSMUSG00000022829	Stxbp5l	0	0.00354427	0.0373885	0.0237705	3.92637	2.28661	0.000257496	0.00206211
ENSMUSG00000010406	Mrpl52	0.252022	0	2.6445	2.5094	4.16411	2.1008	0.000257822	0.00206358
ENSMUSG00000028874	Fgr	9.63888	8.64442	14.3242	16.5456	0.637414	8.40428	0.000258697	0.00206829
ENSMUSG00000067713	Prkag1	7.96213	7.81284	5.50949	4.66275	-0.747006	6.94076	0.000258575	0.00206829
ENSMUSG00000028333	Anp32b	1.29493	2.33142	3.84123	4.68761	1.10517	6.03677	0.000259331	0.00207221
ENSMUSG00000027469	Tpx2	0	0	0.0923771	0.0702761	7.33998	1.28093	0.000260109	0.00207728
ENSMUSG00000059003	Grin2a	0	0	0.0104858	0.00797708	7.33998	1.28093	0.000260287	0.00207755
ENSMUSG00000058152	Chsy3	0	0.00203583	0.0310208	0.0242734	4.52031	1.94916	0.000261188	0.00208359
ENSMUSG00000075289	Carns1	5.58565	7.54916	4.05219	2.51447	-1.10901	5.81109	0.000264309	0.00210733
ENSMUSG00000056073	Grik2	0.00242453	0.00173549	0.0175754	0.0137949	2.78513	2.71168	0.000264977	0.00211148
ENSMUSG00000029375	Cxcl15	1.7625	0.224286	0.065722	0	-4.68112	2.21162	0.000265997	0.00211844
ENSMUSG00000015671	Psma2	2.76588	2.82951	7.12031	5.049	1.00799	5.78069	0.000267091	0.00212599
ENSMUSG00000028163	Nfkb1	3.28106	2.95901	6.70676	4.6169	0.744308	8.85993	0.000267894	0.0021312
ENSMUSG00000055065	Ddx17	35.6085	35.1564	21.1678	27.1381	-0.670895	9.15922	0.000268524	0.00213504
ENSMUSG00000034908	Sidt2	23.8049	20.5675	16.8155	13.2046	-0.677427	8.35024	0.000270628	0.00215059
ENSMUSG00000064329	Scn1a	0	0	0.0303423	0.0153767	7.36022	1.32113	0.000271489	0.00215624
ENSMUSG00000032777	Gtf3c1	1.11111	0.9631	0.555617	0.629652	-0.928158	5.78951	0.000272042	0.00215944
ENSMUSG00000035653	Lrfn5	0.00284909	0.00214137	0.0274418	0.0248225	3.24051	2.38738	0.00027581	0.00218816
ENSMUSG00000015112	Slc25a13	0	0	0.0274131	0.0162125	7.33946	1.2957	0.000276561	0.00219136
ENSMUSG00000025038	Efhc2	0	0	0.02575	0.0152289	7.33946	1.2957	0.000276821	0.00219136
ENSMUSG00000034105	Tldc1	0.200855	0.254957	1.00661	0.933296	1.96497	3.45764	0.00027652	0.00219136
ENSMUSG00000037211	Spry1	0.615862	0.720034	0	0	-7.14683	0.852736	0.000276728	0.00219136
ENSMUSG00000019960	Dusp6	9.58809	13.9351	18.1513	51.0286	1.42723	6.60262	0.000277263	0.00219366
ENSMUSG00000042436	Mfap4	3.78421	1.86165	0.290942	0.479558	-3.00613	2.54941	0.000277508	0.0021944
ENSMUSG00000039001	Rps21	53.1546	50.1343	86.9901	121.197	0.887958	6.36738	0.00027945	0.00220854
ENSMUSG00000026473	Glul	11.5469	13.7976	8.78584	5.32326	-0.955756	6.61627	0.000279966	0.00221141
ENSMUSG00000086593	Gm16548	21.5908	31.3996	9.92775	17.1067	-1.10584	6.20884	0.000280903	0.0022176
ENSMUSG00000000399	Ndufa9	0.210028	0.184165	0.772992	0.688373	1.77193	3.69249	0.000281528	0.00222132
ENSMUSG00000019791	Hint3	0	0	0.249541	0.55183	7.42626	1.28161	0.000281875	0.00222284
ENSMUSG00000089829	Gm16565	0.690941	0.173103	0	0	-7.33262	1.02093	0.000282141	0.00222372
ENSMUSG00000033063	Cntnap3	0	0	0.0229343	0.0228721	7.31885	1.24637	0.000287834	0.00226736
ENSMUSG00000043017	Ptgir	4.70362	4.44272	1.14308	1.88413	-1.73918	3.79592	0.000288734	0.00227321
ENSMUSG00000009646	Pla2g12b	0	0	0.208218	0.207653	7.31885	1.24637	0.00028908	0.00227469
ENSMUSG00000031447	Lamp1	18.6827	19.0915	32.2387	30.471	0.612844	8.65747	0.000289992	0.00228063
ENSMUSG00000026150	Mff	1.12843	0.91336	2.01469	2.54102	1.03646	5.4955	0.000290749	0.00228534
ENSMUSG00000027130	Slc12a6	0.233012	0.1696	0.0691445	0.0634979	-1.70712	3.7527	0.000291355	0.00228886
ENSMUSG00000052387	Trpm3	0.00420943	0.0044996	0.0232058	0.0159271	2.05067	3.39843	0.000292048	0.00229305
ENSMUSG00000039197	Adk	0.125405	0.103317	0.0651525	0.0432231	-1.17601	5.0924	0.000295621	0.00231985
ENSMUSG00000024346	Pfdn1	0.0751714	0.0329574	0.236193	0.360209	2.3347	3.19912	0.000296964	0.00232912
ENSMUSG00000041216	Clvs1	0.219902	0.12199	0.0781042	0.0351896	-1.67065	4.4165	0.000297406	0.00233132
ENSMUSG00000025473	Adam8	242.129	257.722	185.02	144.455	-0.720337	11.4789	0.000300734	0.00235613
ENSMUSG00000028911	Srsf4	1.28341	1.24356	3.16276	2.2596	0.98917	5.79665	0.000301775	0.002363
ENSMUSG00000097971	Gm26917	7.31523	7.69014	19.072	14.9247	1.06556	5.34751	0.000302922	0.0023707
ENSMUSG00000055707	Klhl26	1.23324	1.13736	0.604622	0.373724	-1.36983	4.52414	0.000304259	0.00237987
ENSMUSG00000004631	Sgce	0.0131082	0.101804	0.352589	0.303456	2.37396	3.83744	0.00030545	0.0023879
ENSMUSG00000018770	Atp5g3	9.61628	8.0583	21.9285	17.7467	1.05414	5.36416	0.000305875	0.00238863
ENSMUSG00000038506	Dcun1d2	0.504755	0.602531	0.202279	0.110865	-1.90178	3.57522	0.000305776	0.00238863
ENSMUSG00000058503	Fam133b	0.303413	0.386983	1.74091	0.723233	1.72462	4.37466	0.000310171	0.00242088
ENSMUSG00000028381	Ugcg	2.59533	3.39179	0.848565	1.93991	-1.23861	6.23128	0.000311703	0.00243071
ENSMUSG00000038732	Mboat1	1.07006	1.07451	0.720553	0.651357	-0.759922	6.61697	0.000311767	0.00243071
ENSMUSG00000038332	Sesn1	0.439186	0.386328	0.226983	0.160344	-1.19216	4.9247	0.000312713	0.00243677
ENSMUSG00000100341	Gm29478	0	0	0.0247946	0.0225196	7.29682	1.23469	0.000313303	0.00244005
ENSMUSG00000079227	Ccr5	0.0638928	0.00914695	0.501754	0.27265	3.27893	2.59574	0.000314142	0.00244395
ENSMUSG00000085376	Gm14508	5.97752	4.58077	2.64328	2.17067	-1.23744	4.73972	0.000314142	0.00244395
ENSMUSG00000001440	Kpnb1	9.14549	8.55338	5.00181	6.7516	-0.712705	7.71059	0.00031455	0.0024458
ENSMUSG00000003452	Bicd1	0	0	0.0138087	0.0415854	7.46816	1.29754	0.000315685	0.00245331
ENSMUSG00000056486	Chn1	0	0	0.0456361	0.00721745	7.53164	1.50725	0.000316896	0.00246139
ENSMUSG00000031386	Hcfc1	3.71811	3.89861	2.35144	2.33023	-0.820621	6.20022	0.000318484	0.0024724
ENSMUSG00000015711	Prune	0.832171	0.876059	0.375191	0.26783	-1.50746	4.10914	0.00031942	0.00247833
ENSMUSG00000030527	Crtc3	1.31457	0.994457	0.724052	0.713746	-0.797579	6.59825	0.000319902	0.00247968
ENSMUSG00000034593	Myo5a	0.353415	0.217828	0.143272	0.121451	-1.2141	5.02499	0.000319937	0.00247968
ENSMUSG00000052428	Tmco1	0.615501	0.271023	1.41527	1.28143	1.49524	4.52262	0.000322142	0.00249544
ENSMUSG00000029722	Agfg2	1.64539	1.18077	0.704283	0.735858	-1.08788	5.21742	0.00032466	0.00251359
ENSMUSG00000079018	Ly6c1	0	0.795369	2.21412	6.12461	3.22902	3.46724	0.000327792	0.00253648
ENSMUSG00000021264	Yy1	4.01615	4.37862	2.22357	2.86354	-0.849298	6.33821	0.000329141	0.00254556
ENSMUSG00000026107	Nabp1	17.6915	19.9762	33.7933	30.0655	0.642304	8.30582	0.000329577	0.00254756
ENSMUSG00000033777	Tlr13	10.8121	9.18835	7.00035	6.32464	-0.699791	7.18508	0.000330371	0.00255233
ENSMUSG00000051397	Tacstd2	9.20348	6.64602	15.6433	32.6129	1.47923	4.81136	0.000332366	0.00256638
ENSMUSG00000026791	Slc2a8	0.131267	0.131547	0.949793	1.22861	2.90457	2.56154	0.00033286	0.00256768
ENSMUSG00000028373	Astn2	0.00163238	0.00397278	0.0202696	0.0109132	2.3516	3.30016	0.00033289	0.00256768
ENSMUSG00000022000	Zc3h13	0.954138	0.972103	0.457633	0.593775	-1.0017	5.5084	0.000336847	0.00259681
ENSMUSG00000043635	Adamts3	0	0	0.0192763	0.0158865	7.27447	1.22298	0.000340658	0.00262479
ENSMUSG00000085101	Platr16	0	0	0.102204	0.084231	7.27447	1.22298	0.00034159	0.00263057
ENSMUSG00000047731	Wbp1l	3.99649	3.73416	2.57032	2.80102	-0.644465	7.59075	0.000346412	0.0026647
ENSMUSG00000061143	Maml3	0.105372	0.0593619	0.0299724	0.0385648	-1.38581	4.64303	0.000346575	0.0026647
ENSMUSG00000087240	Gm15976	1.99052	1.93776	5.53122	6.68209	1.51122	4.09502	0.000346332	0.0026647
ENSMUSG00000089788	NA	14.8049	14.2117	8.31056	5.97413	-1.12544	5.08412	0.000348691	0.00267954
ENSMUSG00000086536	Gm12264	6.40014	6.03368	3.18525	2.02981	-1.34803	4.51454	0.000350088	0.00268885
ENSMUSG00000064128	Cenpj	0.0264771	0.0318401	0.313489	0.15818	2.88781	2.69658	0.00035198	0.00270194
ENSMUSG00000001924	Uba1	10.9509	10.31	7.48761	7.50838	-0.621278	7.82847	0.000353512	0.00271226
ENSMUSG00000034591	Slc41a2	0.00446114	0	0.0534487	0.0644088	4.48705	1.88509	0.00035609	0.00273059
ENSMUSG00000064339	mt-Rnr2	286.439	286.745	422.816	598.066	0.712825	9.28562	0.000356687	0.00273372
ENSMUSG00000028419	Chmp5	1.6673	2.22308	3.87701	4.55836	0.991118	5.69569	0.000361809	0.00277151
ENSMUSG00000038539	Atf5	0.542365	0.760926	1.32509	8.74858	2.80486	3.63543	0.000362924	0.00277857
ENSMUSG00000022790	Igsf11	0	0	0.0535485	0.0113482	7.43753	1.42246	0.000363647	0.00278263
ENSMUSG00000030307	Slc6a11	0	0	0.0453818	0.0180328	7.31665	1.29901	0.000365183	0.00279211
ENSMUSG00000045065	9930022D16Rik	0	0	0.777907	0.366349	7.29543	1.27321	0.000365465	0.00279211
ENSMUSG00000054679	Srsf12	0	0	0.207304	0.0976279	7.29543	1.27321	0.000365395	0.00279211
ENSMUSG00000009185	Ccl8	0	0	1.94482	2.64955	7.27526	1.18975	0.000366087	0.00279391
ENSMUSG00000028528	Dnajc6	0	0	0.0214905	0.0292779	7.27526	1.18975	0.000366015	0.00279391
ENSMUSG00000008307	1700109H08Rik	0.914604	1.02878	2.79756	2.3975	1.30127	4.52155	0.000367381	0.0028023
ENSMUSG00000053768	Chchd3	0.0647221	0.0302086	0.125802	0.150958	1.42855	4.64312	0.00036823	0.00280729
ENSMUSG00000061186	Sfmbt2	0	0	0.016471	0.0158663	7.25212	1.19468	0.000369164	0.00281145
ENSMUSG00000100580	4933436I20Rik	0	0	0.0155739	0.0132019	7.25196	1.20302	0.000369008	0.00281145
ENSMUSG00000086080	1700123O12Rik	0	0	0.012352	0.0104708	7.25195	1.20302	0.00037145	0.00282736
ENSMUSG00000027331	Knstrn	0	0	0.098263	0.0832971	7.25195	1.20302	0.000372151	0.00282823
ENSMUSG00000037902	Sirpa	29.2845	34.1023	18.335	23.9329	-0.706389	10.0379	0.000372087	0.00282823
ENSMUSG00000039488	Cntn5	0.00287907	0.00346224	0.0217335	0.00860013	2.14648	3.56583	0.000372089	0.00282823
ENSMUSG00000032373	Car12	0.0673671	0.0450069	0	0	-7.08292	0.802043	0.000373284	0.00283535
ENSMUSG00000041935	AW549877	5.18679	5.37225	2.50239	3.48345	-0.948296	5.84977	0.000373618	0.0028364
ENSMUSG00000046722	Cdc42se1	35.1687	39.0763	19.8401	28.5157	-0.743071	7.89469	0.000374663	0.00284283
ENSMUSG00000015165	Hnrnpl	21.7946	21.3703	16.0342	14.3057	-0.625054	7.99186	0.00037943	0.00287598
ENSMUSG00000029598	Plbd2	0.833228	0.764437	1.85818	2.0566	1.17188	4.8101	0.000379275	0.00287598
ENSMUSG00000035164	Zc3h12c	0	0	0.0779446	0.0508256	7.25157	1.21935	0.000381877	0.00289301
ENSMUSG00000062175	Tgif2	2.99127	2.99763	1.76579	0.870616	-1.2775	5.10457	0.000382525	0.0028964
ENSMUSG00000026068	Il18rap	7.96181	4.59502	3.24078	4.16658	-0.875354	7.51629	0.000383358	0.00290119
ENSMUSG00000040297	Suco	1.6989	2.08173	3.70772	3.11633	0.732793	7.31702	0.000385532	0.00291612
ENSMUSG00000040624	Plekhg1	0	0.00105427	0.0365775	0.0125702	5.19717	1.78997	0.000385746	0.0029162
ENSMUSG00000010461	Eya4	0	0	0.0214554	0.00870684	7.2949	1.28061	0.000394479	0.00297915
ENSMUSG00000019173	Rab5c	6.28585	8.16527	11.9923	13.6957	0.706586	7.85219	0.00039469	0.00297915
ENSMUSG00000028461	Ccdc107	0.553026	0.554202	3.48921	3.85456	2.5933	2.75409	0.000394663	0.00297915
ENSMUSG00000020963	Tshr	0	0	0.0209046	0.0323744	7.27561	1.18112	0.000394995	0.00297989
ENSMUSG00000002658	Gtf2f1	1.60498	2.39742	6.80103	4.16107	1.33786	4.88753	0.000395315	0.00298075
ENSMUSG00000094719	Gm5108	1.00485	0.885336	0.373893	0.496909	-1.2476	4.64481	0.00039698	0.00299174
ENSMUSG00000028630	Dyrk2	2.94844	3.65584	1.444	1.51765	-1.27919	4.55367	0.000397503	0.00299412
ENSMUSG00000042228	Lyn	3.32814	2.76635	2.11623	2.2063	-0.612003	8.46871	0.000399514	0.0030077
ENSMUSG00000001305	Rrp15	0	0	0.134383	0.117266	7.22908	1.18273	0.000400434	0.00301306
ENSMUSG00000020053	Igf1	0	0	0.0284786	0.0724234	7.36496	1.2214	0.000401258	0.00301612
ENSMUSG00000092604	Gm20508	0	0	2.1572	1.65086	7.22893	1.19117	0.000401241	0.00301612
ENSMUSG00000027502	Rtfdc1	7.97105	7.556	5.46483	5.42619	-0.629189	7.6123	0.000402041	0.00302043
ENSMUSG00000024729	1700017D01Rik	0	0	0.11856	0.0907316	7.22892	1.19117	0.000403921	0.00303282
ENSMUSG00000041377	Ninj2	0	0	0.0429867	0.0244412	7.25125	1.22733	0.00040411	0.00303282
ENSMUSG00000083237	Gm11698	18.89	13.6718	1.97229	0	-3.88228	2.07817	0.000404699	0.00303566
ENSMUSG00000025007	Aldh18a1	0.306193	0.175339	0.596	0.958188	1.56658	4.28256	0.000406938	0.00305087
ENSMUSG00000078317	F8a	0	0	0.850823	2.37249	7.3866	1.23358	0.000407606	0.00305429
ENSMUSG00000039021	Ttc16	0.57737	0.360017	1.19963	1.80133	1.55439	4.20004	0.000410275	0.00307271
ENSMUSG00000029068	Ccnl2	26.5387	28.2821	20.5645	17.886	-0.629172	8.14882	0.000411622	0.00307978
ENSMUSG00000068323	Slc4a5	0	0	0.0289931	0.0614432	7.32106	1.19694	0.000411646	0.00307978
ENSMUSG00000033352	Map2k4	1.25274	0.903894	1.74335	2.26426	0.776794	7.25414	0.000414121	0.00309509
ENSMUSG00000059146	Ntrk3	0	0.00185928	0.0212117	0.0153947	4.09566	2.07427	0.000413991	0.00309509
ENSMUSG00000005410	Mcm5	0.164115	0.11386	0.812599	0.61593	2.243	3.08026	0.000414651	0.00309745
ENSMUSG00000030056	Isy1	8.83864	9.41103	6.80898	4.9855	-0.74329	7.27093	0.000416994	0.00311334
ENSMUSG00000050592	Fam78a	0.260681	0.494972	0.0612393	0.102458	-2.35979	3.06961	0.000418421	0.00312238
ENSMUSG00000025630	Hprt	0.754927	0.413952	1.58609	1.33318	1.21117	5.09482	0.000418914	0.00312445
ENSMUSG00000020843	Timm22	0	0.0512273	0.60044	0.738036	4.45644	1.87417	0.000420626	0.0031356
ENSMUSG00000030494	Rhpn2	0	0	0.082992	0.0409023	7.25089	1.23521	0.000424909	0.00316589
ENSMUSG00000027166	Dnajc24	0.0712858	0.0454602	0.289258	0.393615	2.41509	2.93773	0.000425927	0.00317184
ENSMUSG00000052479	A330008L17Rik	0	0.00453142	0.0293894	0.0292655	3.52275	2.43961	0.000427112	0.00317902
ENSMUSG00000037492	Zmat4	0.00412769	0.00137882	0.0252117	0.0168965	2.81293	2.73283	0.000428325	0.00318641
ENSMUSG00000053647	Gper1	0	0.411625	2.14699	2.50505	3.33323	2.64579	0.000428678	0.0031874
ENSMUSG00000024486	Hbegf	0.10975	0.439932	1.21693	1.9233	2.36847	3.3583	0.000428905	0.00318745
ENSMUSG00000041852	Tcf20	1.4647	1.41465	0.939608	0.994478	-0.693392	6.97645	0.000430293	0.00319611
ENSMUSG00000018899	Irf1	14.8201	19.2012	29.7441	30.3659	0.698908	7.60988	0.000432201	0.00320863
ENSMUSG00000020525	Ppm1d	1.78614	1.01519	0.679502	0.676879	-1.15653	5.2441	0.000432923	0.00321235
ENSMUSG00000033595	Lgi3	0.381846	0.382658	0	0	-7.03006	0.755297	0.000434346	0.00322005
ENSMUSG00000076454	Mir762	0	3.14812	33.9475	128.246	5.30846	1.7665	0.000434407	0.00322005
ENSMUSG00000027615	Hps3	3.40195	3.48211	2.08843	2.42729	-0.730757	6.82714	0.000434954	0.00322245
ENSMUSG00000097335	Gm26563	1.54524	0.649999	3.28053	3.03922	1.41633	4.73444	0.000435462	0.00322456
ENSMUSG00000006676	Usp19	14.8913	15.2695	10.5426	10.0875	-0.665643	7.23484	0.000436213	0.00322847
ENSMUSG00000093538	Gm20711	0	0	0.0312841	0.0281266	7.20582	1.1621	0.000438029	0.00324025
ENSMUSG00000060657	Marf1	2.43947	2.32052	1.10811	1.73161	-0.872733	6.59193	0.000438618	0.00324294
ENSMUSG00000053441	Adamts19	0	0	0.0180997	0.0142471	7.20568	1.17076	0.000439228	0.0032458
ENSMUSG00000025982	Sf3b1	21.6332	22.0806	16.6407	14.0287	-0.629203	9.63246	0.000441179	0.00325688
ENSMUSG00000078671	Chd2	1.35917	1.08133	2.37304	1.9112	0.698656	7.58324	0.000441058	0.00325688
ENSMUSG00000028995	Fam126a	0.637133	0.561787	0.372246	0.325438	-0.892579	5.79705	0.000442675	0.00326626
ENSMUSG00000022372	Sla	11.303	9.98096	6.23422	8.30922	-0.668395	8.84779	0.000443172	0.00326825
ENSMUSG00000042700	Sipa1l1	0.424511	0.327764	0.246032	0.220203	-0.801881	6.44105	0.000444747	0.00327652
ENSMUSG00000058153	Sez6l	0	0	0.0177437	0.0285784	7.25314	1.16003	0.000444621	0.00327652
ENSMUSG00000029359	Tesc	2.89554	1.94147	1.39002	1.3928	-0.910471	6.04224	0.000444976	0.00327654
ENSMUSG00000030729	Pgm2l1	0.756019	0.432266	0.21792	0.267858	-1.40968	4.46301	0.000449413	0.00330752
ENSMUSG00000051920	Rspo2	0	0	0.0231814	0.0237711	7.20596	1.1533	0.000450895	0.00331674
ENSMUSG00000040189	Ccdc114	0.307011	0.644172	0.108185	0.0573174	-2.59174	2.87971	0.000451408	0.00331883
ENSMUSG00000103234	Gm37158	4.98092	1.42615	12.8025	8.12696	1.6064	5.27444	0.00045164	0.00331884
ENSMUSG00000020719	Ddx5	368.438	383.933	262.328	262.463	-0.638875	11.4737	0.000453355	0.00332843
ENSMUSG00000031198	Fundc2	0.220734	0.136125	0.813724	1.08202	2.27879	3.03687	0.000453405	0.00332843
ENSMUSG00000063334	Krr1	6.69206	6.84285	3.81289	4.70352	-0.792851	6.46088	0.000454587	0.00333541
ENSMUSG00000046324	Ermp1	0.70671	1.04149	0.410169	0.38436	-1.25684	4.71545	0.000459637	0.00337075
ENSMUSG00000034259	Exosc4	0.145534	0.656297	2.66675	4.20237	2.94185	2.72189	0.000460192	0.0033731
ENSMUSG00000002996	Hbp1	7.2956	7.62642	4.09763	5.63911	-0.740891	7.24226	0.000462219	0.00338099
ENSMUSG00000005103	Wdr1	20.8588	20.3746	13.5531	15.7764	-0.610705	9.27576	0.000462111	0.00338099
ENSMUSG00000021485	Mxd3	0.104007	0.781715	2.34562	4.19421	2.7306	3.1296	0.000461814	0.00338099
ENSMUSG00000029534	St7	0.00668249	0.00382669	0.0493383	0.0313679	2.81519	2.62641	0.000462211	0.00338099
ENSMUSG00000057457	Phex	0	0	0.0212621	0.0075099	7.27218	1.26942	0.000462438	0.00338099
ENSMUSG00000057246	BC051142	0	0	0.0869638	0.0307162	7.27217	1.26942	0.000463502	0.00338706
ENSMUSG00000059657	Stfa2l1	0	0	0.633136	0.740285	7.20614	1.14436	0.000464163	0.00339017
ENSMUSG00000095595	Fam177a	0.340079	0.204481	1.029	1.07004	1.82731	3.56753	0.000465242	0.00339633
ENSMUSG00000000787	Ddx3x	87.1198	90.1945	61.1844	65.3954	-0.605626	9.96897	0.000471214	0.00343473
ENSMUSG00000026051	1500015O10Rik	0.119604	0.0399527	0.927215	0.595451	3.12217	2.46507	0.000470768	0.00343473
ENSMUSG00000057363	Uxs1	0.301261	0.219027	0.566179	0.638165	1.09252	5.11919	0.000470988	0.00343473
ENSMUSG00000086269	Tmcc3os	1.74246	1.58398	0.97329	1.03132	-0.849617	5.90366	0.000474704	0.00345842
ENSMUSG00000021866	Anxa11	5.21356	4.78524	3.60272	3.40754	-0.628445	7.58202	0.00047614	0.00346713
ENSMUSG00000031783	Polr2c	1.08954	1.47929	4.82186	3.18458	1.52489	4.18699	0.000476449	0.00346763
ENSMUSG00000041112	Elmo1	0.738552	0.572714	0.419838	0.485186	-0.651647	8.17043	0.000477045	0.00347023
ENSMUSG00000024856	Cdk2ap2	83.9129	116.504	65.3027	63.6345	-0.758762	7.26139	0.000477553	0.00347217
ENSMUSG00000020075	Ddx21	3.13987	4.79577	2.11621	2.37174	-0.949094	6.12445	0.000482899	0.00350928
ENSMUSG00000022226	Mcpt2	0	0	1.42897	1.32489	7.18217	1.1411	0.00048769	0.00354231
ENSMUSG00000036875	Dna2	0.334038	0.546168	1.15644	1.31291	1.36024	4.51362	0.000488717	0.00354799
ENSMUSG00000084902	Gm281	0	0	0.0405734	0.0286616	7.18188	1.15876	0.000490966	0.00356253
ENSMUSG00000097990	Gm19557	7.43394	6.85111	3.05618	2.97403	-1.35809	4.23295	0.000493979	0.00358259
ENSMUSG00000047094	Ofcc1	0	0	0.0172497	0.00747742	7.22758	1.22372	0.000495028	0.0035884
ENSMUSG00000024727	Trpm6	0	0	0.0346295	0.0150112	7.22758	1.22372	0.000495386	0.00358919
ENSMUSG00000033368	Trim69	0	0	0.183611	0.194558	7.18232	1.13206	0.000497003	0.00359729
ENSMUSG00000062270	Morf4l1	7.1697	8.62402	13.0959	13.8355	0.64833	7.93691	0.00049685	0.00359729
ENSMUSG00000007880	Arid1a	2.83384	3.70445	1.80172	2.4212	-0.75671	7.72684	0.000502726	0.0036369
ENSMUSG00000024640	Psat1	0	0.0168254	0.149881	0.178321	4.07388	2.03451	0.000505115	0.00365235
[truncated: 12,449 more rows]
